# Supplementary material for: 100 ancient genomes show repeated population turnovers in Neolithic Denmark
Source: Nature. 2024 Jan 10;625(7994):329–37. doi: 10.1038/s41586-023-06862-3 (PMC10781617; doi:10.1038/s41586-023-06862-3)
Supplement: Supplementary file 3 — Basic overview of samples and genetic data. [file 41586_2023_6862_MOESM3_ESM.xlsx]

## Sheet: Supplementary Data I. Samples 
Supplementary Data I: Basic overview of samples and genetic data
Age, BP cal midpoint rescorr.: The sample age (years BP) represented by the midpoint estimate of the calibrated and reservoir corrected probability distribution of the radiocarbon date (see Allentoft et al. 2022 BioRxiv for further details for the calculuation of these date)
Genomic coverage & MT coverage: Average nuclear genome coverage (X) and mitochondrial (MT) genome coverage of each individual
Imputed & passing all filters: Samples passing all filters for imputation, including absence of close relatives
Y-chr haplogroup & MT haplogroup & haplogrep Q: Y-chromosomal and mitochondrial haplogroup and the Haplogrep quality score associated with the latter
DNA sex ID : Sex identifaction based on genetic data
% C-T damage 5' : DNA deamination damage fraction observed at the first 5' position of the reads
* Samples flagged as possibly contaminated
Sample #	Site	Long	Lat	Region	Sitetype	DNA sample	Age, BC cal midpoint rescorr.	Age, BP cal midpoint rescorr	Genomic coverage, X	Imputed & passing all filters	MT coverage, X	MT haplogroup	Y-chr haplogroup	DNA sex ID	% C-T damage 5'
NEO1*	Holmegård-Djursland	10.755	56.251	Jutland	kitchen midden with grave	bone	-4643.5	-6593.5	0.014		10.457	U5a'b	I2	XY	32.1
NEO3*	Vængesø II	10.552	56.146	Jutland	kitchen midden with graves	bone	-4142	-6092	0.024		14.225	U5a	I	XY	25
NEO7	Sigersdal Mose	12.258	55.761	Zealand	bog find	bone	-3290	-5240	0.012		84.011	H	CT	XY	19.2
NEO13	Hedegaard (Bislev)	9.576	56.907	Jutland	bog find	bone	-7560.5	-9510.5	0.013		3.698	H2a2a1	I	XY	57.1
NEO19	Rønsten	10.472	56.27	Jutland	settlement	tooth	-6222	-8172	3.115	YES	251.194	U5a2b	I2a	XY	44.4
NEO23	Jorløse Mose	11.312	55.601	Zealand	bog find	tooth	-3585.5	-5535.5	3.34	YES	185.5	U5b1b2	I2a	XY	22.6
NEO25	Kainsbakke II	10.789	56.433	Jutland	settlement	tooth	-3116	-5066	0.349	YES	70.89	K1a+195		XX	36.8
NEO28	Salpetermosen syd 8	12.307	55.91	Zealand	bog find	tooth	-3510.5	-5460.5	0.883	YES	294	T2b11	I2a	XY	28.4
NEO29	Lohals	10.903	55.134	Langeland	grave	tooth	-3609	-5559	0.52	YES	116.771	H		XX	40
NEO33	Vittrup	9.761	57.391	Jutland	bog find	tooth	-3189	-5139	0.051		5.008	H2a	I2a	XY	23.1
NEO41	Rude	10.248	55.994	Jutland	long dolmen	tooth	-3581	-5531	0.019		36.631	J2a1a1a	I	XY	42.7
NEO43	Rude	10.248	55.994	Jutland	long dolmen	petrous bone	-3441.5	-5391.5	0.104	YES	15.8	J2a1a1a	I	XY	49.7
NEO91	Strøby Grøftemark	12.307	55.393	Zealand	bog find	tooth	-7183.5	-9133.5	1.126	YES	94.932	K1e	I2a	XY	40.7
NEO92	Barhøj (Strøby Egede)	12.272	55.403	Zealand	stone cist	tooth	-2268	-4218	0.582	YES	94.887	T2b	R1b	XY	35.6
NEO93	Strøby Ladeplads	12.285	55.406	Zealand	stone cist	tooth	-1787.5	-3737.5	1.9	YES	125.315	K1a1b2b	I1	XY	39.9
NEO122	Orehoved Sejlrende	11.85	54.96	Falster	submarine find	tooth	-6206	-8156	0.555	YES	107.252	U5a2b		XX	56.5
NEO123	Orehoved Sejlrende	11.85	54.96	Falster	submarine find	tooth	-6227.5	-8177.5	0.281	YES	92.862	U5b1b		XX	51.3
NEO254	Koelbjerg	10.133	55.404	Funen	bog find	tooth	-8515	-10465	0.402	YES	59.126	U5a2c	I2a	XY	35.4
NEO563	Bybjerg	11.798	55.76	Zealand	grave	tooth	-1405	-3355	0.777	YES	129.893	H6a1a	I1	XY	40.1
NEO564	Bygholm Nørremark	9.812	55.875	Jutland	long barrow	tooth	-3584.5	-5534.5	0.078		9.371	J1c3j	I2a	XY	50
NEO566	Døjringe	11.579	55.484	Zealand	bog find	bone	-3184.5	-5134.5	0.02		9.682	U5b3	I2a	XY	39.6
NEO568	Ertebølle	9.179	56.812	Jutland	kitchen midden with graves	tooth	-4347	-6297	1.899	YES	128.93	U5b1	I2	XY	39
NEO569	Ertebølle	9.179	56.812	Jutland	kitchen midden with graves	petrous bone	-4194.5	-6144.5	0.638		54.663	U5b2a1a	I2	XY	30.7
NEO570	Fannerup E	10.718	56.401	Jutland	kitchen midden with grave	tooth	-4421.5	-6371.5	2.808	YES	143.332	U5b2c		XX	42
NEO571	Grøfte	11.497	55.404	Zealand	long dolmen	tooth	-3584.5	-5534.5	0.054		2.722	H2a2a		XX	66.7
NEO580	Klokkehøj	10.111	55.108	Funen	dolmen	petrous bone	-2661.5	-4611.5	0.013		1.615	H2a2a1		consistent with XX but not XY	51.3
NEO583	Koed	10.573	56.371	Jutland	settlement with graves	bone	-5030	-6980	0.173	YES	96.593	U5a2b		XX	40
NEO586	Koed	10.573	56.371	Jutland	settlement with graves	petrous bone	-5079.5	-7029.5	0.192	YES	25.229	U5a2c	I2	XY	37.7
NEO587	Kongemose	11.551	55.583	Zealand	settlement/bog find	tooth	-5427	-7377	1.09		102.243	U5b1	I2a	XY	43.2
NEO589	Korsør Nor	11.145	55.331	Zealand	settlement with graves	tooth	-5525	-7475	7.102	YES	131.224	U5a2b	I2a	XY	31.9
NEO590	Magleø	11.161	55.34	Zealand	submarine find	tooth	-1347	-3297	0.966	YES	107.162	K2a3	I1a	XY	47
NEO594	Neverkær Mose	10.078	55.391	Funen	bog find	tooth	-3230.5	-5180.5	0.052		90.482	K1a+195	I2a	XY	26.7
NEO595	Pandebjerg	11.292	55.789	Zealand	kitchen midden	tooth	-3594.5	-5544.5	0.21	YES	76.458	J1c	I2a	XY	39.8
NEO597	Storelyng (Øgårde boat III)	11.574	55.587	Zealand	bog find	tooth	-3263.5	-5213.5	0.17	YES	65.553	U5b1b2	I2a	XY	38.9
NEO598	Sølager	11.897	55.948	Zealand	kitchen midden	tooth	-4118	-6068	0.713	YES	84.444	R1b1		XX	51.4
NEO599	Vanløse Mose	11.684	55.553	Zealand	bog find	petrous bone	-3190.5	-5140.5	0.182	YES	10.448	K2b1a	Q1b	XY	25
NEO600	Vedbæk Boldbaner	12.56	55.848	Zealand	grave	tooth	-5864.5	-7814.5	0.096		31.055	K1e	I2	XY	25.8
NEO601	Viksø Mose	12.238	55.759	Zealand	bog find	tooth	-3857	-5807	0.081		30.607	K1a2b		XX	34
NEO602	Storelyng (Østrup Homo II)	11.576	55.589	Zealand	bog find	tooth	-3189	-5139	0.085		31.232	U5b2a1b	I2	XY	35.7
NEO645	Rødhals	11.091	55.914	Zealand	kitchen midden with grave	tooth	-3885.5	-5835.5	0.204	YES	138.762	K1e	I2	XY	35.3
NEO683	Tybrind Vig	9.826	55.395	Funen	settlement with graves	petrous bone	-5571	-7521	1.786	YES	88.689	U5a2b		XX	22.6
NEO702	Jørlundegård	12.166	55.828	Zealand	bog find	petrous bone	-3320.5	-5270.5	0.144		30.821	K1a1a2	I	XY	24.6
NEO732	Dragsholm	11.388	55.768	Zealand	settlement with graves	tooth	-4861.5	-6811.5	0.129		50.471	U5b2b		XX	31.4
NEO733	Dragsholm	11.388	55.768	Zealand	settlement with graves	tooth	-4868.5	-6818.5	1.291	YES	85.269	U5b2b		XX	22.9
NEO735	Borreby	11.303	55.225	Zealand	passage grave	tooth	-2045	-3995	0.644	YES	50.578	U4c1	R1b	XY	20.6
NEO737	Borreby	11.303	55.225	Zealand	passage grave	tooth	-2160.5	-4110.5	0.233	YES	36.776	U4b1a1a1	R1b	XY	28.2
NEO738	Kolind	10.593	56.362	Jutland	kitchen midden	tooth	-2161	-4111	1.159	YES	62.879	J1c3g	I2a	XY	27.4
NEO739	Kolind	10.593	56.362	Jutland	kitchen midden	petrous bone	-2021	-3971	1.804	YES	116.063	N1a1a1a1	I2a	XY	31.2
NEO744	Vig Femhøve	11.59	55.856	Zealand	long dolmen	tooth	-3413	-5363	0.212	YES	28.235	K1a2a	Q1b	XY	22.6
NEO745	Henriksholm-Bøgebakken (Vedbæk)	12.559	55.853	Zealand	settlement with graves	petrous bone	-4851	-6801	0.431	YES	37.037	U5b1d2	I2	XY	32.2
NEO746*	Henriksholm-Bøgebakken (Vedbæk)	12.559	55.853	Zealand	settlement with graves	petrous bone	-5035.5	-6985.5	0.135		14.444	U4a2	I	XY	30.6
NEO747	Henriksholm-Bøgebakken (Vedbæk)	12.559	55.853	Zealand	settlement with graves	petrous bone	-4777.5	-6727.5	0.24	YES	29.62	R1b1	I2a	XY	41
NEO748	Henriksholm-Bøgebakken (Vedbæk)	12.559	55.853	Zealand	settlement with graves	petrous bone	-5179	-7129	0.074		13.379	U5b1d2	I2	XY	50
NEO749	Henriksholm-Bøgebakken (Vedbæk)	12.559	55.853	Zealand	settlement with graves	tooth	-5121.5	-7071.5	1.828	YES	131.195	U5b1d2	I2a	XY	30.7
NEO751	Bjørnsholm	9.215	56.874	Jutland	kitchen midden with grave	tooth	-4365	-6315	0.286	YES	28.003	U5b2b1a	I2	XY	12.2
NEO752	Madesø	11.331	55.621	Zealand	bog find	tooth	-1698.5	-3648.5	2.006	YES	110.523	U5a1i1	R1b	XY	42.8
NEO753	Sigersdal Mose 2	12.213	55.772	Zealand	bog find	tooth	-3582.5	-5532.5	0.16	YES	23.051	J1c		XX	31.1
NEO757	Sejerby	11.118	55.902	Sejerø	grave	tooth	-3502	-5452	0.127	YES	18.914	T2b		XX	32.5
NEO759	Køge Sønakke	12.367	55.402	Zealand	submarine find	petrous bone	-7090	-9040	2.82	YES	100.648	U5b2a+@16192	I2	XY	45.2
NEO790	Tysmose	12.274	55.711	Zealand	bog find	petrous bone	-3717.5	-5667.5	0.655	YES	27.496	HV16	I2a	XY	18.4
NEO791	Korsør Nor	11.145	55.331	Zealand	grave	tooth	-5083	-7033	2.388	YES	125.848	U5b1	I2	XY	56
NEO792	Næs	12.116	54.87	Falster	Megalithic tomb	tooth	-2546	-4496	0.237	YES	30.194	U2e2a1a2	I2a	XY	30.7
NEO795	Porsmose	11.875	55.276	Zealand	bog find	tooth	-3379.5	-5329.5	0.033		74.919	H24	I2a	XY	38.9
NEO814	Bodal K	11.538	55.586	Zealand	settlement	tooth	-5165	-7115	0.054		11.522	U4a2		XX	50
NEO815*	Vasagård	14.885	55.055	Bornholm	passage grave	tooth	-1523.5	-3473.5	0.103		11.381	H3b6	I1	XY	44.5
NEO822	Dragsholm	11.388	55.768	Zealand	settlement with graves	tooth	-5023	-6973	0.057		35.328	U5a2b		XX	33.3
NEO852	Norsminde	10.257	56.027	Jutland	kitchen midden with grave	tooth	-4355.5	-6305.5	0.186	YES	80.156	U5b1		XX	35.3
NEO853	Langø Skaldynge	10.622	55.545	Funen	kitchen midden	petrous bone	-4094.5	-6044.5	1.922	YES	87.935	R1b1		XX	38.7
NEO855	Fannerup D	10.715	56.401	Jutland	Kitchen midden with grave	tooth	-4348.5	-6298.5	1.325	YES	107.062	U5b1b1+@16192	I2a	XY	42.5
NEO856	Nederst	10.643	56.365	Jutland	kitchen midden with graves	tooth	-4827.5	-6777.5	0.551	YES	67.447	U5a2b		XX	41.8
NEO857	Lollikehuse	12.007	55.758	Zealand	kitchen midden	tooth	-1717.5	-3667.5	0.042		29.97	H3v+16093	I1	XY	41.6
NEO860	Mosede Mose	12.275	55.576	Zealand	bog find	tooth	-1716.5	-3666.5	0.192	YES	119.689	K1a1b2a1a	R1b	XY	19.7
NEO861	Mosede Mose	12.275	55.576	Zealand	bog find	tooth	-2160.5	-4110.5	0.372	YES	61.476	H6a1a		XX	28.7
NEO865	Lundby-Falster	11.841	54.865	Falster	bog find	tooth	-3233.5	-5183.5	0.083		67.515	J1c3g	I2	XY	16.2
NEO866	Lundby-Falster	11.841	54.865	Falster	bog find	petrous bone	-3506.5	-5456.5	1.456	YES	69.546	K1a2b	R1b	XY	18
NEO870	Toftum Mose	9.987	55.895	Jutland	bog find	tooth	-2304.5	-4254.5	0.552	YES	63.545	T2b2	R1b	XY	28.9
NEO872	Toftum Mose	9.987	55.895	Jutland	bog find	tooth	-2065.5	-4015.5	0.079		41.71	K2a5	R1b	XY	14.1
NEO875	Toftum Mose	9.987	55.895	Jutland	bog find	petrous bone	-2035.5	-3985.5	0.175	YES	33.588	U5b3b	I1	XY	15.3
NEO876	Toftum Mose	9.987	55.895	Jutland	bog find	tooth	-2434.5	-4384.5	0.049		33.824	T2a1a	R1a	XY	30.4
NEO878	Kyndeløse	11.855	55.703	Zealand	passage grave	petrous bone	-2087.5	-4037.5	0.272	YES	45.956	U4a2		XX	37.3
NEO886	Dalmosegaard	12.419	54.989	Møn	bog find	petrous bone	-3508	-5458	0.259	YES	14.43	H26	I2a	XY	26.8
NEO888	Elkenøre	11.986	54.732	Falster	bog find	tooth	-3438.5	-5388.5	0.061		37.696	H5		XX	31
NEO891	Roskilde Fjord (South of Jyllinge)	12.1	55.73	Zealand	submarine find	tooth	-3763.5	-5713.5	0.58	YES	71.116	H		XX	13.3
NEO896	Mandemarke	12.494	54.969	Mön	bog find	tooth	-3493.5	-5443.5	0.119	YES	36.473	H4a1a1a		XX	33.6
NEO898	Svinninge Vejle	11.425	55.736	Zealand	submarine find	petrous bone	-3131	-5081	3.629	YES	92.405	K1a3a	I2a	XY	33.3
NEO925	Myrebjerg Mose	10.675	54.771	Langeland	bog find	petrous bone	-2996.5	-4946.5	0.288	YES	14.015	W1		XX	18.1
NEO930	Fannerup F	10.714	56.4	Jutland	kitchen midden with grave	tooth	-4942	-6892	0.051		13.393	U5b2b1a	I2	XY	53.5
NEO932	Tudse Hage	11.228	55.249	Zealand	submarine settlement	petrous bone	-5352	-7302	2.702	YES	99.528	K1e		XX	50.7
NEO933	Sludegård Sømose	10.746	55.253	Funen	bog find	petrous bone	-3488	-5438	0.499	YES	38.067	V	I2	XY	22.6
NEO934	Gammellung	10.784	54.876	Langeland	bog find	tooth	-1883.5	-3833.5	0.078		15.322	W1+119		XX	33.7
NEO935	Vibygårds Mose	12.016	55.564	Zealand	bog find	petrous bone	-3297.5	-5247.5	4.815	YES	107.017	H	I2a	XY	45.3
NEO941	Havnø	10.171	56.709	Jutland	Kitchen midden	tooth	-4424	-6374	0.133	YES	35.245	U5b1b1+@16192		XX	33.5
NEO942	Tissøe	11.294	55.575	Zealand	Lake find	petrous bone	-3545	-5495	0.873	YES	46.316	T2b		XX	47.4
NEO943	Stenderup Hage	9.694	55.46	Funen	submarine find	petrous bone	-2666.5	-4616.5	1.679	YES	50.44	H+152	I2a	XY	35.6
NEO945	Læsten Mose	9.827	56.485	Jutland	bog find	petrous bone	-3493.5	-5443.5	1.355	YES	50.182	H1b1		XX	38.7
NEO946	Hove Å	12.25	55.708	Zealand	bog find	petrous bone	-1194.5	-3144.5	1.187	YES	46.801	U4a1a	R1b	XY	37
NEO951	Klæsterupholm Mose	10.033	57.29	Jutland	bog find	tooth	-1356	-3306	0.439	YES	114.195	W1		XX	32.7
NEO960	Ravnsbjerggård II	11.578	55.581	Zealand	bog find	petrous bone	-4012.5	-5962.5	0.143	YES	10.782	U5b2a2	I2a	XY	27.3
NEO961	Avlebjerg (Strøby)	12.287	55.368	Zealand	grave	tooth	-3198.5	-5148.5	0.023		61.599	K1b1a1		XX	36.6
NEO962	Dragsholm	11.388	55.768	Zealand	settlement with graves	tooth	-3835.5	-5785.5	0.04		302.2	U5b2b	I	XY	24.3
