# Supplementary material for: 100 ancient genomes show repeated population turnovers in Neolithic Denmark
Source: Nature. 2024 Jan 10;625(7994):329–37. doi: 10.1038/s41586-023-06862-3 (PMC10781617; doi:10.1038/s41586-023-06862-3)
Supplement: Supplementary file 4 — Isotopic data from 100 Danish samples. [file 41586_2023_6862_MOESM4_ESM.xlsx]

## Sheet: Sheet1
Supplementary Data II: Isotopic data from 100 Danish samples
Labno (14C): Laboratory number for radiocarbon dating; 'comb date' indicates combined date from multiple radioarbon dates.
δ13C‰ VPDB & δ15N‰ AIR: Carbon and Nitrogen isotopic signature, calibrated to Vienna PeeDee Belemnite and air standards respectively
Description: specific sampled element (dxt = dexter/right; sin = sinister/left; mand = mandible; max = maxilla)
Sample no	Labno (14C)	δ13C‰ VPDB	δ15N‰ AIR	C:N	Labno (Sr)	Sr87/Sr86	Material	Description
NEO1	comb date	-11.5	16.1				bone	femur dxt
NEO3	K-3921	-12.6	16.1	3.3			bone	femur
NEO7	K-3744/BCH198 5a+b	-20.4	10	3.3	F10576	0.711482	bone	femur dxt
NEO13	AAR-4554	-20.3	11.5	3.2			bone	cranium
NEO19	AAR-11355	-15	11.8		F10535	0.709624	tooth+bone	M3 dxt mand
NEO23	comb date	-20.6	9.33	3.3	F10533	0.71013	tooth
NEO25	AAR-21424	-19.35	11.51				tooth+bone	M2 sin maxilla
NEO28	comb date	-20.37	8.9				tooth+bone	M3 sin mand, bone
NEO29	UBA-35699	-20.1	9.1	3.21	F10534	0.710807	tooth+bone	PM2 sin mand, ulna sin
NEO33	comb date	-20.1	9.95	3.2	F10741F	0.71343	tooth	PM1 sin max
NEO41	UBA-37876	-19.3	10.6	3.17			tooth	nd
NEO43	UCIAMS-232708	-19	10.6	3.22	F10744	0.70988	bone	petrosa dxt
NEO91	comb date	-18.3	12.1		F10524	0.709037	tooth	M3 sin mand
NEO92	UBA-37878	-21.2	9.5	3.16			tooth	M3 sin mand
NEO93	UBA-37879	-19.2	10.1	3.16			tooth	M3 sin max
NEO122	UBA-38222	-16.9	12.2	3.15			tooth	M2 sin mand
NEO123	UBA-37880	-15.5	13.2	3.16			tooth	M3 dxt max
NEO254	AAR-8613	-22.3	7.9	3.4			tooth	M3 dxt max
NEO254	AAR-8613				nd	0.71005	tooth	M1
NEO563	UBA-38226	-18.5	9.5	3.19	F10322	0.709789	tooth	PM1 dxt mand
NEO564	UBA-38227	-20	9.6	3.2	F10323	0.710273	tooth	Loose PM
NEO566	UBA-40108	-20	11.2	3.22	F10536	0.709912	bone	femur dxt
NEO568	UBA-31308	-14.9	13.3	3.15	F10324	0.709051	tooth	M3 dxt mand
NEO569	UBA-35704	-14	14.2	3.28			bone	petrosa dxt
NEO570	UBA-35705	-10.8	13.7	3.21			tooth	C sin max+ I2 sin max, in jaw frag
NEO571	UBA-38228	-20.1	9.7	3.21	F10326	0.711415	tooth	PM2 sin mand
NEO580	UBA-35708	-20	10.6	3.23			bone	Petrosa sin
NEO583	UBA-39552	-11.4	13.7	3.23	F10327	0.709536	bone	maxilla
NEO586	UBA-35710	-11.2	14.7	3.26			bone	Petrosa sin
NEO587	UBA-38242	-22.3	11.5	3.5	F10541	0.709876	tooth	M1 sin mand
NEO589	K-4263				F10328	0.709464	tooth	PM1 dxt max
NEO590	UBA-38231	-20	10.7	3.19	F10329	0.709262	tooth	C sin mand
NEO594	comb date	-20.7	10.1	3.19	F10331	0.709989	tooth	PM2 dxt mand
NEO595	UCIAMS-232705	-18.6	11.8	3.2	F10542	0.710251	tooth	M2 sin mand
NEO597	K-3746/ACQ59:8+38	-20.1	9.2	3.2	F10544	0.70951	tooth	C sin mand
NEO598	UBA-37887	-10.5	14.6	3.18	F10332	0.709498	tooth	M mand
NEO599	AAR-10994	-21	10.2		F10745	0.70939	bone	Petrosa sin
NEO600	Ua-23792	-15.91	15.2	3.26	F10545	0.709217	tooth	C sin mand
NEO601	comb date	-20.6	9.5	3.2	F10546	0.711564	tooth	C sin mand
NEO602	AAR-10248	-19.4	10.5	3.3	F10547	0.709245	tooth	C dxt mand
NEO645	comb date	-11.8	13.3	3.2	F10548	0.709637	tooth	PM2 sin mand
NEO683	AAR-9342	-11.1	16.3		F10517	0.709293	bone	Petrosa sin (S2, X4)
NEO702	UBA-35714	-20.6	10.4	3.25			bone	Petrosa sin
NEO732	comb date	-10.82	14.03		F10557	0.709786	tooth	PM1 sin mand
NEO733	comb date				F10558	0.710084	tooth	C sin mand
NEO735	UBA-37890	-20.3	10.4	3.21			tooth	PM2 dxt max
NEO737	UBA-37891	-19.6	10.1	3.15	F10506	0.710185	tooth	M3 sin mand
NEO738	UBA-35715	-19.1	8.6	3.22	F10561	0.709776	tooth	PM1/PM2 sin max
NEO739	UBA-35716	-19.8	8.5	3.22			bone	petrosa dxt
NEO744	UBA-37893	-18.6	12.4	3.21	F10338	0.709901	tooth	M3 dxt mand
NEO745	Ua-23784	-13.5	16.4		F10518	0.709929	bone	petrosa dxt
NEO746	UBA-35717	-14.3	15.5	3.24	F10746	0.7111	bone	petrosa dxt
NEO747	Ua-23786	-14.8	15.6		F10519	0.714463	bone	Petrosa sin
NEO747	Ua-23786	-14.8	15.6		F10747	0.711059	bone	Petrosa sin
NEO748	Ua-23787	-13.6	16.5		F10520	0.710002	bone	Petrosa sin
NEO749	Ua-23794	-17.4	16.5		F10564	0.709834	tooth	I2 mand
NEO751	UBA-35718	-13.5	14.1	3.26	F10565	0.709708	tooth + bone	M3 dxt mand, jaw fragment for dating
NEO752	AAR-8302	-20.2	11.1		F10566	0.710167	tooth	C sin max
NEO753	UBA-39125	-18.5	13.1	3.19	F10567	0.710364	tooth	M3 sin mand
NEO757	UBA-35721	-19.8	9.6	3.22	F10569	0.71003	tooth	M1 sin mand
NEO759	UBA-40438	-16.6	12.8	3.21	F10528	0.710099	bone	Petrosa sin
NEO790	UBA-35722	-20	10.4	3.23			bone	petrosa dxt
NEO791	AAR-10246	-15.9	12.3	3.3	F10572	0.709715	tooth	M1 dxt mand
NEO792	UBA-35723	-21.2	8.5	3.27	F10573	0.711897	tooth	M2 sin max
NEO795	K-3748/ACQ40+41:13	-20.4	8.6	3.1	F10575	0.709657	tooth	M1 dxt mand
NEO814	UBA-38238	-11.6	14.5	3.19	F10343	0.709937	tooth	M1 dxt max
NEO815	UBA-38239	-20.9	9.1	3.19	F10344	0.715068	tooth	2 incisors
NEO822	AAR-8725	-11.72	14.45		F10578	0.70949	tooth	M1 dxt mand
NEO852	AAR-8556	-11.8	15.3	3.2	F10581	0.709362	tooth	M2 dxt mand
NEO853	UBA-37896	-10.1	14.5	3.2	F10345	0.709548	tooth+bone	M1 dxt mand, petrous
NEO855	AAR-28400	-10.5	14.5		FAN-03E	0.709419	tooth	M1?
NEO856	AAR-28401	-10.1	12.9		NED-04E	0.709848	tooth+bone	M2?+cranial bone
NEO857	comb date	-19.2	8.8	3.18	F10346	0.70985	tooth
NEO860	UBA-37900	-20.4	12.1	3.17	F10511	0.709659	tooth	PM2 sin mand
NEO861	UBA-39126	-20.8	9.5	3.17	F10582	0.715245	tooth	PM2 dxt mand
NEO865	UBA-39128	-20	11	3.23	F10585	0.710525	tooth+bone	PM1 sin mand + max frag
NEO866	UBA-40439	-21.1	9.7	32	F10351	0.709742	bone	petrosa dxt
NEO870	UBA-39129	-21.1	9.1	3.19			tooth	M2 dxt max
NEO872	UBA-39130	-19.9	11.5	3.24	F10587	0.709385	tooth	dpm2 sin max
NEO875	UBA-37906	-20.5	11.1	3.24	F10355	0.711054	tooth+bone	dpm1 dxt mand, petrous right
NEO876	UBA-39132	-21.1	8.9	3.18	F10590	0.710709	tooth	PM1 sin mand + max frag
NEO878	UBA-39134	-20.5	9.7	3.19	F10357	0.711382	tooth+bone	PM2 dxt mand, petrosa sin
NEO886	UBA-39141	-20.1	10.6	3.25	F10748	0.710411	bone	Petrosa sin
NEO888	UBA-40440	-20.8	8.7	3.19	F10598	0.710284	tooth+bone	M2 sin mand + mc II sin
NEO891	UBA-37910	-20.5	9.6	3.23	F10364	0.710722	tooth+bone	tooth+mandible powder
NEO896	UBA-39554	-20.7	8.5	3.14	F10603	0.70835	tooth+bone	tooth+mandibula
NEO898	UBA-37912	-17.1	14.2	3.17	F11043	0.709578	bone	Petrosa sin
NEO925	UBA-37913						bone	petrous
NEO930	AAR-19687	-10.8	14.3		FAN-37E	0.709465	tooth	M2 dxt mand
NEO932	UBA-38242	-12.6	15.5	3.21	F10513	0.709563	bone	petrous
NEO933	UBA-39145	-19.9	10.5	3.21	F10607	0.709394	bone	Petrosa sin
NEO934	UBA-39146	-19.9	10.1	3.2			tooth
NEO935	UBA-39147	-20.7	10	3.16	F10608	0.70917	bone	petrosa dxt
NEO941	UBA-39153	-10	14.6	3.13	F10750	0.709351	tooth	M3 dxt mand, in jaw
NEO942	UBA-39159	-20	9.1	3.16	F10751	0.709363	bone	petrosa dxt
NEO943	UBA-39152	-20.4	10.6	3.24	F10752	0.709207	bone	Petrosa sin
NEO945	UBA-39151				F10754	0.708835	bone	petrosa dxt
NEO946	UBA-39154	-20.1	10.1	3.23	F10755	0.708837	bone	Petrosa sin
NEO951	UBA-39162	-20.3	7.9	3.17	F10760	0.70996	tooth+bone	PM2 sin mand, cranium frag
NEO960	AAR-10993; BCH198:4a+b	-21.4	12.5		F10809	0.709539	bone	petrosa dxt
NEO961	UBA-40443	-20.5	9.5	3.13	F10815	0.710183	tooth	dpm2 dxt mand
NEO962	AAR-7416-2	-19.47	10.4		F11050	0.70944	tooth	M3 dxt max
