# Supplementary material for: 100 ancient genomes show repeated population turnovers in Neolithic Denmark
Source: Nature. 2024 Jan 10;625(7994):329–37. doi: 10.1038/s41586-023-06862-3 (PMC10781617; doi:10.1038/s41586-023-06862-3)
Supplement: Supplementary file 5 — Isotopic data from 100 Danish samples: a, Metadata for ancient genomes from Denmark used in this study; b, Metadata for selected contextual ancient genomes from Western Eurasia. [file 41586_2023_6862_MOESM5_ESM.xlsx]

## Sheet: IIIa Metadata
Supplementary Data IIIa. Metadata for ancient genomes from Denmark used in this study
Average GP: average genotype probability
Flag: flags used to mark samples in analyses (low coverage; low GP; close relationship to other sample; 0=no flag - see Methods)
Cluster ID, Cluster fine, Cluster Global, Cluster group: IDs used for clustering analysis (see Methods)
Individual ID	Site	Country	Region	Group label	Latitude	Longitude	Data source	Age (upper)	Age (lower)	Age average	Dating	Sex	Y haplogroup (major)	Y haplogroup (derived)	Coverage	Average GP	Flag	Cluster ID	Cluster fine	Cluster global	Cluster group
NEO254	Koelbjerg	Denmark	NorthernEurope	Denmark_Mesolithic	55.404	10.133	thisStudy	10648	10282	10465	direct	XY	I2a	I2a1b	0.41963	0.98978	0	4.2.1.2.4	Denmark_10500BP_6000BP	Europe_15000BP_4000BP	HG_EuropeW
NEO13	Hedegaard (Bislev)	Denmark	NorthernEurope	Denmark_Mesolithic	56.907	9.576	thisStudy	9546	9475	9511	direct	XY	I	I	0.0134103	0.95543	lowcov;lowGpAvg
NEO91	Strøby Grøftemark	Denmark	NorthernEurope	Denmark_Mesolithic	55.393	12.307	thisStudy	9265	9002	9134	direct	XY	I2a	I2a1a2	1.17655	0.9925	0	4.2.1.1.15	Denmark_10500BP_6000BP	Europe_15000BP_4000BP	HG_EuropeW
NEO759	Køge Sønakke	Denmark	NorthernEurope	Denmark_Mesolithic	55.402	12.367	thisStudy	9264	8816	9040	direct	XY	I2	I2	2.9481	0.99489	0	4.2.1.1.11	Denmark_10500BP_6000BP	Europe_15000BP_4000BP	HG_EuropeW
NEO587	Kongemose	Denmark	NorthernEurope	Denmark_Mesolithic	55.583	11.551	thisStudy	7475	7321	7398	direct	XY	I2a	I2a1a2	1.13756	0.99318	2d_rel_NEO932;ageUnreliable
NEO123	Orehoved Sejlrende	Denmark	NorthernEurope	Denmark_Mesolithic	54.96	11.85	thisStudy	8321	8034	8178	direct	XX			0.286386	0.98882	0	4.2.1.2.3	Denmark_10500BP_6000BP	Europe_15000BP_4000BP	HG_EuropeW
NEO122	Orehoved Sejlrende	Denmark	NorthernEurope	Denmark_Mesolithic	54.96	11.85	thisStudy	8303	8009	8156	direct	XX			0.564967	0.99035	0	4.2.1.2.2	Denmark_10500BP_6000BP	Europe_15000BP_4000BP	HG_EuropeW
NEO19	Røntesten	Denmark	NorthernEurope	Denmark_Mesolithic	56.27	10.472	thisStudy	8317	8027	8172	direct	XY	I2a	I2a1b	3.26285	0.9962	0	4.2.1.1.2	Denmark_10500BP_6000BP	Europe_15000BP_4000BP	HG_EuropeW
NEO600	Vedbaek boldbaner	Denmark	NorthernEurope	Denmark_Mesolithic	55.848	12.56	thisStudy	7935	7694	7815	direct	XY	I2	I2	0.0997928	0.98251	lowcov
NEO683	Tybrind Vig	Denmark	NorthernEurope	Denmark_Mesolithic	55.395	9.826	thisStudy	7612	7430	7521	direct	XX			1.81853	0.99303	0	4.2.1.1.8	Denmark_10500BP_6000BP	Europe_15000BP_4000BP	HG_EuropeW
NEO932	Tudse Hage	Denmark	NorthernEurope	Denmark_Mesolithic	55.249	11.228	thisStudy	7475	7321	7398	direct	XX			2.76016	0.99357	0	4.2.1.1.1	Denmark_10500BP_6000BP	Europe_15000BP_4000BP	HG_EuropeW
NEO589	Korsør Nor	Denmark	NorthernEurope	Denmark_Mesolithic	55.331	11.145	thisStudy	7616	7334	7475	direct	XY	I2a	I2a1a2	7.4107	0.99638	0	4.2.1.1.6	Denmark_10500BP_6000BP	Europe_15000BP_4000BP	HG_EuropeW
NEO791	Korsör Nor	Denmark	NorthernEurope	Denmark_Mesolithic	55.331	11.145	thisStudy	7161	6905	7033	direct	XY	I2	I2	2.49245	0.99594	0	4.2.1.1.1	Denmark_10500BP_6000BP	Europe_15000BP_4000BP	HG_EuropeW
NEO814	Bodal K	Denmark	NorthernEurope	Denmark_Mesolithic	55.586	11.538	thisStudy	7251	6979	7115	direct	XX			0.0552887	0.97498	lowcov;lowGpAvg
NEO748	Henriksholm-Bøgebakken (Vedbæk)	Denmark	NorthernEurope	Denmark_Mesolithic	55.853	12.559	thisStudy	7307	6951	7129	direct	XY	I2	I2	0.0770282	0.97333	lowcov;lowGpAvg
NEO749	Henriksholm-Bøgebakken (Vedbæk)	Denmark	NorthernEurope	Denmark_Mesolithic	55.853	12.559	thisStudy	7258	6885	7072	direct	XY	I2a	I2a1a2	1.90513	0.99418	0	4.2.1.1.10	Denmark_10500BP_6000BP	Europe_15000BP_4000BP	HG_EuropeW
NEO746	Henriksholm-Bøgebakken (Vedbæk)	Denmark	NorthernEurope	Denmark_Mesolithic	55.853	12.559	thisStudy	7166	6805	6986	direct	XY	I	I	0.140011	0.97522	contNuc_5pct;lowGpAvg
NEO745	Henriksholm-Bøgebakken (Vedbæk)	Denmark	NorthernEurope	Denmark_Mesolithic	55.853	12.559	thisStudy	6936	6666	6801	direct	XY	I2	I2	0.447896	0.98394	0	4.2.1.2.1	Denmark_10500BP_6000BP	Europe_15000BP_4000BP	HG_EuropeW
NEO747	Henriksholm-Bøgebakken (Vedbæk)	Denmark	NorthernEurope	Denmark_Mesolithic	55.853	12.559	thisStudy	6892	6563	6728	direct	XY	I2a	I2a1b	0.249427	0.98283	0	4.2.1.2.1	Denmark_10500BP_6000BP	Europe_15000BP_4000BP	HG_EuropeW
NEO586	Koed	Denmark	NorthernEurope	Denmark_Mesolithic	56.371	10.573	thisStudy	7161	6898	7030	direct	XY	I2	I2	0.201189	0.98765	0	4.2.1.2.6	Denmark_10500BP_6000BP	Europe_15000BP_4000BP	HG_EuropeW
NEO583	Koed	Denmark	NorthernEurope	Denmark_Mesolithic	56.371	10.573	thisStudy	7158	6802	6980	direct	XX			0.176399	0.98058	0	4.2.1.2.5	Denmark_10500BP_6000BP	Europe_15000BP_4000BP	HG_EuropeW
NEO822	Dragsholm	Denmark	NorthernEurope	Denmark_Mesolithic	55.768	11.388	thisStudy	7159	6787	6973	direct	XX			0.0581214	0.97283	lowcov;lowGpAvg
NEO733	Dragsholm	Denmark	NorthernEurope	Denmark_Mesolithic	55.768	11.388	thisStudy	6891	6746	6819	direct	XX			1.31668	0.99308	0	4.2.1.1.9	Denmark_10500BP_6000BP	Europe_15000BP_4000BP	HG_EuropeW
NEO732	Dragsholm	Denmark	NorthernEurope	Denmark_Mesolithic	55.768	11.388	thisStudy	6886	6737	6812	direct	XX			0.132447	0.98518	1d_rel_NEO733
NEO930	Fannerup F	Denmark	NorthernEurope	Denmark_Mesolithic	56.4	10.714	thisStudy	6988	6796	6892	direct	XY	I2	I2	0.0531268	0.97227	lowcov;lowGpAvg
NEO855	Fannerup D	Denmark	NorthernEurope	Denmark_Mesolithic	56.401	10.715	thisStudy	6394	6203	6299	direct	XY	I2a	I2a1b1a2	1.38298	0.99469	0	4.2.1.1.13	Denmark_10500BP_6000BP	Europe_15000BP_4000BP	HG_EuropeW
NEO570	Fannerup E	Denmark	NorthernEurope	Denmark_Mesolithic	56.401	10.718	thisStudy	6449	6294	6372	direct	XX			2.86175	0.99503	0	4.2.1.1.5	Denmark_10500BP_6000BP	Europe_15000BP_4000BP	HG_EuropeW
NEO568	Ertebølle	Denmark	NorthernEurope	Denmark_Mesolithic	56.812	9.179	thisStudy	6392	6202	6297	direct	XY	I2	I2	1.98149	0.99417	0	4.2.1.1.4	Denmark_10500BP_6000BP	Europe_15000BP_4000BP	HG_EuropeW
NEO569	Ertebølle	Denmark	NorthernEurope	Denmark_Mesolithic	56.812	9.179	thisStudy	6287	6002	6145	direct	XY	I2	I2	0.666141	0.99263	1d_rel_NEO568
NEO856	Nederst	Denmark	NorthernEurope	Denmark_Mesolithic	56.365	10.643	thisStudy	6888	6667	6778	direct	XX			0.562058	0.99326	0	4.2.1.1.14	Denmark_10500BP_6000BP	Europe_15000BP_4000BP	HG_EuropeW
NEO1	Holmegård-Djursland	Denmark	NorthernEurope	Denmark_Mesolithic	56.251	10.755	thisStudy	6735	6452	6594	direct	XY	I2	I2	0.0150103	0.95435	contMT_5pct;lowcov;lowGpAvg
NEO852	Norsminde	Denmark	NorthernEurope	Denmark_Mesolithic	56.027	10.257	thisStudy	6396	6215	6306	direct	XX			0.189592	0.98804	0	4.2.1.2.10	Denmark_10500BP_6000BP	Europe_15000BP_4000BP	HG_EuropeW
NEO751	Bjørnsholm	Denmark	NorthernEurope	Denmark_Mesolithic	56.874	9.215	thisStudy	6405	6225	6315	direct	XY	I2	I2	0.297822	0.98699	0	4.2.1.2.9	Denmark_10500BP_6000BP	Europe_15000BP_4000BP	HG_EuropeW
NEO941	Havnø	Denmark	NorthernEurope	Denmark_Mesolithic	56.709	10.171	thisStudy	6446	6302	6374	direct	XX			0.135297	0.98128	0	4.2.1.2.11	Denmark_10500BP_6000BP	Europe_15000BP_4000BP	HG_EuropeW
NEO598	Sølager	Denmark	NorthernEurope	Denmark_Mesolithic	55.948	11.897	thisStudy	6195	5941	6068	direct	XX			0.727204	0.99101	0	4.2.1.1.7	Denmark_10500BP_6000BP	Europe_15000BP_4000BP	HG_EuropeW
NEO853	Langø Skaldynge	Denmark	NorthernEurope	Denmark_Mesolithic	55.545	10.622	thisStudy	6189	5900	6045	direct	XX			1.96486	0.99388	0	4.2.1.1.12	Denmark_10500BP_6000BP	Europe_15000BP_4000BP	HG_EuropeW
NEO3	Vængesø II	Denmark	NorthernEurope	Denmark_Mesolithic	56.146	10.552	thisStudy	6266	5918	6092	direct	XY	I	I	0.0251894	0.96111	contMT_5pct;lowcov;lowGpAvg
NEO960	Ravnsbjerggård II	Denmark	NorthernEurope	Denmark_Mesolithic	55.581	11.578	thisStudy	6167	5758	5963	direct	XY	I2a	I2a1a	0.150142	0.98384	0	4.2.1.2.12	Denmark_10500BP_6000BP	Europe_15000BP_4000BP	HG_EuropeW
NEO645	Rødhals	Denmark	NorthernEurope	Denmark_Mesolithic	55.914	11.091	thisStudy	5916	5755	5836	direct	XY	I2	I2	0.211987	0.98849	0	4.2.1.2.7	Denmark_10500BP_6000BP	Europe_15000BP_4000BP	HG_EuropeW
NEO962	Dragsholm	Denmark	NorthernEurope	Denmark_Mesolithic	55.768	11.388	thisStudy	5907	5664	5785.5	direct	XY	I	I	0.0357	NA	lowcov
syltholm	Syltholm	Denmark	NorthernEurope	Denmark_Mesolithic	54.65	11.35	Jensen_NatureCommunications_2019	5858	5661	5759.5	direct	XX			2.29179	0.99555	0	4.2.1.1.16	Denmark_10500BP_6000BP	Europe_15000BP_4000BP	HG_EuropeW
NEO601	Viksø Mose	Denmark	NorthernEurope	Denmark_Neolithic	55.759	12.238	thisStudy	5896	5718	5807	direct	XX			0.082455	0.97651	lowcov;lowGpAvg
NEO891	Roskilde Fjord (syd for Jyllinge)	Denmark	NorthernEurope	Denmark_Neolithic	55.73	12.1	thisStudy	5841	5586	5714	direct	XX			0.595471	0.99411	0	2.4.1.1.1.6	Scandivia_5600BP_4600BP	EuropeWCAsia_25000BP_300BP	Farmer_EuropeE_late
NEO790	Tysmose	Denmark	NorthernEurope	Denmark_Neolithic	55.711	12.274	thisStudy	5747	5588	5668	direct	XY	I2a	I2a1a2	0.685228	0.99249	0	2.4.1.1.1.4	Scandivia_5600BP_4600BP	EuropeWCAsia_25000BP_300BP	Farmer_EuropeE_late
NEO29	Lohals	Denmark	NorthernEurope	Denmark_Neolithic	55.134	10.903	thisStudy	5647	5471	5559	direct	XX			0.5306	0.993	0	2.4.1.1.2.1	Scandivia_5600BP_4600BP	EuropeWCAsia_25000BP_300BP	Farmer_EuropeE_late
NEO595	Pandebjerg	Denmark	NorthernEurope	Denmark_Neolithic	55.789	11.292	thisStudy	5601	5488	5545	direct	XY	I2a	I2a1a2	0.218557	0.98883	0	2.4.1.2.2.3	Scandivia_5600BP_4600BP	EuropeWCAsia_25000BP_300BP	Farmer_EuropeE_late
NEO23	Jorløse mose	Denmark	NorthernEurope	Denmark_Neolithic	55.601	11.312	thisStudy	5593	5478	5536	direct	XY	I2a	I2a1a2	3.33773	0.99615	0	2.4.1.1.1.2	Scandivia_5600BP_4600BP	EuropeWCAsia_25000BP_300BP	Farmer_EuropeE_late
NEO571	Grøfte	Denmark	NorthernEurope	Denmark_Neolithic	55.404	11.497	thisStudy	5594	5475	5535	direct	XX			0.0552305	0.96935	lowcov;lowGpAvg
NEO564	Bygholm Nørremark	Denmark	NorthernEurope	Denmark_Neolithic	55.875	9.812	thisStudy	5594	5475	5535	direct	XY	I2a	I2a1a	0.0816931	0.97593	lowcov;lowGpAvg
NEO753	Sigersdal Mose 2	Denmark	NorthernEurope	Denmark_Neolithic	55.772	12.213	thisStudy	5589	5476	5533	direct	XX			0.163364	0.98535	0	2.4.1.2.2.1	Scandivia_5600BP_4600BP	EuropeWCAsia_25000BP_300BP	Farmer_EuropeE_late
NEO7	Sigersdal Mose	Denmark	NorthernEurope	Denmark_Neolithic	55.761	12.258	thisStudy	5601	4879	5240	direct	XY	CT	CT	0.0127183	0.95474	lowcov;lowGpAvg
NEO41	Rude	Denmark	NorthernEurope	Denmark_Neolithic	55.994	10.248	thisStudy	5588	5474	5531	direct	XY	I	I	0.0195037	0.95911	lowcov;lowGpAvg
NEO942	Tissøe	Denmark	NorthernEurope	Denmark_Neolithic	55.575	11.294	thisStudy	5658	5332	5495	direct	XX			0.890575	0.99285	0	2.4.1.2.2.2	Scandivia_5600BP_4600BP	EuropeWCAsia_25000BP_300BP	Farmer_EuropeE_late
NEO28	Salpetermosen syd 8	Denmark	NorthernEurope	Denmark_Neolithic	55.91	12.307	thisStudy	5585	5336	5461	direct	XY	I2a	I2a1a2	0.922301	0.99386	0	2.4.1.1.1.3	Scandivia_5600BP_4600BP	EuropeWCAsia_25000BP_300BP	Farmer_EuropeE_late
NEO886	Dalmosegaard	Denmark	NorthernEurope	Denmark_Neolithic	54.989	12.419	thisStudy	5589	5327	5458	direct	XY	I2a	I2a1a2	0.271694	0.989	0	2.4.1.2.1.6	Scandivia_5600BP_4600BP	EuropeWCAsia_25000BP_300BP	Farmer_EuropeE_late
NEO866	Lundby-Falster	Denmark	NorthernEurope	Denmark_Neolithic	54.865	11.841	thisStudy	5583	5330	5457	direct	XY	R1b	R1b1a	1.52129	0.99382	0	2.4.1.1.1.5	Scandivia_5600BP_4600BP	EuropeWCAsia_25000BP_300BP	Farmer_EuropeE_late
NEO865	Lundby-Falster	Denmark	NorthernEurope	Denmark_Neolithic	54.865	11.841	thisStudy	5315	5052	5184	direct	XY	I2	I2	0.0870094	0.97859	lowcov;lowGpAvg
NEO757	Sejerby (Sejerø)	Denmark	NorthernEurope	Denmark_Neolithic	55.902	11.118	thisStudy	5582	5322	5452	direct	XX			0.129921	0.98063	0	2.4.1.2.1.5	Scandivia_5600BP_4600BP	EuropeWCAsia_25000BP_300BP	Farmer_EuropeE_late
NEO945	Læsten Mose	Denmark	NorthernEurope	Denmark_Neolithic	56.485	9.827	thisStudy	5576	5311	5444	direct	XX			1.3845	0.99346	0	2.4.1.1.1.8	Scandivia_5600BP_4600BP	EuropeWCAsia_25000BP_300BP	Farmer_EuropeE_late
NEO896	Mandemarke	Denmark	NorthernEurope	Denmark_Neolithic	54.969	12.494	thisStudy	5567	5320	5444	direct	XX			0.121712	0.9807	0	2.4.1.2.1.7	Scandivia_5600BP_4600BP	EuropeWCAsia_25000BP_300BP	Farmer_EuropeE_late
NEO933	Sludegård Sømose	Denmark	NorthernEurope	Denmark_Neolithic	55.253	10.746	thisStudy	5579	5297	5438	direct	XY	I2	I2	0.522016	0.99172	0	2.4.1.1.2.3	Scandivia_5600BP_4600BP	EuropeWCAsia_25000BP_300BP	Farmer_EuropeE_late
NEO43	Rude	Denmark	NorthernEurope	Denmark_Neolithic	55.994	10.248	thisStudy	5464	5319	5392	direct	XY	I	I	0.108401	0.98017	0	2.4.1.2.2.2	Scandivia_5600BP_4600BP	EuropeWCAsia_25000BP_300BP	Farmer_EuropeE_late
NEO888	Elkenøre	Denmark	NorthernEurope	Denmark_Neolithic	54.732	11.986	thisStudy	5466	5311	5389	direct	XX			0.0622793	0.97077	lowcov;lowGpAvg
NEO795	Porsmose	Denmark	NorthernEurope	Denmark_Neolithic	55.276	11.875	thisStudy	5600	5059	5330	direct	XY	I2a	I2a1a2	0.0337961	0.96608	lowcov;lowGpAvg
NEO744	Vig Femhøve	Denmark	NorthernEurope	Denmark_Neolithic	55.856	11.59	thisStudy	5576	5150	5363	direct	XY	Q1b	Q1b2	0.220878	0.9841	0	2.4.1.2.2.1	Scandivia_5600BP_4600BP	EuropeWCAsia_25000BP_300BP	Farmer_EuropeE_late
NEO702	Jørlundegård	Denmark	NorthernEurope	Denmark_Neolithic	55.828	12.166	thisStudy	5470	5071	5271	direct	XY	I	I	0.14978	0.9753	lowGpAvg
NEO935	Vibygårds Mose	Denmark	NorthernEurope	Denmark_Neolithic	55.564	12.016	thisStudy	5442	5053	5248	direct	XY	I2a	I2a1a2	5.02751	0.99603	0	2.4.1.1.2.1	Scandivia_5600BP_4600BP	EuropeWCAsia_25000BP_300BP	Farmer_EuropeE_late
NEO597	Storelyng (Øgårde boat III)	Denmark	NorthernEurope	Denmark_Neolithic	55.587	11.574	thisStudy	5448	4979	5214	direct	XY	I2a	I2a1a2	0.177413	0.98576	0	2.4.1.2.1.2	Scandivia_5600BP_4600BP	EuropeWCAsia_25000BP_300BP	Farmer_EuropeE_late
NEO594	Neverkær mose	Denmark	NorthernEurope	Denmark_Neolithic	55.391	10.078	thisStudy	5310	5051	5181	direct	XY	I2a	I2a1b1a2	0.0544428	0.97393	lowcov;lowGpAvg
NEO961	Avlebjerg (Strøby)	Denmark	NorthernEurope	Denmark_Neolithic	55.368	12.287	thisStudy	5305	4992	5149	direct	XX			0.0228788	0.96076	lowcov;lowGpAvg
NEO599	Vanløse mose	Denmark	NorthernEurope	Denmark_Neolithic	55.553	11.684	thisStudy	5305	4976	5141	direct	XY	Q1b	Q1b	0.190192	0.98721	0	2.4.1.2.1.3	Scandivia_5600BP_4600BP	EuropeWCAsia_25000BP_300BP	Farmer_EuropeE_late
NEO602	Storelyng (Østrup Homo II)	Denmark	NorthernEurope	Denmark_Neolithic	55.589	11.576	thisStudy	5299	4979	5139	direct	XY	I2	I2	0.0885308	0.97841	lowcov;lowGpAvg
NEO33	Vittrup	Denmark	NorthernEurope	Denmark_Neolithic	57.391	9.761	thisStudy	5288	4990	5139	direct	XY	I2a	I2a1a	0.0528805	0.97035	lowcov;lowGpAvg
NEO566	Døjringe	Denmark	NorthernEurope	Denmark_Neolithic	55.484	11.579	thisStudy	5291	4978	5135	direct	XY	I2a	I2a1a	0.0205534	0.95807	lowcov;lowGpAvg
NEO898	Svinninge Vejle	Denmark	NorthernEurope	Denmark_Neolithic	55.736	11.425	thisStudy	5291	4871	5081	direct	XY	I2a	I2a1a2	3.80194	0.99573	0	4.1.2.3.3	Sweden_5000BP	Europe_15000BP_4000BP	HG_EuropeE
NEO25	Kainsbakke II	Denmark	NorthernEurope	Denmark_Neolithic	56.433	10.789	thisStudy	5265	4867	5066	direct	XX			0.356367	0.99158	0	2.4.1.1.1.1	Scandivia_5600BP_4600BP	EuropeWCAsia_25000BP_300BP	Farmer_EuropeE_late
NEO925	Myrebjerg mose	Denmark	NorthernEurope	Denmark_Neolithic	54.771	10.675	thisStudy	5027	4866	4947	context	XX			0.294333	0.9908	0	2.4.1.2.1.8	Scandivia_5600BP_4600BP	EuropeWCAsia_25000BP_300BP	Farmer_EuropeE_late
RISE61	Kyndeløse	Denmark	NorthernEurope	Denmark_Neolithic	55.7	11.86	Allentoft_Nature_2015	4801	4442	4621.5	direct	XY	R1a	R1a1a1b	0.330265	0.98945	0	1.2.1.4.1.4	Scandivia_4600BP_3800BP	Eurasia_5000BP_200BP	PostNeol_EuropeW
NEO878	Kyndeløse	Denmark	NorthernEurope	Denmark_Neolithic	55.703	11.855	thisStudy	4151	3924	4038	direct	XX			0.277132	0.98707	0	1.2.1.3.1.7	Scandivia_4200BP_3200BP	Eurasia_5000BP_200BP	PostNeol_EuropeW
NEO943	Stenderup Hage	Denmark	NorthernEurope	Denmark_Neolithic	55.46	9.694	thisStudy	4818	4415	4617	direct	XY	I2a	I2a1b1a1b	1.75414	0.99304	0	2.4.1.1.1.7	Scandivia_5600BP_4600BP	EuropeWCAsia_25000BP_300BP	Farmer_EuropeE_late
NEO580	Klokkehøj	Denmark	NorthernEurope	Denmark_Neolithic	55.108	10.111	thisStudy	4802	4421	4612	direct	XX			0.0134495	0.95258	lowcov;lowGpAvg
NEO792	Næs	Denmark	NorthernEurope	Denmark_Neolithic	54.87	12.116	thisStudy	4577	4415	4496	direct	XY	I2a	I2a1a2	0.247274	0.98942	0	1.2.3.2.2.2	EuropeNE_4800BP_3000BP	Eurasia_5000BP_200BP	PostNeol_EuropeW
NEO876	Toftum mose	Denmark	NorthernEurope	Denmark_Neolithic	55.895	9.987	thisStudy	4513	4256	4385	direct	XY	R1a	R1a	0.0513477	0.97042	lowcov;lowGpAvg
NEO870	Toftum mose	Denmark	NorthernEurope	Denmark_Neolithic	55.895	9.987	thisStudy	4404	4105	4255	direct	XY	R1b	R1b1a1b1a1	0.576633	0.9932	0	1.2.1.3.1.2	Scandivia_4200BP_3200BP	Eurasia_5000BP_200BP	PostNeol_EuropeW
NEO872	Toftum mose	Denmark	NorthernEurope	Denmark_Neolithic	55.895	9.987	thisStudy	4140	3891	4016	direct	XY	R1b	R1b1a1b1a1	0.0823998	0.98001	lowcov
NEO875	Toftum mose	Denmark	NorthernEurope	Denmark_Neolithic	55.895	9.987	thisStudy	4091	3880	3986	direct	XY	I1	I1	0.182318	0.98564	0	1.2.1.2.2.1.2.3	Europe_4500BP_2000BP	Eurasia_5000BP_200BP	PostNeol_EuropeW
NEO92	Barhøj (Strøby Egede)	Denmark	NorthernEurope	Denmark_Neolithic	55.403	12.272	thisStudy	4348	4088	4218	direct	XY	R1b	R1b1a1b1a1	0.607982	0.99328	0	1.2.1.3.1.1	Scandivia_4200BP_3200BP	Eurasia_5000BP_200BP	PostNeol_EuropeW
NEO737	Borreby	Denmark	NorthernEurope	Denmark_Neolithic	55.225	11.303	thisStudy	4236	3985	4111	direct	XY	R1b	R1b1a1b1a1	0.242788	0.98817	0	1.2.1.2.2.1.2.2	Europe_4500BP_2000BP	Eurasia_5000BP_200BP	PostNeol_EuropeW
NEO738	Kolind	Denmark	NorthernEurope	Denmark_Neolithic	56.362	10.593	thisStudy	4237	3985	4111	direct	XY	I2a	I2a1b1a2b	1.20742	0.99408	0	1.2.1.3.2	Scandivia_4200BP_3200BP	Eurasia_5000BP_200BP	PostNeol_EuropeW
NEO739	Kolind	Denmark	NorthernEurope	Denmark_Neolithic	56.362	10.593	thisStudy	4091	3851	3971	direct	XY	I2a	I2a1b1a2	1.88109	0.9941	0	1.2.1.3.2	Scandivia_4200BP_3200BP	Eurasia_5000BP_200BP	PostNeol_EuropeW
NEO861	Mosede Mose	Denmark	NorthernEurope	Denmark_Neolithic	55.576	12.275	thisStudy	4234	3987	4111	direct	XX			0.37972	0.99175	0	1.2.1.3.1.6	Scandivia_4200BP_3200BP	Eurasia_5000BP_200BP	PostNeol_EuropeW
NEO860	Mosede Mose	Denmark	NorthernEurope	Denmark_Neolithic	55.576	12.275	thisStudy	3835	3498	3667	direct	XY	R1b	R1b1a1b1a1	0.20017	0.98767	0	1.2.1.3.1.1	Scandivia_4200BP_3200BP	Eurasia_5000BP_200BP	PostNeol_EuropeW
Gjerrild5	Gjerrild	Denmark	NorthernEurope	Denmark_Neolithic	56.5	10.83	Egfjord_PLoSOne_2021	4234	3986	4110	direct	XY	R1b	R1b1a2	1.08338	0.99145	0	1.2.3.2.1.3	EuropeNE_4800BP_3000BP	Eurasia_5000BP_200BP	PostNeol_EuropeW
RISE71	Falshøj	Denmark	NorthernEurope	Denmark_Neolithic	56.68	10.03	Allentoft_Nature_2015	4146	3973	4059.5	direct	XX			0.285221	0.9872	0	1.2.1.3.1.10	Scandivia_4200BP_3200BP	Eurasia_5000BP_200BP	PostNeol_EuropeW
NEO735	Borreby	Denmark	NorthernEurope	Denmark_Neolithic	55.225	11.303	thisStudy	4138	3852	3995	direct	XY	R1b	R1b1a1b1a1	0.671337	0.99416	0	1.2.1.3.1.4	Scandivia_4200BP_3200BP	Eurasia_5000BP_200BP	PostNeol_EuropeW
NEO934	Gammellung	Denmark	NorthernEurope	Denmark_Neolithic	54.876	10.784	thisStudy	3966	3701	3834	direct	XX			0.0795219	0.978	lowcov;lowGpAvg
VK214	Gerdrup	Denmark	NorthernEurope	Denmark_BronzeAge	55.73	12.12	Margyaran_Nature_2020	3839	3725	3782	direct	XX			0.134193	0.98313	0	1.1.2.3.1.12	Scandivia_4000BP_3000BP	Eurasia_5000BP_200BP	PostNeol_EuropeN
NEO93	Strøby Ladeplads	Denmark	NorthernEurope	Denmark_BronzeAge	55.406	12.285	thisStudy	3836	3639	3738	direct	XY	I1	I1	1.9838	0.99546	0	1.1.2.3.1.7	Scandivia_4000BP_3000BP	Eurasia_5000BP_200BP	PostNeol_EuropeN
NEO857	Lollikehuse	Denmark	NorthernEurope	Denmark_BronzeAge	55.758	12.007	thisStudy	3819	3516	3668	direct	XY	I1	I1	0.0436413	0.97169	lowcov;lowGpAvg
NEO752	Madesø	Denmark	NorthernEurope	Denmark_BronzeAge	55.621	11.331	thisStudy	3814	3483	3649	direct	XY	R1b	R1b1a1b1a1a1b	2.09446	0.99487	0	1.2.1.3.1.5	Scandivia_4200BP_3200BP	Eurasia_5000BP_200BP	PostNeol_EuropeW
NEO815	Vasagård	Denmark	NorthernEurope	Denmark_BronzeAge	55.055	14.885	thisStudy	3560	3387	3474	direct	XY	I1	I1	0.107216	0.98074	contNuc_5pct
NEO563	Bybjerg	Denmark	NorthernEurope	Denmark_BronzeAge	55.76	11.798	thisStudy	3450	3260	3355	direct	XY	I1	I1	0.810072	0.99361	0	1.1.2.3.1.5	Scandivia_4000BP_3000BP	Eurasia_5000BP_200BP	PostNeol_EuropeN
RISE47	Sebber skole	Denmark	NorthernEurope	Denmark_BronzeAge	56.97	9.55	Allentoft_Nature_2015	3449	3274	3361.5	direct	XY	R1b	R1b1a1	0.113714	0.9796	lowGpAvg
NEO951	Klæsterupholm Mose	Denmark	NorthernEurope	Denmark_BronzeAge	57.29	10.033	thisStudy	3446	3166	3306	direct	XX			0.448157	0.99382	0	1.2.1.3.1.8	Scandivia_4200BP_3200BP	Eurasia_5000BP_200BP	PostNeol_EuropeW
NEO590	Magleø	Denmark	NorthernEurope	Denmark_BronzeAge	55.34	11.161	thisStudy	3375	3219	3297	direct	XY	I1a	I1a2a1	1.00785	0.99521	0	1.1.2.3.1.6	Scandivia_4000BP_3000BP	Eurasia_5000BP_200BP	PostNeol_EuropeN
NEO946	Hove Å	Denmark	NorthernEurope	Denmark_BronzeAge	55.708	12.25	thisStudy	3322	2967	3145	direct	XY	R1b	R1b1a1b1a1a1b	1.2404	0.99476	0	1.1.2.3.1.8	Scandivia_4000BP_3000BP	Eurasia_5000BP_200BP	PostNeol_EuropeN
VK582	Alken_Enge	Denmark	NorthernEurope	Denmark_IronAge	56.05	9.94	Margyaran_Nature_2020	1950	1850	1900	context	XY	I2a	I2a1b1a2b	0.107749	0.98459	0	1.1.1.5.1.1	Europe_1900BP_500BP	Eurasia_5000BP_200BP	PostNeol_EuropeN
VK521	Brondsager Torsiinre	Denmark	NorthernEurope	Denmark_IronAge	55.64	12.24	Margyaran_Nature_2020			1650	context	XY	I1	I1	4.73394	0.99766	0	1.1.2.3.1.1	Scandivia_4000BP_3000BP	Eurasia_5000BP_200BP	PostNeol_EuropeN
VK213	Gerdrup	Denmark	NorthernEurope	Denmark_IronAge	55.73	12.12	Margyaran_Nature_2020	1559	1423	1491	direct	XX			0.117876	0.98452	0	1.2.1.2.1.2.1.1	EuropeNW_2000BP_650BP	Eurasia_5000BP_200BP	PostNeol_EuropeW
VK532	Kragehave Odetofter	Denmark	NorthernEurope	Denmark_IronAge	55.66	12.25	Margyaran_Nature_2020			950	context	XY	I1	I1	4.18706	0.99679	0	1.1.2.1.1.1.12	EuropeNE_1500BP_800BP	Eurasia_5000BP_200BP	PostNeol_EuropeN
VK65	Tollemosegard	Denmark	NorthernEurope	Denmark_VikingAge	55.87	12.08	Margyaran_Nature_2020	1450	950	1200	context	XX			0.523403	0.99294	0	1.1.1.2.1.1.8	EuropeN_1500BP_800BP	Eurasia_5000BP_200BP	PostNeol_EuropeN
VK69	Tollemosegard	Denmark	NorthernEurope	Denmark_VikingAge	55.87	12.08	Margyaran_Nature_2020	1450	950	1200	context	XX			0.798538	0.99272	0	1.1.1.3.1.1.2.1	Europe_1600BP_500BP	Eurasia_5000BP_200BP	PostNeol_EuropeN
VK70	Tollemosegard	Denmark	NorthernEurope	Denmark_VikingAge	55.87	12.08	Margyaran_Nature_2020	1450	950	1200	context	XY	I1a	I1a1	6.9931	0.9977	0	1.1.1.3.1.2.2.1	Europe_1600BP_500BP	Eurasia_5000BP_200BP	PostNeol_EuropeN
VK71	Tollemosegard	Denmark	NorthernEurope	Denmark_VikingAge	55.87	12.08	Margyaran_Nature_2020	1450	950	1200	context	XY	I1	I1	0.181511	0.98626	0	1.1.2.2.3.8	EuropeN_1400BP_800BP	Eurasia_5000BP_200BP	PostNeol_EuropeN
VK312	Rantzausminde	Denmark	NorthernEurope	Denmark_VikingAge	55.05	10.53	Margyaran_Nature_2020	1100	1050	1075	context	XX			0.369446	0.98998	0	1.1.1.5.1.5	Europe_1900BP_500BP	Eurasia_5000BP_200BP	PostNeol_EuropeN
VK313	Rantzausminde	Denmark	NorthernEurope	Denmark_VikingAge	55.05	10.53	Margyaran_Nature_2020	1100	1050	1075	context	XY	R1b	R1b1a1b1a1	0.328596	0.99224	0	1.3.1.1.1.3	EuropeNE_1200BP_700BP	Eurasia_5000BP_200BP	PostNeol_EuropeE
VK314	Rantzausminde	Denmark	NorthernEurope	Denmark_VikingAge	55.05	10.53	Margyaran_Nature_2020	1100	1050	1075	context	XX			0.302944	0.99107	0	1.2.1.2.1.1.3	EuropeNW_2000BP_650BP	Eurasia_5000BP_200BP	PostNeol_EuropeW
VK329	Ribe	Denmark	NorthernEurope	Denmark_VikingAge	55.33	8.76	Margyaran_Nature_2020	1239	1086	1163	direct	XY	R1b	R1b1a1b1a1a2a1a1	1.24747	0.99466	0	1.1.1.2.1.2.2	EuropeN_1500BP_800BP	Eurasia_5000BP_200BP	PostNeol_EuropeN
VK325	Ribe	Denmark	NorthernEurope	Denmark_VikingAge	55.33	8.76	Margyaran_Nature_2020	1172	1009	1091	direct	XX			0.605037	0.99373	0	1.1.1.1.2.2.1	Europe_1100BP_250BP	Eurasia_5000BP_200BP	PostNeol_EuropeN
VK328	Ribe	Denmark	NorthernEurope	Denmark_VikingAge	55.33	8.76	Margyaran_Nature_2020	1172	986	1079	direct	XX			1.16658	0.996	0	1.1.1.2.3.4	EuropeN_1500BP_800BP	Eurasia_5000BP_200BP	PostNeol_EuropeN
VK326	Ribe	Denmark	NorthernEurope	Denmark_VikingAge	55.33	8.76	Margyaran_Nature_2020	981	934	958	direct	XY	R1b	R1b1a1b1a1	1.31828	0.99593	0	1.1.1.2.1.2.4	EuropeN_1500BP_800BP	Eurasia_5000BP_200BP	PostNeol_EuropeN
VK327	Ribe	Denmark	NorthernEurope	Denmark_VikingAge	55.33	8.76	Margyaran_Nature_2020	960	930	945	direct	XY	I1a	I1a2a1a1a1a	1.21514	0.99457	0	1.1.1.2.2.3	EuropeN_1500BP_800BP	Eurasia_5000BP_200BP	PostNeol_EuropeN
VK324	Ribe	Denmark	NorthernEurope	Denmark_VikingAge	55.33	8.76	Margyaran_Nature_2020	955	921	938	direct	XY	R1b	R1b1a1b1a1a1c2b1	1.40646	0.99498	0	1.1.1.4.1.3	Europe_1400BP_800BP	Eurasia_5000BP_200BP	PostNeol_EuropeN
VK323	Ribe	Denmark	NorthernEurope	Denmark_VikingAge	55.33	8.76	Margyaran_Nature_2020	1050	750	900	context	XY	R1b	R1b1a1b1a1	1.40706	0.99495	0	1.1.1.2.2.3	EuropeN_1500BP_800BP	Eurasia_5000BP_200BP	PostNeol_EuropeN
VK322	Ribe	Denmark	NorthernEurope	Denmark_VikingAge	55.33	8.76	Margyaran_Nature_2020	929	803	866	direct	XX			1.28199	0.99455	0	1.2.1.1.3.10	EuropeNW_4000BP_500BP	Eurasia_5000BP_200BP	PostNeol_EuropeW
VK330	Ribe	Denmark	NorthernEurope	Denmark_VikingAge	55.33	8.76	Margyaran_Nature_2020	923	799	861	direct	XX			1.08098	0.9943	0	1.2.1.1.2.1.7	EuropeNW_4000BP_500BP	Eurasia_5000BP_200BP	PostNeol_EuropeW
VK301	Ladby	Denmark	NorthernEurope	Denmark_VikingAge	55.43	10.61	Margyaran_Nature_2020	1310	1060	1185	context	XY	I1a	I1a2a1a1a2~	0.762185	0.99442	0	1.1.1.2.1.2.3	EuropeN_1500BP_800BP	Eurasia_5000BP_200BP	PostNeol_EuropeN
VK319	Ladby	Denmark	NorthernEurope	Denmark_VikingAge	55.43	10.61	Margyaran_Nature_2020			1150	context	XX			0.572805	0.99365	0	1.1.1.3.1.1.1.5	Europe_1600BP_500BP	Eurasia_5000BP_200BP	PostNeol_EuropeN
VK294	Bakkendrup	Denmark	NorthernEurope	Denmark_VikingAge	55.56	11.25	Margyaran_Nature_2020	1100	1050	1075	context	XX			1.15368	0.99504	0	1.1.2.2.1.1.8	EuropeN_1400BP_800BP	Eurasia_5000BP_200BP	PostNeol_EuropeN
VK315	Bakkendrup	Denmark	NorthernEurope	Denmark_VikingAge	55.56	11.25	Margyaran_Nature_2020	1100	1050	1075	context	XY	I1	I1	0.60893	0.9935	0	1.1.1.2.2.2	EuropeN_1500BP_800BP	Eurasia_5000BP_200BP	PostNeol_EuropeN
VK369	Bakkendrup	Denmark	NorthernEurope	Denmark_VikingAge	55.56	11.25	Margyaran_Nature_2020	1100	1050	1075	context	XY	R1b	R1b1a1b1a1	1.18633	0.99554	0	1.1.1.5.2.5	Europe_1900BP_500BP	Eurasia_5000BP_200BP	PostNeol_EuropeN
VK300	Hesselbjerg	Denmark	NorthernEurope	Denmark_VikingAge	55.95	10.2	Margyaran_Nature_2020	1100	1050	1075	context	XX			0.517379	0.99375	0	1.1.1.3.2.6	Europe_1600BP_500BP	Eurasia_5000BP_200BP	PostNeol_EuropeN
VK340	Hesselbjerg	Denmark	NorthernEurope	Denmark_VikingAge	55.95	10.2	Margyaran_Nature_2020	1100	1050	1075	context	XX			0.645017	0.99437	0	1.3.1.1.1.9	EuropeNE_1200BP_700BP	Eurasia_5000BP_200BP	PostNeol_EuropeE
VK384	Hesselbjerg	Denmark	NorthernEurope	Denmark_VikingAge	55.95	10.2	Margyaran_Nature_2020	1100	1050	1075	context	XY	R1b	R1b1a1b1a1a1c2b1a	1.25681	0.99554	0	1.1.1.4.1.7	Europe_1400BP_800BP	Eurasia_5000BP_200BP	PostNeol_EuropeN
VK84	Hesselbjerg	Denmark	NorthernEurope	Denmark_VikingAge	55.95	10.2	Margyaran_Nature_2020	1100	1050	1075	context	XX			1.19785	0.99304	0	1.1.1.1.3.9	Europe_1100BP_250BP	Eurasia_5000BP_200BP	PostNeol_EuropeN
VK87	Hesselbjerg	Denmark	NorthernEurope	Denmark_VikingAge	55.95	10.2	Margyaran_Nature_2020	1100	1050	1075	context	XY	R1b	R1b1a1b1a1	3.14983	0.99713	0	1.1.1.4.1.8	Europe_1400BP_800BP	Eurasia_5000BP_200BP	PostNeol_EuropeN
VK385	Lejre	Denmark	NorthernEurope	Denmark_VikingAge	55.6	11.95	Margyaran_Nature_2020	1100	1050	1075	context	XX			1.55799	0.99615	0	1.1.1.4.2.6	Europe_1400BP_800BP	Eurasia_5000BP_200BP	PostNeol_EuropeN
VK90	Lejre	Denmark	NorthernEurope	Denmark_VikingAge	55.6	11.95	Margyaran_Nature_2020	1100	1050	1075	context	XX			0.325502	0.99095	0	1.2.1.2.1.2.1.4	EuropeNW_2000BP_650BP	Eurasia_5000BP_200BP	PostNeol_EuropeW
VK92	Lejre	Denmark	NorthernEurope	Denmark_VikingAge	55.6	11.95	Margyaran_Nature_2020	1100	1050	1075	context	XX			0.347265	0.992	0	1.1.1.3.1.1.2.2	Europe_1600BP_500BP	Eurasia_5000BP_200BP	PostNeol_EuropeN
VK445	Lejre	Denmark	NorthernEurope	Denmark_VikingAge	55.62	11.97	Margyaran_Nature_2020	1050	750	900	context	XY	I1	I1	1.42315	0.99556	0	1.1.3.1.1.2.8	EuropeAtlantic_1800BP_600BP	Eurasia_5000BP_200BP	PostNeol_EuropeN
VK94	Lejre	Denmark	NorthernEurope	Denmark_VikingAge	55.62	11.97	Margyaran_Nature_2020	1050	750	900	context	XX			0.146697	0.98523	0	1.2.1.2.1.1.7	EuropeNW_2000BP_650BP	Eurasia_5000BP_200BP	PostNeol_EuropeW
VK371	Galgedil	Denmark	NorthernEurope	Denmark_VikingAge	55.5	10.33	Margyaran_Nature_2020	1170	960	1065	context	XX			0.668607	0.99414	0	1.1.2.2.2.1.10	EuropeN_1400BP_800BP	Eurasia_5000BP_200BP	PostNeol_EuropeN
VK134	Galgedil	Denmark	NorthernEurope	Denmark_VikingAge	55.5	10.33	Margyaran_Nature_2020	1050	750	900	context	XY	R1b	R1b1a1b1a1	0.667841	0.99395	0	1.1.2.3.1.11	Scandivia_4000BP_3000BP	Eurasia_5000BP_200BP	PostNeol_EuropeN
VK138	Galgedil	Denmark	NorthernEurope	Denmark_VikingAge	55.5	10.33	Margyaran_Nature_2020	1050	750	900	context	XY	R1b	R1b1a1b1a1	0.407494	0.99057	0	1.1.1.1.3.4	Europe_1100BP_250BP	Eurasia_5000BP_200BP	PostNeol_EuropeN
VK139	Galgedil	Denmark	NorthernEurope	Denmark_VikingAge	55.5	10.33	Margyaran_Nature_2020	1050	750	900	context	XY	R1a	R1a1a1b1	0.580258	0.99342	0	1.3.1.1.2.2	EuropeNE_1200BP_700BP	Eurasia_5000BP_200BP	PostNeol_EuropeE
VK278	Galgedil	Denmark	NorthernEurope	Denmark_VikingAge	55.5	10.33	Margyaran_Nature_2020	1050	750	900	context	XX			0.676219	0.99339	0	1.1.1.3.2.1	Europe_1600BP_500BP	Eurasia_5000BP_200BP	PostNeol_EuropeN
VK280	Galgedil	Denmark	NorthernEurope	Denmark_VikingAge	55.5	10.33	Margyaran_Nature_2020	1050	750	900	context	XY	I2a	I2a1b	0.348781	0.99183	0	1.1.1.2.1.2.2	EuropeN_1500BP_800BP	Eurasia_5000BP_200BP	PostNeol_EuropeN
VK370	Galgedil	Denmark	NorthernEurope	Denmark_VikingAge	55.5	10.33	Margyaran_Nature_2020	1050	750	900	context	XX			1.33201	0.99631	0	1.1.2.2.1.1.11	EuropeN_1400BP_800BP	Eurasia_5000BP_200BP	PostNeol_EuropeN
VK372	Galgedil	Denmark	NorthernEurope	Denmark_VikingAge	55.5	10.33	Margyaran_Nature_2020	1050	750	900	context	XX			1.37272	0.99573	0	1.1.3.1.1.1.2.4	EuropeAtlantic_1800BP_600BP	Eurasia_5000BP_200BP	PostNeol_EuropeN
VK373	Galgedil	Denmark	NorthernEurope	Denmark_VikingAge	55.5	10.33	Margyaran_Nature_2020	1050	750	900	context	XY	R1b	R1b1a1b1a1	1.13542	0.99627	0	1.1.1.2.3.6	EuropeN_1500BP_800BP	Eurasia_5000BP_200BP	PostNeol_EuropeN
VK446	Galgedil	Denmark	NorthernEurope	Denmark_VikingAge	55.5	10.33	Margyaran_Nature_2020	1050	750	900	context	XY	I1	I1	1.59782	0.99597	0	1.1.1.2.1.1.1	EuropeN_1500BP_800BP	Eurasia_5000BP_200BP	PostNeol_EuropeN
VK141	Galgedil	Denmark	NorthernEurope	Denmark_VikingAge	55.5	10.33	Margyaran_Nature_2020	950	850	900	context	XX			1.94441	0.99649	0	1.1.2.2.1.1.1	EuropeN_1400BP_800BP	Eurasia_5000BP_200BP	PostNeol_EuropeN
VK279	Galgedil	Denmark	NorthernEurope	Denmark_VikingAge	55.5	10.33	Margyaran_Nature_2020	950	850	900	context	XY	I1a	I1a1	2.49678	0.99704	0	1.1.6	DenmarkUK_1000BP	Eurasia_5000BP_200BP	PostNeol_EuropeN
VK289	Bodkergarden	Denmark	NorthernEurope	Denmark_VikingAge	54.8	10.69	Margyaran_Nature_2020	1050	950	1000	context	XY	R1b	R1b1a1b1a1	0.840075	0.99472	0	1.1.1.2.1.1.1	EuropeN_1500BP_800BP	Eurasia_5000BP_200BP	PostNeol_EuropeN
VK291	Bodkergarden	Denmark	NorthernEurope	Denmark_VikingAge	54.8	10.69	Margyaran_Nature_2020	1050	950	1000	context	XY	I1a	I1a1b1	1.16053	0.99626	0	1.1.2.2.1.1.7	EuropeN_1400BP_800BP	Eurasia_5000BP_200BP	PostNeol_EuropeN
VK281	Barse	Denmark	NorthernEurope	Denmark_VikingAge	55.13	11.95	Margyaran_Nature_2020	950	850	900	context	XY	I1a	I1a1	2.134	0.99667	0	1.1.2.2.2.1.9	EuropeN_1400BP_800BP	Eurasia_5000BP_200BP	PostNeol_EuropeN
VK298	Besser	Denmark	NorthernEurope	Denmark_VikingAge	55.85	10.64	Margyaran_Nature_2020			900	context	XX			0.405316	0.99337	0	1.1.1.2.2.2	EuropeN_1500BP_800BP	Eurasia_5000BP_200BP	PostNeol_EuropeN
VK286	Bogovej	Denmark	NorthernEurope	Denmark_VikingAge	54.87	10.72	Margyaran_Nature_2020	950	850	900	context	XY	R1b	R1b1a1b1a1	0.843775	0.99509	0	1.2.1.1.3.9	EuropeNW_4000BP_500BP	Eurasia_5000BP_200BP	PostNeol_EuropeW
VK288	Bogovej	Denmark	NorthernEurope	Denmark_VikingAge	54.87	10.72	Margyaran_Nature_2020	950	850	900	context	XX			0.840295	0.9954	0	1.1.2.2.3.4	EuropeN_1400BP_800BP	Eurasia_5000BP_200BP	PostNeol_EuropeN
VK292	Bogovej	Denmark	NorthernEurope	Denmark_VikingAge	54.87	10.72	Margyaran_Nature_2020	950	850	900	context	XY	R1a	R1a	0.10369	0.98061	0	1.2.1.2.1.1.2	EuropeNW_2000BP_650BP	Eurasia_5000BP_200BP	PostNeol_EuropeW
VK320	Bogovej	Denmark	NorthernEurope	Denmark_VikingAge	54.87	10.72	Margyaran_Nature_2020	950	850	900	context	XY	I1	I1	1.4271	0.996	0	1.1.2.2.1.1.10	EuropeN_1400BP_800BP	Eurasia_5000BP_200BP	PostNeol_EuropeN
VK338	Bogovej	Denmark	NorthernEurope	Denmark_VikingAge	54.87	10.72	Margyaran_Nature_2020	950	850	900	context	XY	R1b	R1b1a1b1a1	0.588759	0.99391	0	1.1.1.1.3.7	Europe_1100BP_250BP	Eurasia_5000BP_200BP	PostNeol_EuropeN
VK361	Bogovej	Denmark	NorthernEurope	Denmark_VikingAge	54.87	10.72	Margyaran_Nature_2020	950	850	900	context	XX			1.28127	0.99646	0	1.1.1.3.1.2.2.3	Europe_1600BP_500BP	Eurasia_5000BP_200BP	PostNeol_EuropeN
VK362	Bogovej	Denmark	NorthernEurope	Denmark_VikingAge	54.87	10.72	Margyaran_Nature_2020	950	850	900	context	XY	E1b	E1b1b1a1b1	0.667261	0.99436	0	1.3.1.1.1.7	EuropeNE_1200BP_700BP	Eurasia_5000BP_200BP	PostNeol_EuropeE
VK363	Bogovej	Denmark	NorthernEurope	Denmark_VikingAge	54.87	10.72	Margyaran_Nature_2020	950	850	900	context	XY	I1a	I1a2a1a1a5	1.39495	0.99613	0	1.1.1.1.3.2	Europe_1100BP_250BP	Eurasia_5000BP_200BP	PostNeol_EuropeN
VK364	Bogovej	Denmark	NorthernEurope	Denmark_VikingAge	54.87	10.72	Margyaran_Nature_2020	950	850	900	context	XX			1.61382	0.99675	0	1.1.1.2.1.1.4	EuropeN_1500BP_800BP	Eurasia_5000BP_200BP	PostNeol_EuropeN
VK365	Bogovej	Denmark	NorthernEurope	Denmark_VikingAge	54.87	10.72	Margyaran_Nature_2020	950	850	900	context	XY	R1b	R1b1a1b1a1	0.797338	0.99481	0	1.2.1.1.2.2.6	EuropeNW_4000BP_500BP	Eurasia_5000BP_200BP	PostNeol_EuropeW
VK366	Bogovej	Denmark	NorthernEurope	Denmark_VikingAge	54.87	10.72	Margyaran_Nature_2020	950	850	900	context	XX			0.687507	0.99508	0	1.1.1.5.2.4	Europe_1900BP_500BP	Eurasia_5000BP_200BP	PostNeol_EuropeN
VK367	Bogovej	Denmark	NorthernEurope	Denmark_VikingAge	54.87	10.72	Margyaran_Nature_2020	950	850	900	context	XY	I1	I1	1.09823	0.99636	0	1.1.2.1.1.2.7	EuropeNE_1500BP_800BP	Eurasia_5000BP_200BP	PostNeol_EuropeN
VK368	Bogovej	Denmark	NorthernEurope	Denmark_VikingAge	54.87	10.72	Margyaran_Nature_2020	950	850	900	context	XX			1.27862	0.99644	0	1.1.1.1.3.2	Europe_1100BP_250BP	Eurasia_5000BP_200BP	PostNeol_EuropeN
VK284	Grydehoj	Denmark	NorthernEurope	Denmark_VikingAge	55.65	12.14	Margyaran_Nature_2020	1050	750	900	context	XX			1.12577	0.99581	0	1.1.1.2.1.1.2	EuropeN_1500BP_800BP	Eurasia_5000BP_200BP	PostNeol_EuropeN
VK295	Hessum	Denmark	NorthernEurope	Denmark_VikingAge	55.51	10.45	Margyaran_Nature_2020	1050	750	900	context	XY	I1	I1	0.594276	0.99408	0	1.1.2.2.3.5	EuropeN_1400BP_800BP	Eurasia_5000BP_200BP	PostNeol_EuropeN
VK316	Hessum	Denmark	NorthernEurope	Denmark_VikingAge	55.51	10.45	Margyaran_Nature_2020	1050	750	900	context	XY	I1	I1	1.5203	0.99605	0	1.1.1.1.2.2.2	Europe_1100BP_250BP	Eurasia_5000BP_200BP	PostNeol_EuropeN
VK296	Hundstrup	Denmark	NorthernEurope	Denmark_VikingAge	55.15	11.87	Margyaran_Nature_2020	1290	1170	1230	context	XY	I1	I1	0.477722	0.99096	0	1.1.2.1.1.1.2	EuropeNE_1500BP_800BP	Eurasia_5000BP_200BP	PostNeol_EuropeN
VK297	Hundstrup	Denmark	NorthernEurope	Denmark_VikingAge	55.15	11.87	Margyaran_Nature_2020	1280	1120	1200	context	XY	I1a	I1a1b1	0.696206	0.99416	0	1.1.1.1.1.2.2	Europe_1100BP_250BP	Eurasia_5000BP_200BP	PostNeol_EuropeN
VK274	Kaargarden	Denmark	NorthernEurope	Denmark_VikingAge	54.85	10.78	Margyaran_Nature_2020	950	850	900	context	XY	R1a	R1a1a1b1a2b	1.78989	0.99629	0	1.3.1.1.2.1	EuropeNE_1200BP_700BP	Eurasia_5000BP_200BP	PostNeol_EuropeE
VK275	Kaargarden	Denmark	NorthernEurope	Denmark_VikingAge	54.85	10.78	Margyaran_Nature_2020	950	850	900	context	XY	I1	I1	0.467636	0.99329	0	1.1.1.3.1.1.2.1	Europe_1600BP_500BP	Eurasia_5000BP_200BP	PostNeol_EuropeN
VK276	Kaargarden	Denmark	NorthernEurope	Denmark_VikingAge	54.85	10.78	Margyaran_Nature_2020	950	850	900	context	XX			0.120311	0.98238	0	1.2.1.2.1.1.5	EuropeNW_2000BP_650BP	Eurasia_5000BP_200BP	PostNeol_EuropeW
VK285	Kaargarden	Denmark	NorthernEurope	Denmark_VikingAge	54.85	10.78	Margyaran_Nature_2020	950	850	900	context	XX			0.670781	0.99454	0	1.1.1.2.2.5	EuropeN_1500BP_800BP	Eurasia_5000BP_200BP	PostNeol_EuropeN
VK287	Kaargarden	Denmark	NorthernEurope	Denmark_VikingAge	54.85	10.78	Margyaran_Nature_2020	950	850	900	context	XY	R1b	R1b1a1b1a1a1c2b2b	0.520611	0.99292	0	1.3.1.1.1.2	EuropeNE_1200BP_700BP	Eurasia_5000BP_200BP	PostNeol_EuropeE
VK317	Kaargarden	Denmark	NorthernEurope	Denmark_VikingAge	54.85	10.78	Margyaran_Nature_2020	950	850	900	context	XY	J2a	J2a1a1a2b2	1.28666	0.99563	0	1.1.1.3.2.2	Europe_1600BP_500BP	Eurasia_5000BP_200BP	PostNeol_EuropeN
VK290	Kumle	Denmark	NorthernEurope	Denmark_VikingAge	54.89	10.74	Margyaran_Nature_2020	950	850	900	context	XY	R1b	R1b1a1b1a1a1c2b1b3	1.48309	0.99667	0	1.1.2.2.1.1.6	EuropeN_1400BP_800BP	Eurasia_5000BP_200BP	PostNeol_EuropeN
VK282	Stengade	Denmark	NorthernEurope	Denmark_VikingAge	54.96	10.83	Margyaran_Nature_2020	950	850	900	context	XY	R1a	R1a1a1b	0.457596	0.99343	0	1.3.1.2.1.7	EuropeNE_2600BP_600BP	Eurasia_5000BP_200BP	PostNeol_EuropeE

## Sheet: IIIb Context
Supplementary Data IIIb. Metadata for selected contextual ancient genomes from Western Eurasia
Individual ID	Site	Country	Region	Group label	Latitude	Longitude	Data source	Age (upper)	Age (lower)	Age average	Dating	Sex	Y haplogroup (major)	Y haplogroup (derived)	Coverage	Average GP	Flag	Cluster ID	Cluster fine	Cluster global	Cluster group
Klei10	Kleitos	Greece	SouthernEurope	Greece_Neolithic	40.26	21.74	Hofmanova_PNAS_2016	6180	5945	6062.5	direct	XY	G2a	G2a2a	2.04721	0.99499	0	2.3.2.2	EuropeS_8000BP_6000BP	EuropeWCAsia_25000BP_300BP	Farmer_Europe_early
Pal7	Paliambela	Greece	SouthernEurope	Greece_Neolithic	40.51	22.5	Hofmanova_PNAS_2016	6402	6300	6351	direct	XX			1.2655	0.99247	0	2.3.1.1.6	EuropeCE_7000BP_5500BP	EuropeWCAsia_25000BP_300BP	Farmer_Europe_early
Rev5	Revenia	Greece	SouthernEurope	Greece_Neolithic	40.33	22.56	Hofmanova_PNAS_2016	8388	8214	8301	direct	XX			1.13369	0.99268	0	2.3.2.13	EuropeS_8000BP_6000BP	EuropeWCAsia_25000BP_300BP	Farmer_Europe_early
ST3	San Teodoro	Italy	SouthernEurope	Italy_Mesolithic	37.85	14.7	Scorrano_Biorxiv_2022	15300	14300	14800	context	XY	I2a	I2a1b	0.475035	0.99045	0	4.2.2.1.2.4	Italy_15000BP_9000BP	Europe_15000BP_4000BP	HG_EuropeW
R11	Grotta Continenza	Italy	SouthernEurope	Italy_Mesolithic	41.96	13.54	Antonio_Science_2019	12050	11766	11908	direct	XY	I2a	I2a1b	0.957642	0.99491	0	4.2.2.1.2.1	Italy_15000BP_9000BP	Europe_15000BP_4000BP	HG_EuropeW
R7	Grotta Continenza	Italy	SouthernEurope	Italy_Mesolithic	41.96	13.54	Antonio_Science_2019	10771	10592	10681.5	direct	XY	I2a	I2a1b	3.15377	0.99724	0	4.2.2.1.2.3	Italy_15000BP_9000BP	Europe_15000BP_4000BP	HG_EuropeW
R15	Grotta Continenza	Italy	SouthernEurope	Italy_Mesolithic	41.96	13.54	Antonio_Science_2019	9234	9015	9124.5	direct	XY	I2a	I2a1b	3.07016	0.99707	0	4.2.2.1.2.2	Italy_15000BP_9000BP	Europe_15000BP_4000BP	HG_EuropeW
R2	Grotta Continenza	Italy	SouthernEurope	Italy_Neolithic	41.96	13.54	Antonio_Science_2019	8016	7952	7984	direct	XX			3.70406	0.99759	0	2.3.2.9	EuropeS_8000BP_6000BP	EuropeWCAsia_25000BP_300BP	Farmer_Europe_early
R3	Grotta Continenza	Italy	SouthernEurope	Italy_Neolithic	41.96	13.54	Antonio_Science_2019	7786	7673	7729.5	direct	XX			4.05964	0.99789	0	2.3.2.10	EuropeS_8000BP_6000BP	EuropeWCAsia_25000BP_300BP	Farmer_Europe_early
R8	Grotta Continenza	Italy	SouthernEurope	Italy_Neolithic	41.96	13.54	Antonio_Science_2019	7782	7665	7723.5	direct	XX			0.531809	0.99458	0	2.3.2.11	EuropeS_8000BP_6000BP	EuropeWCAsia_25000BP_300BP	Farmer_Europe_early
R10	Grotta Continenza	Italy	SouthernEurope	Italy_Neolithic	41.96	13.54	Antonio_Science_2019	7667	7591	7629	direct	XX			1.32182	0.9963	0	2.3.2.4	EuropeS_8000BP_6000BP	EuropeWCAsia_25000BP_300BP	Farmer_Europe_early
R9	Grotta Continenza	Italy	SouthernEurope	Italy_Neolithic	41.96	13.54	Antonio_Science_2019	7557	7435	7496	direct	XY	G2a	G2a2a	4.04252	0.99805	0	2.3.2.12	EuropeS_8000BP_6000BP	EuropeWCAsia_25000BP_300BP	Farmer_Europe_early
R6	Grotta Continenza	Italy	SouthernEurope	Italy_Neolithic	41.96	13.54	Antonio_Science_2019	7192	7127	7159.5	direct	XY	R1b	R1b1b	0.604714	0.99467	0	2.2.1.3.1.9	Italy_5500BP_4000BP	EuropeWCAsia_25000BP_300BP	Farmer_EuropeW_late
R4	Grotta Continenza	Italy	SouthernEurope	Italy_Neolithic	41.96	13.54	Antonio_Science_2019	4900	4830	4865	direct	XY	G2a	G2a2b2b	3.6762	0.99781	0	2.2.1.3.2.1	Italy_5500BP_4000BP	EuropeWCAsia_25000BP_300BP	Farmer_EuropeW_late
R5	Grotta Continenza	Italy	SouthernEurope	Italy_Neolithic	41.96	13.54	Antonio_Science_2019	4852	4827	4839.5	direct	XX			1.50291	0.99642	0	2.2.1.3.2.1	Italy_5500BP_4000BP	EuropeWCAsia_25000BP_300BP	Farmer_EuropeW_late
NEO834	Mora Cavorso	Italy	SouthernEurope	Italy_Neolithic	41.87	13.283	thisStudy	7502	7318	7410	direct	XY	G2a	G2a2a	0.0835608	0.97786	lowcov;lowGpAvg
NEO695	Maddalena di Muccia	Italy	SouthernEurope	Italy_Neolithic	43.075	13.059	thisStudy	7421	7167	7294	direct	XX			0.431411	0.9906	0	2.3.2.3	EuropeS_8000BP_6000BP	EuropeWCAsia_25000BP_300BP	Farmer_Europe_early
R18	Ripabianca di Monterado	Italy	SouthernEurope	Italy_Neolithic	43.72	13.03	Antonio_Science_2019	7415	7182	7298.5	direct	XX			0.627184	0.99425	0	2.3.2.7	EuropeS_8000BP_6000BP	EuropeWCAsia_25000BP_300BP	Farmer_Europe_early
R19	Ripabianca di Monterado	Italy	SouthernEurope	Italy_Neolithic	43.72	13.03	Antonio_Science_2019	7295	7171	7233	direct	XY	J2a	J2a1a1a2b2	0.520868	0.99393	0	2.3.2.8	EuropeS_8000BP_6000BP	EuropeWCAsia_25000BP_300BP	Farmer_Europe_early
R17	Ripabianca di Monterado	Italy	SouthernEurope	Italy_Neolithic	43.72	13.03	Antonio_Science_2019	7274	7173	7223.5	direct	XY	J2a	J2a	0.565822	0.99395	0	2.3.2.6	EuropeS_8000BP_6000BP	EuropeWCAsia_25000BP_300BP	Farmer_Europe_early
R16	Ripabianca di Monterado	Italy	SouthernEurope	Italy_Neolithic	43.72	13.03	Antonio_Science_2019	7251	7164	7207.5	direct	XX			0.565514	0.99401	0	2.3.2.5	EuropeS_8000BP_6000BP	EuropeWCAsia_25000BP_300BP	Farmer_Europe_early
R24	Su Crocefissu	Italy	SouthernEurope	Italy_Neolithic	40.81	8.44	Antonio_Science_2019	5576	5324	5450	direct	XX			0.549968	0.99434	0	2.2.1.3.1.3	Italy_5500BP_4000BP	EuropeWCAsia_25000BP_300BP	Farmer_EuropeW_late
R25	Su Crocefissu	Italy	SouthernEurope	Italy_Neolithic	40.81	8.44	Antonio_Science_2019	5450	2850	4150	context	XX			0.539761	0.99443	0	2.2.1.3.1.4	Italy_5500BP_4000BP	EuropeWCAsia_25000BP_300BP	Farmer_EuropeW_late
R26	Su Crocefissu	Italy	SouthernEurope	Italy_Neolithic	40.81	8.44	Antonio_Science_2019	5450	2850	4150	context	XY	I2a	I2a1b1a1b	0.525954	0.99419	0	2.2.1.3.1.5	Italy_5500BP_4000BP	EuropeWCAsia_25000BP_300BP	Farmer_EuropeW_late
R27	Su Crocefissu	Italy	SouthernEurope	Italy_Neolithic	40.81	8.44	Antonio_Science_2019	5450	2850	4150	context	XY	I2a	I2a1b1a1b	0.707395	0.99531	0	2.2.1.3.1.6	Italy_5500BP_4000BP	EuropeWCAsia_25000BP_300BP	Farmer_EuropeW_late
R28	Su Crocefissu	Italy	SouthernEurope	Italy_Neolithic	40.81	8.44	Antonio_Science_2019	5450	2850	4150	context	XX			0.728828	0.99515	0	2.2.1.3.1.7	Italy_5500BP_4000BP	EuropeWCAsia_25000BP_300BP	Farmer_EuropeW_late
R29	Su Crocefissu	Italy	SouthernEurope	Italy_Neolithic	40.81	8.44	Antonio_Science_2019	5450	2850	4150	context	XY	G2a	G2a2b2b	0.559161	0.9946	0	2.2.1.3.1.8	Italy_5500BP_4000BP	EuropeWCAsia_25000BP_300BP	Farmer_EuropeW_late
R22	Su Crocefissu	Italy	SouthernEurope	Italy_Neolithic	40.81	8.44	Antonio_Science_2019	3960	3831	3895.5	direct	XX			0.776104	0.99525	0	2.2.1.3.1.2	Italy_5500BP_4000BP	EuropeWCAsia_25000BP_300BP	Farmer_EuropeW_late
NEO830	Fontenoce	Italy	SouthernEurope	Italy_Neolithic	43.383	13.55	thisStudy	5466	5319	5393	direct	XX			0.104507	0.98053	0	2.2.1.2.2.1	EuropeSW_6000BP_3500BP	EuropeWCAsia_25000BP_300BP	Farmer_EuropeW_late
R1014	Monte San Biagio	Italy	SouthernEurope	Italy_Neolithic	41.37	13.29	Antonio_Science_2019	5450	4450	4950	context	XY	H	H	0.615266	0.99465	0	2.2.1.3.2.3	Italy_5500BP_4000BP	EuropeWCAsia_25000BP_300BP	Farmer_EuropeW_late
NEO828	Gaudo	Italy	SouthernEurope	Italy_Neolithic	40.416	15.066	thisStudy	4839	4652	4746	context	XY	J2a	J2a	0.0870179	0.97624	lowcov;lowGpAvg
RISE487	Lombardy, Remedello di Sotto	Italy	SouthernEurope	Italy_Neolithic	45.26	10.38	Allentoft_Nature_2015	5433	5057	5245	direct	XY	I2a	I2a1a1a	0.219959	0.98426	1d_rel_RISE489
RISE489	Lombardy, Remedello di Sotto	Italy	SouthernEurope	Italy_Neolithic	45.26	10.38	Allentoft_Nature_2015	4858	4528	4693	direct	XY	I2a	I2a1a1a	0.507589	0.99061	0	2.2.1.2.1.9	EuropeSW_6000BP_3500BP	EuropeWCAsia_25000BP_300BP	Farmer_EuropeW_late
RISE486	Lombardy, Remedello di Sotto	Italy	SouthernEurope	Italy_Neolithic	45.26	10.38	Allentoft_Nature_2015	4084	3723	3903.5	direct	XY	I2a	I2a1a1a1a2	0.16459	0.98444	1d_rel_RISE489
NEO806	Grotta Delle Mura	Italy	SouthernEurope	Italy_BronzeAge	40.957	17.29	thisStudy	3141	2885	3013	direct	XY	J2b	J2b2a1a1a1a1a1b	1.32853	0.99498	0	2.1.2.1.1.3.1.1	Europe_3000BP_300BP	EuropeWCAsia_25000BP_300BP	PostNeol_Levant_MedE
NEO823	Grotta Nisco	Italy	SouthernEurope	Italy_BronzeAge	40.883	16.733	thisStudy	4802	4527	4665	context	XY	G2a	G2a2b	0.404578	0.99098	0	2.2.1.3.2.2	Italy_5500BP_4000BP	EuropeWCAsia_25000BP_300BP	Farmer_EuropeW_late
NEO694	Santa Maira	Spain	SouthernEurope	Iberia_Mesolithic	38.73	-0.463	thisStudy	9598	9446	9522	direct	XY	I2a	I2a1a	0.284759	0.98943	0	4.2.2.2.2.1	Iberia_9000BP_7000BP	Europe_15000BP_4000BP	HG_EuropeW
Chan	Chan do Lindeiro	Spain	SouthernEurope	Iberia_Mesolithic	42.73	-7.03	GonzalesFortes_CurrentBiology_2017	9255	9007	9131	direct	XX			5.00822	0.99729	0	4.2.2.2.2.1	Iberia_9000BP_7000BP	Europe_15000BP_4000BP	HG_EuropeW
Brana	Leon, La Brana-Arintero	Spain	SouthernEurope	Iberia_Mesolithic	42.91	-5.38	Olalde_Nature_2014	7933	7697	7815	direct	XY	C1	C1	3.01953	0.99666	0	4.2.2.2.2.2	Iberia_9000BP_7000BP	Europe_15000BP_4000BP	HG_EuropeW
NEO646	El Mazo	Spain	SouthernEurope	Iberia_Mesolithic	43.404	-4.707	thisStudy	8365	8182	8274	direct	XX			1.59027	0.9941	0	4.2.2.2.1.2	Iberia_9000BP_7000BP	Europe_15000BP_4000BP	HG_EuropeW
NEO938	El Mazo	Spain	SouthernEurope	Iberia_Mesolithic	43.404	-4.707	thisStudy	7966	7789	7878	direct	XX			0.475151	0.9916	0	4.2.2.2.1.4	Iberia_9000BP_7000BP	Europe_15000BP_4000BP	HG_EuropeW
NEO648	El Toral III	Spain	SouthernEurope	Iberia_Mesolithic	43.402	-4.707	thisStudy	7616	7432	7524	direct	XY	I2a	I2a1a	1.84428	0.99541	0	4.2.2.2.1.3	Iberia_9000BP_7000BP	Europe_15000BP_4000BP	HG_EuropeW
Canes1	Canes	Spain	SouthernEurope	Iberia_Mesolithic	43.36	-4.72	GonzalesFortes_CurrentBiology_2017	7245	6985	7115	direct	XX			1.64612	0.9944	0	4.2.2.2.1.1	Iberia_9000BP_7000BP	Europe_15000BP_4000BP	HG_EuropeW
CB13	Cova Bonica, Vallirana, Barcelona	Spain	SouthernEurope	Iberia_Neolithic_Cardial	41.37	1.89	OlaldeMBE_2015	7419	7277	7348	direct	XX			0.931948	0.9949	0	2.2.1.1.1.1.4	Iberia_7300BP_3500BP	EuropeWCAsia_25000BP_300BP	Farmer_EuropeW_late
mur	Andalusia, Murciélagos de Zuheros	Spain	SouthernEurope	Iberia_Neolithic_Almagra	42.35	-3.52	Valdiosera_PNAS_2018	7246	7026	7136	direct	XY	G2a	G2a2a	3.46756	0.99553	0	2.2.1.1.1.1.14	Iberia_7300BP_3500BP	EuropeWCAsia_25000BP_300BP	Farmer_EuropeW_late
LD1174	Lucena, Sima del Angel	Spain	SouthernEurope	Iberia_Neolithic	37.41	-4.42	GonzalesFortes_ProcRoyalSocB_2019	6470	6360	6415	direct	XX			3.5588	0.99696	0	2.2.1.1.1.1.8	Iberia_7300BP_3500BP	EuropeWCAsia_25000BP_300BP	Farmer_EuropeW_late
COV20126	Lucena, Covacha del Angel	Spain	SouthernEurope	Iberia_Neolithic	37.41	-4.42	GonzalesFortes_ProcRoyalSocB_2019	5647	5529	5588	direct	XY	I2a	I2a1b	0.303266	0.98992	0	2.2.1.2.2.3	EuropeSW_6000BP_3500BP	EuropeWCAsia_25000BP_300BP	Farmer_EuropeW_late
san216	San Quílez	Spain	SouthernEurope	Iberia_Neolithic	42.69	-2.73	Valdiosera_PNAS_2018	5727	5604	5665.5	direct	XY	H	H	0.200001	0.98586	0	2.2.1.2.1.10	EuropeSW_6000BP_3500BP	EuropeWCAsia_25000BP_300BP	Farmer_EuropeW_late
c40331	Andalusia, Cueva de los Cuarenta	Spain	SouthernEurope	Iberia_Neolithic	37.37	-4.25	Valdiosera_PNAS_2018	5711	5588	5649.5	direct	XY	I2a	I2a1b	0.29346	0.98897	0	2.2.1.1.2.2	Iberia_7300BP_3500BP	EuropeWCAsia_25000BP_300BP	Farmer_EuropeW_late
por002	Atapuerca, El Portalón	Spain	SouthernEurope	Iberia_Neolithic	42.35	-3.52	Valdiosera_PNAS_2018	5286	4895	5090.5	direct	XY	I2a	I2a1a2	0.844987	0.99097	0	2.2.1.1.1.2.4	Iberia_7300BP_3500BP	EuropeWCAsia_25000BP_300BP	Farmer_EuropeW_late
atp016	Atapuerca, El Portalón	Spain	SouthernEurope	Iberia_Neolithic	42.35	-3.52	Valdiosera_PNAS_2018	5212	4867	5039.5	direct	XX			13.2083	0.99853	0	2.2.1.1.1.1.1	Iberia_7300BP_3500BP	EuropeWCAsia_25000BP_300BP	Farmer_EuropeW_late
por004	Atapuerca, El Portalón	Spain	SouthernEurope	Iberia_Neolithic	42.35	-3.52	Valdiosera_PNAS_2018	5042	4868	4955	direct	XY	I2a	I2a1b	0.129932	0.98361	0	2.2.1.2.2.4	EuropeSW_6000BP_3500BP	EuropeWCAsia_25000BP_300BP	Farmer_EuropeW_late
atp12-1420	Atapuerca, El Portalón	Spain	SouthernEurope	Iberia_Neolithic	42.35	-3.52	Valdiosera_PNAS_2018	4961	4830	4895.5	direct	XY	I2a	I2a1b	2.52822	0.99617	0	2.2.1.1.1.2.1	Iberia_7300BP_3500BP	EuropeWCAsia_25000BP_300BP	Farmer_EuropeW_late
atp002	Atapuerca, El Portalón	Spain	SouthernEurope	Iberia_Neolithic	42.35	-3.52	Valdiosera_PNAS_2018	4850	4629	4739.5	direct	XY	H	H	9.11347	0.99368	0	2.2.1.1.1.2.1	Iberia_7300BP_3500BP	EuropeWCAsia_25000BP_300BP	Farmer_EuropeW_late
NEO721	Camino de las Yeseras	Spain	SouthernEurope	Iberia_Neolithic	40.439	-3.501	thisStudy	4572	4418	4495	context	XX			0.358211	0.9887	0	2.2.1.1.1.1.15	Iberia_7300BP_3500BP	EuropeWCAsia_25000BP_300BP	Farmer_EuropeW_late
pir001	Priego de Córdoba	Spain	SouthernEurope	Iberia_BronzeAge_Argar	37.89	-4.78	Valdiosera_PNAS_2018	4050	3400	3725	context	XY	R1b	R1b1a1b1a	0.215607	0.98494	0	2.2.1.2.2.1	EuropeSW_6000BP_3500BP	EuropeWCAsia_25000BP_300BP	Farmer_EuropeW_late
atp9	El Portalon Cave, Sierra de Atapuerca	Spain	SouthernEurope	Iberia_BronzeAge	42.35	-3.52	Gunther_PNAS_2015	3700	3568	3634	direct	XX			0.419042	0.99112	0	2.2.1.2.2.2	EuropeSW_6000BP_3500BP	EuropeWCAsia_25000BP_300BP	Farmer_EuropeW_late
esp005	La Rioja, Cueva de los Lagos	Spain	SouthernEurope	Iberia_BronzeAge_Cogotas	42	-1	Valdiosera_PNAS_2018	3380	3360	3370	context	XY	R1b	R1b1a1b1a1	2.45793	0.99389	0	2.2.1.1.1.2.3	Iberia_7300BP_3500BP	EuropeWCAsia_25000BP_300BP	Farmer_EuropeW_late
NEO649	El Toral III	Spain	SouthernEurope	Iberia_BronzeAge	43.402	-4.707	thisStudy	4241	3991	4116	direct	XY	R1b	R1b1a1b1a1	0.197676	0.9903	0	1.2.1.2.2.2.2	Europe_4500BP_2000BP	Eurasia_5000BP_200BP	PostNeol_EuropeW
NEO650	El Toral III	Spain	SouthernEurope	Iberia_BronzeAge	43.402	-4.707	thisStudy	4234	3986	4110	direct	XY	R1b	R1b1a1b1a1	0.0743782	0.97477	lowcov;lowGpAvg
NEO653	El Toral III	Spain	SouthernEurope	Iberia_BronzeAge	43.402	-4.707	thisStudy	3467	3368	3418	direct	XX			0.283734	0.99135	0	2.2.1.2.1.7	EuropeSW_6000BP_3500BP	EuropeWCAsia_25000BP_300BP	Farmer_EuropeW_late
NEO632	Gruta do Caldeirao	Portugal	SouthernEurope	Iberia_Neolithic_Cardial	39.648	-8.415	thisStudy	7424	7270	7347	direct	XY	I2a	I2a1a	1.66073	0.99194	0	2.2.1.1.2.1	Iberia_7300BP_3500BP	EuropeWCAsia_25000BP_300BP	Farmer_EuropeW_late
NEO631	Gruta do Caldeirao	Portugal	SouthernEurope	Iberia_Neolithic_Cardial	39.648	-8.415	thisStudy	7256	7013	7135	direct	XY	I2a	I2a1a	1.65969	0.99164	0	2.2.1.1.2.1	Iberia_7300BP_3500BP	EuropeWCAsia_25000BP_300BP	Farmer_EuropeW_late
LU339	Lorga de Din	Portugal	SouthernEurope	Iberia_Neolithic	41.71	-6.93	GonzalesFortes_ProcRoyalSocB_2019	6815	6780	6797.5	direct	XY	I2a	I2a1a2	4.60334	0.99743	0	2.2.1.1.1.1.10	Iberia_7300BP_3500BP	EuropeWCAsia_25000BP_300BP	Farmer_EuropeW_late
LD270	Lorga de Din	Portugal	SouthernEurope	Iberia_Neolithic	41.71	-6.93	GonzalesFortes_ProcRoyalSocB_2019	6464	6208	6336	direct	XY	H	H	4.06459	0.99673	0	2.2.1.1.1.1.9	Iberia_7300BP_3500BP	EuropeWCAsia_25000BP_300BP	Farmer_EuropeW_late
LugarCanto41	Lugar do Canto	Portugal	SouthernEurope	Iberia_Neolithic	39.42	-8.82	Martiniano_PLoSGenetics_2017	6450	5450	5950	context	XX			1.06715	0.99369	0	2.2.1.1.1.1.11	Iberia_7300BP_3500BP	EuropeWCAsia_25000BP_300BP	Farmer_EuropeW_late
LugarCanto42	Lugar do Canto	Portugal	SouthernEurope	Iberia_Neolithic	39.42	-8.82	Martiniano_PLoSGenetics_2017	6450	5450	5950	context	XX			3.00633	0.99598	0	2.2.1.1.1.1.12	Iberia_7300BP_3500BP	EuropeWCAsia_25000BP_300BP	Farmer_EuropeW_late
LugarCanto44	Lugar do Canto	Portugal	SouthernEurope	Iberia_Neolithic	39.42	-8.82	Martiniano_PLoSGenetics_2017	6450	5450	5950	context	XX			2.01655	0.99532	0	2.2.1.1.1.1.13	Iberia_7300BP_3500BP	EuropeWCAsia_25000BP_300BP	Farmer_EuropeW_late
DolmenAnsiao96B	Dolmen de Ansião	Portugal	SouthernEurope	Iberia_Neolithic	39.75	-8.81	Martiniano_PLoSGenetics_2017	5650	5250	5450	context	XY	I2a	I2a1a1a1a1	1.96215	0.99467	0	2.2.1.1.1.1.7	Iberia_7300BP_3500BP	EuropeWCAsia_25000BP_300BP	Farmer_EuropeW_late
CabecoArruda117B	Cabeço da Arruda I	Portugal	SouthernEurope	Iberia_Neolithic	39.11	-8.66	Martiniano_PLoSGenetics_2017	5350	4750	5050	context	XY	I2a	I2a1a	0.376608	0.99114	0	2.2.1.1.1.1.2	Iberia_7300BP_3500BP	EuropeWCAsia_25000BP_300BP	Farmer_EuropeW_late
CabecoArruda122A	Cabeço da Arruda I	Portugal	SouthernEurope	Iberia_Neolithic	39.11	-8.66	Martiniano_PLoSGenetics_2017	5350	4750	5050	context	XY	G2a	G2a2a	1.78296	0.99455	0	2.2.1.1.1.1.3	Iberia_7300BP_3500BP	EuropeWCAsia_25000BP_300BP	Farmer_EuropeW_late
CovaMoura364	Cova da Moura	Portugal	SouthernEurope	Iberia_Neolithic	38.75	-9.22	Martiniano_PLoSGenetics_2017	5650	4150	4900	context	XY	I2a	I2a1a2	0.7941	0.99437	0	2.2.1.1.1.1.5	Iberia_7300BP_3500BP	EuropeWCAsia_25000BP_300BP	Farmer_EuropeW_late
CovaMoura9B	Cova da Moura	Portugal	SouthernEurope	Iberia_Neolithic	38.75	-9.22	Martiniano_PLoSGenetics_2017	5650	4150	4900	context	XX			2.61174	0.99677	0	2.2.1.1.1.1.6	Iberia_7300BP_3500BP	EuropeWCAsia_25000BP_300BP	Farmer_EuropeW_late
NEO603	Sao Paulo 2	Portugal	SouthernEurope	Iberia_Neolithic	38.676	-9.164	thisStudy	4513	4160	4337	direct	XX			0.0752768	0.9767	lowcov;lowGpAvg
NEO609	Sao Paulo 2	Portugal	SouthernEurope	Iberia_Neolithic	38.676	-9.164	thisStudy	4420	4241	4331	direct	XY	I2a	I2a1a	0.134584	0.98329	0	2.2.1.2.1.6	EuropeSW_6000BP_3500BP	EuropeWCAsia_25000BP_300BP	Farmer_EuropeW_late
MonteGato104	Monte do Gato de Cima 3	Portugal	SouthernEurope	Iberia_BronzeAge	38.02	-7.86	Martiniano_PLoSGenetics_2017	3690	3380	3535	direct	XY	R1b	R1b1a1b1a1	1.23696	0.99365	0	2.2.1.1.1.2.2	Iberia_7300BP_3500BP	EuropeWCAsia_25000BP_300BP	Farmer_EuropeW_late
ValeOuro10207	Monte do Vale do Ouro 2	Portugal	SouthernEurope	Iberia_BronzeAge	38.06	-8.11	Martiniano_PLoSGenetics_2017	3750	3350	3550	context	XX			0.248412	0.98846	0	2.2.1.2.2.6	EuropeSW_6000BP_3500BP	EuropeWCAsia_25000BP_300BP	Farmer_EuropeW_late
TV32032extra	Torre Velha 3	Portugal	SouthernEurope	Iberia_BronzeAge	37.94	-7.6	Martiniano_PLoSGenetics_2017	3750	3350	3550	context	XY	R1b	R1b1a1b1a1	0.865993	0.99316	0	2.2.1.1.1.2.5	Iberia_7300BP_3500BP	EuropeWCAsia_25000BP_300BP	Farmer_EuropeW_late
TV3831	Torre Velha 3	Portugal	SouthernEurope	Iberia_BronzeAge	37.94	-7.6	Martiniano_PLoSGenetics_2017	3750	3350	3550	context	XY	R1b	R1b1a1b1a1	0.994306	0.99376	0	2.2.1.1.1.2.2	Iberia_7300BP_3500BP	EuropeWCAsia_25000BP_300BP	Farmer_EuropeW_late
Stuttgart	Stuttgart-Muehlhausen, Viesenhaeuser Hof	Germany	WesternEurope	Germany_Neolithic	48.78	9.18	Lazaridis_Nature_2014	7260	7020	7140	direct	XX			16.1925	0.99892	0	2.3.1.1.10	EuropeCE_7000BP_5500BP	EuropeWCAsia_25000BP_300BP	Farmer_Europe_early
RISE446	Bergrheinfeld	Germany	WesternEurope	Germany_BronzeAge_CWC	50.01	10.18	Allentoft_Nature_2015	4779	4415	4597	direct	XY	R1a	R1a	0.167855	0.98789	0	1.2.1.2.2.2.1	Europe_4500BP_2000BP	Eurasia_5000BP_200BP	PostNeol_EuropeW
RISE563	Osterhofen-Altenmarkt	Germany	WesternEurope	Germany_BronzeAge_Beaker	48.69	13.02	Allentoft_Nature_2015	4522	4462	4492	direct	XY	R1b	R1b1a1b1a1	0.365723	0.9884	0	1.2.1.2.2.2.2	Europe_4500BP_2000BP	Eurasia_5000BP_200BP	PostNeol_EuropeW
RISE559	Augsburg	Germany	WesternEurope	Germany_BronzeAge_Beaker	48.33	10.9	Allentoft_Nature_2015	4411	4157	4284	direct	XX			0.135879	0.98314	0	2.1.2.2.1.1.1	Europe_4000BP_2000BP	EuropeWCAsia_25000BP_300BP	PostNeol_Levant_MedE
Bichon	Grotte du Bichon	Switzerland	WesternEurope	Switzerland_Mesolithic	47.1	6.87	Jones_NatureCommunications_2015	13770	13560	13665	direct	XY	I2a	I2a1a	7.69239	0.9983	0	4.2.2.1.1.2	EuropeW_13500BP_8000BP	Europe_15000BP_4000BP	HG_EuropeW
Loschbour	Echternach	Luxembourg	WesternEurope	Luxembourg_Mesolithic	49.81	6.4	Lazaridis_Nature_2014	8160	7940	8050	direct	XY	I2a	I2a1a2	18.2303	0.99929	0	4.2.2.1.1.4	EuropeW_13500BP_8000BP	Europe_15000BP_4000BP	HG_EuropeW
PER1150503	Les Perrats	France	WesternEurope	France_Mesolithic	45.77	0.33	Brunel_PNAS_2020	9127	9007	9067	context	XX			0.31514	0.9921	0	4.2.2.1.1.1	EuropeW_13500BP_8000BP	Europe_15000BP_4000BP	HG_EuropeW
PER3023	Les Perrats	France	WesternEurope	France_Mesolithic	45.77	0.33	Brunel_PNAS_2020	9127	9007	9067	context	XX			0.161334	0.9885	0	4.2.2.1.1.1	EuropeW_13500BP_8000BP	Europe_15000BP_4000BP	HG_EuropeW
PER3123	Les Perrats	France	WesternEurope	France_Mesolithic	45.77	0.33	Brunel_PNAS_2020	9127	9007	9067	context	XY	I2a	I2a1b	0.128679	0.98756	1d_rel_PER1150503
Schw432	Lotissement Les Terrasses de la Zorn	France	WesternEurope	France_Neolithic_LBK	48.76	7.6	Brunel_PNAS_2020	7350	6850	7100	context	XX			0.148142	0.9876	0	2.3.3.1.12	EuropeEW_8500BP_6500BP	EuropeWCAsia_25000BP_300BP	Farmer_Europe_early
Sch72-15	Lotissement Les Terrasses de la Zorn	France	WesternEurope	France_Neolithic_LBK	48.76	7.6	Brunel_PNAS_2020	7161	6912	7036.5	direct	XY	C	C	0.235222	0.99091	0	2.3.3.1.11	EuropeEW_8500BP_6500BP	EuropeWCAsia_25000BP_300BP	Farmer_Europe_early
Mor6	ZAC des collines I IKEA, Hungeheuer Hoelzle	France	WesternEurope	France_Neolithic_LBK	48.82	7.63	Brunel_PNAS_2020	7158	6914	7036	direct	XX			0.161199	0.98917	0	2.2.2.1.1.1.5	EuropeNW_6000BP_5000BP	EuropeWCAsia_25000BP_300BP	Farmer_EuropeW_late
MDV248	Menneville, Derrière le village	France	WesternEurope	France_Neolithic_LBK	49.42	4.01	Brunel_PNAS_2020	7143	6888	7015.5	direct	XY	H	H	0.121146	0.98635	0	2.3.3.1.1	EuropeEW_8500BP_6500BP	EuropeWCAsia_25000BP_300BP	Farmer_Europe_early
ROS45	Rosheim	France	WesternEurope	France_Neolithic_Grossgartach	48.5	7.47	Brunel_PNAS_2020	6680	6605	6642.5	direct	XY	I2a	I2a1a2	0.269293	0.9921	0	2.3.3.2	EuropeEW_8500BP_6500BP	EuropeWCAsia_25000BP_300BP	Farmer_Europe_early
ROS102	Rosheim	France	WesternEurope	France_Neolithic_Grossgartach	48.5	7.47	Brunel_PNAS_2020	6650	6450	6550	context	XY	I2a	I2a1a	0.151457	0.98776	0	2.3.3.1.10	EuropeEW_8500BP_6500BP	EuropeWCAsia_25000BP_300BP	Farmer_Europe_early
ROS78	Rosheim	France	WesternEurope	France_Neolithic_Grossgartach	48.5	7.47	Brunel_PNAS_2020	6650	6450	6550	context	XY	I2a	I2a1a2	0.435416	0.99426	0	2.3.3.2	EuropeEW_8500BP_6500BP	EuropeWCAsia_25000BP_300BP	Farmer_Europe_early
NEO812	Grotte du Gazel	France	WesternEurope	France_Neolithic_Cardial	43.324	2.42	thisStudy	6636	6453	6545	context	XX			6.54236	0.99705	0	2.2.1.1.1.1.16	Iberia_7300BP_3500BP	EuropeWCAsia_25000BP_300BP	Farmer_EuropeW_late
NEO813	Grotte du Gazel	France	WesternEurope	France_Neolithic_Cardial	43.324	2.42	thisStudy	6637	6445	6541	direct	XX			4.95434	0.99647	1d_rel_NEO812
BUCH2	PLA D39	France	WesternEurope	France_Neolithic_Cemy	48.24	4.11	Brunel_PNAS_2020	6350	6150	6250	context	XY	H	H	0.36476	0.99346	0	2.2.1.2.1.2	EuropeSW_6000BP_3500BP	EuropeWCAsia_25000BP_300BP	Farmer_EuropeW_late
BERG157-7	Saulager	France	WesternEurope	France_Neolithic_BORSMichelsberg	43.22	2.41	Brunel_PNAS_2020	6265	5998	6131.5	direct	XY	I2a	I2a1a2	0.267014	0.9919	0	2.2.1.2.1.1	EuropeSW_6000BP_3500BP	EuropeWCAsia_25000BP_300BP	Farmer_EuropeW_late
BERG157-2	Saulager	France	WesternEurope	France_Neolithic_BORSMichelsberg	43.22	2.41	Brunel_PNAS_2020	6250	5850	6050	context	XX			0.346274	0.99358	0	2.2.2.1.1.2.1	EuropeNW_6000BP_5000BP	EuropeWCAsia_25000BP_300BP	Farmer_EuropeW_late
BERG02-2	Saulager	France	WesternEurope	France_Neolithic_BORSMichelsberg	43.22	2.41	Brunel_PNAS_2020	5987	5753	5870	direct	XX			0.344147	0.99319	0	2.2.1.2.1.1	EuropeSW_6000BP_3500BP	EuropeWCAsia_25000BP_300BP	Farmer_EuropeW_late
WET370	Wettolsheim	France	WesternEurope	France_Neolithic	48.06	7.3	Brunel_PNAS_2020	5595	5447	5521	direct	XY	H	H	0.172865	0.98932	0	2.2.2.1.1.2.4	EuropeNW_6000BP_5000BP	EuropeWCAsia_25000BP_300BP	Farmer_EuropeW_late
CRE20D	Le Crès	France	WesternEurope	France_Neolithic_ChasseenAncien	43.21	3.13	Brunel_PNAS_2020	6284	6018	6151	context	XX			0.256046	0.99153	0	2.2.1.2.1.3	EuropeSW_6000BP_3500BP	EuropeWCAsia_25000BP_300BP	Farmer_EuropeW_late
BLP10	la Plaine	France	WesternEurope	France_Neolithic_Michelsberg	49.39	3.74	Brunel_PNAS_2020	6174	5930	6052	direct	XY	I2a	I2a1b	0.182857	0.98945	0	2.2.2.1.1.2.2	EuropeNW_6000BP_5000BP	EuropeWCAsia_25000BP_300BP	Farmer_EuropeW_late
Es97-1	Mont d'Hubert	France	WesternEurope	France_Neolithic_Michelsberg	50.92	1.71	Brunel_PNAS_2020	6180	5829	6004.5	context	XY	I2a	I2a1a2	0.294791	0.99259	0	2.2.2.1.2.6	EuropeNW_6000BP_5000BP	EuropeWCAsia_25000BP_300BP	Farmer_EuropeW_late
PSS4693	Ferme de l'Ile	France	WesternEurope	France_Neolithic_Noyen	48.52	3.6	Brunel_PNAS_2020	5576	5301	5438.5	direct	XX			0.740639	0.99584	0	2.2.2.1.1.2.3	EuropeNW_6000BP_5000BP	EuropeWCAsia_25000BP_300BP	Farmer_EuropeW_late
NEO121	Grotte Mandrin	France	WesternEurope	France_Neolithic	44.466	4.766	thisStudy	4798	4255	4527	direct	XY	I2a	I2a1a1a1a1	0.530892	0.99179	0	2.2.1.2.1.5	EuropeSW_6000BP_3500BP	EuropeWCAsia_25000BP_300BP	Farmer_EuropeW_late
NEO119	Grotte Mandrin	France	WesternEurope	France_Neolithic	44.466	4.766	thisStudy	4518	4246	4382	direct	XX			0.108851	0.98087	0	2.2.1.2.1.4	EuropeSW_6000BP_3500BP	EuropeWCAsia_25000BP_300BP	Farmer_EuropeW_late
PEI2	Dolmen des Peirières	France	WesternEurope	France_Neolithic_Campaniforme	43.14	2.25	Brunel_PNAS_2020	4513	4258	4385.5	direct	XY	G2a	G2a2b2b	0.302518	0.98921	0	2.2.1.2.1.8	EuropeSW_6000BP_3500BP	EuropeWCAsia_25000BP_300BP	Farmer_EuropeW_late
CBV95	La Bouche-à-Vesle	France	WesternEurope	France_Neolithic_Campaniforme	49.36	3.46	Brunel_PNAS_2020	4524	4402	4463	direct	XY	R1b	R1b1a1b1a1	0.142975	0.98923	0	1.2.1.2.2.2.1	Europe_4500BP_2000BP	Eurasia_5000BP_200BP	PostNeol_EuropeW
PSS4170	Pont-sur-Seine	France	WesternEurope	France_BronzeAge	48.52	3.6	Brunel_PNAS_2020	4146	3927	4036.5	direct	XY	R1b	R1b1a1b1a1	0.411495	0.9947	0	1.2.1.1.2.2.1	EuropeNW_4000BP_500BP	Eurasia_5000BP_200BP	PostNeol_EuropeW
EUG11	Dolmen de Saint-Eugène	France	WesternEurope	France_BronzeAge	43.16	2.31	Brunel_PNAS_2020	3978	3828	3903	direct	XY	R1b	R1b1a1b1a1	0.150864	0.98794	0	2.1.2.2.2.1.3	Europe_4000BP_2000BP	EuropeWCAsia_25000BP_300BP	PostNeol_Levant_MedE
BIS130	Muehlacker	France	WesternEurope	France_BronzeAge	48.1	7.44	Brunel_PNAS_2020	3950	3750	3850	context	XY	R1b	R1b1a1b1a	0.130534	0.98752	0	1.2.1.2.2.1.2.4	Europe_4500BP_2000BP	Eurasia_5000BP_200BP	PostNeol_EuropeW
BIS385	Muehlacker	France	WesternEurope	France_BronzeAge	48.1	7.44	Brunel_PNAS_2020	3950	3750	3850	context	XX			0.163614	0.98913	0	1.2.1.3.1.3	Scandivia_4200BP_3200BP	Eurasia_5000BP_200BP	PostNeol_EuropeW
OBE3722	PAEI	France	WesternEurope	France_BronzeAge	48.46	7.48	Brunel_PNAS_2020	3950	3650	3800	context	XX			0.168968	0.99021	0	1.2.1.2.2.1.1.5	Europe_4500BP_2000BP	Eurasia_5000BP_200BP	PostNeol_EuropeW
OBE3626-1	PAEI	France	WesternEurope	France_BronzeAge	48.46	7.48	Brunel_PNAS_2020	3876	3651	3763.5	direct	XY	R1b	R1b1a1b1a1	0.260825	0.99277	0	1.2.1.1.2.1.1	EuropeNW_4000BP_500BP	Eurasia_5000BP_200BP	PostNeol_EuropeW
QUIN58	Quinquiris	France	WesternEurope	France_BronzeAge	43.3	1.96	Brunel_PNAS_2020	4050	3150	3600	context	XY	R1b	R1b1a1b1a1a2c1a	0.101902	0.98435	0	2.1.2.2.2.2.1	Europe_4000BP_2000BP	EuropeWCAsia_25000BP_300BP	PostNeol_Levant_MedE
QUIN234	Quinquiris	France	WesternEurope	France_BronzeAge	43.3	1.96	Brunel_PNAS_2020	4050	3150	3600	context	XX			0.120622	0.9858	0	2.2.1.2.2.5	EuropeSW_6000BP_3500BP	EuropeWCAsia_25000BP_300BP	Farmer_EuropeW_late
RIX4	Zac du Petit Prince	France	WesternEurope	France_BronzeAge	47.74	7.4	Brunel_PNAS_2020	3700	3580	3640	direct	XX			0.184383	0.99046	0	1.2.1.2.2.1.1.1	Europe_4500BP_2000BP	Eurasia_5000BP_200BP	PostNeol_EuropeW
RIX15	Zac du Petit Prince	France	WesternEurope	France_BronzeAge	47.74	7.4	Brunel_PNAS_2020	3650	3550	3600	context	XY	R1b	R1b1a1b1a1	0.159432	0.98887	0	1.2.1.2.2.1.1.7	Europe_4500BP_2000BP	Eurasia_5000BP_200BP	PostNeol_EuropeW
RIX2	Zac du Petit Prince	France	WesternEurope	France_BronzeAge	47.74	7.4	Brunel_PNAS_2020	3650	3550	3600	context	XY	R1b	R1b1a1b1a1a2a1b1a1a~	0.170033	0.98947	0	2.1.2.2.2.1.7	Europe_4000BP_2000BP	EuropeWCAsia_25000BP_300BP	PostNeol_Levant_MedE
NEO120	Grotte Mandrin	France	WesternEurope	France_BronzeAge	44.466	4.766	thisStudy	3466	3251	3359	direct	XX			0.103195	0.97901	lowGpAvg
Cheddar_man	Gough's Cave, Cheddar Gorge, Somerset, England	UK	WesternEurope	Britain_Mesolithic	51.28	-2.77	Brace_NatureEcologyEvolution_2019	10420	10180	10300	direct	XY	I2a	I2a1b2	2.0542	0.99652	0	4.2.2.1.1.3	EuropeW_13500BP_8000BP	Europe_15000BP_4000BP	HG_EuropeW
BurnGround	Burn Ground, Gloucestershire, England	UK	WesternEurope	Britain_Neolithic	51.84	-1.85	Brace_NatureEcologyEvolution_2019	5880	5660	5770	direct	XY	I2a	I2a1b	0.41085	0.99427	0	2.2.2.1.2.3	EuropeNW_6000BP_5000BP	EuropeWCAsia_25000BP_300BP	Farmer_EuropeW_late
Fussels_Lodge_1	Fussell's Lodge, Salisbury, England	UK	WesternEurope	Britain_Neolithic	51.09	-1.73	Brace_NatureEcologyEvolution_2019	5705	5610	5657.5	context	XX			0.730247	0.99503	0	2.2.2.1.2.7	EuropeNW_6000BP_5000BP	EuropeWCAsia_25000BP_300BP	Farmer_EuropeW_late
Carsington_pasture_1	Carsington Pasture Cave, Brassington, Derbyshire, England	UK	WesternEurope	Britain_Neolithic	53.08	-1.64	Brace_NatureEcologyEvolution_2019	5606	5471	5538.5	direct	XY	I2a	I2a1b1a1a	9.74856	0.99779	0	2.2.2.1.2.4	EuropeNW_6000BP_5000BP	EuropeWCAsia_25000BP_300BP	Farmer_EuropeW_late
NEO847	Hetty Peglers Tump	UK	WesternEurope	Britain_Neolithic	51.697	-2.304	thisStudy	5589	5333	5461	direct	XY	I2a	I2a1b1a1a	1.77792	0.99324	0	2.2.2.1.2.8	EuropeNW_6000BP_5000BP	EuropeWCAsia_25000BP_300BP	Farmer_EuropeW_late
mid001	Midhowe	UK	WesternEurope	Britain_Neolithic_Megalithic	59.13	-3.05	SanchezQuinto_PNAS_2019	5580	5320	5450	direct	XY	I2	I2	0.282626	0.98745	0	2.2.2.2.1.4	Scotland_5200BP_4800BP	EuropeWCAsia_25000BP_300BP	Farmer_EuropeW_late
mid002	Midhowe	UK	WesternEurope	Britain_Neolithic_Megalithic	57.75	-3.92	SanchezQuinto_PNAS_2019	5310	5050	5180	direct	XY	I2a	I2a1a	0.255787	0.98805	0	2.2.2.2.1.5	Scotland_5200BP_4800BP	EuropeWCAsia_25000BP_300BP	Farmer_EuropeW_late
Coldrum_1	Coldrum, Trottiscliffe, Kent, England	UK	WesternEurope	Britain_Neolithic	51.32	0.37	Brace_NatureEcologyEvolution_2019	5930	4930	5430	context	XY	I2a	I2a1b1a1a	0.547611	0.99465	0	2.2.2.1.2.5	EuropeNW_6000BP_5000BP	EuropeWCAsia_25000BP_300BP	Farmer_EuropeW_late
Aveline_1	Aveline's Hole, Somerset, England	UK	WesternEurope	Britain_Neolithic	51.32	-2.75	Brace_NatureEcologyEvolution_2019	5645	5334	5489.5	direct	XX			0.782429	0.99514	0	2.2.2.1.2.1	EuropeNW_6000BP_5000BP	EuropeWCAsia_25000BP_300BP	Farmer_EuropeW_late
Jubilee_cave	Jubilee Cave, Yorkshire Dales, England	UK	WesternEurope	Britain_Neolithic	54.08	-2.27	Brace_NatureEcologyEvolution_2019	5598	5327	5462.5	direct	XY	I2a	I2a1b	0.116653	0.98588	0	2.2.2.1.1.1.3	EuropeNW_6000BP_5000BP	EuropeWCAsia_25000BP_300BP	Farmer_EuropeW_late
Kelco_cave	Kelco Cave, England	UK	WesternEurope	Britain_Neolithic	54.07	-2.29	Brace_NatureEcologyEvolution_2019	5600	5472	5536	direct	XY	I2a	I2a1a2	0.115486	0.98553	0	2.2.2.1.1.1.4	EuropeNW_6000BP_5000BP	EuropeWCAsia_25000BP_300BP	Farmer_EuropeW_late
CaveHa3_1	Cave Ha 3, Giggleswick Scar, Yorkshire Dales, England	UK	WesternEurope	Britain_Neolithic	54.07	-2.29	Brace_NatureEcologyEvolution_2019	5465	5063	5264	direct	XY	I2a	I2a1b	0.11269	0.98467	0	2.2.2.1.1.1.1	EuropeNW_6000BP_5000BP	EuropeWCAsia_25000BP_300BP	Farmer_EuropeW_late
bal004	Balintore	UK	WesternEurope	Britain_Neolithic_Megalithic	57.77	-3.9	SanchezQuinto_PNAS_2019	5320	5060	5190	direct	XX			1.56791	0.99463	0	2.2.2.2.1.2	Scotland_5200BP_4800BP	EuropeWCAsia_25000BP_300BP	Farmer_EuropeW_late
lai001	Lairo	UK	WesternEurope	Britain_Neolithic	59.13	-3.05	SanchezQuinto_PNAS_2019	5310	5050	5180	direct	XY	I2a	I2a1a2	0.225981	0.98834	0	2.2.2.2.1.3	Scotland_5200BP_4800BP	EuropeWCAsia_25000BP_300BP	Farmer_EuropeW_late
NEO627	Banks tomb	UK	WesternEurope	Britain_Neolithic	58.734	-2.937	thisStudy	5291	4973	5132	direct	XY	I2a	I2a1a2	0.449523	0.99303	0	2.2.2.2.2	Scotland_5200BP_4800BP	EuropeWCAsia_25000BP_300BP	Farmer_EuropeW_late
NEO626	Banks tomb	UK	WesternEurope	Britain_Neolithic	58.734	-2.937	thisStudy	5284	4879	5082	direct	XY	I2a	I2a1a2	0.371939	0.98975	0	2.2.2.2.1.1	Scotland_5200BP_4800BP	EuropeWCAsia_25000BP_300BP	Farmer_EuropeW_late
NEO625	Banks tomb	UK	WesternEurope	Britain_Neolithic	58.734	-2.937	thisStudy	5283	4876	5080	direct	XY	I2a	I2a1a2	1.07208	0.99149	1d_rel_NEO624
NEO630	Banks tomb	UK	WesternEurope	Britain_Neolithic	58.734	-2.937	thisStudy	4961	4833	4897	direct	XY	I2	I2	0.211903	0.98949	0	2.2.2.1.1.1.6	EuropeNW_6000BP_5000BP	EuropeWCAsia_25000BP_300BP	Farmer_EuropeW_late
NEO624	Banks tomb	UK	WesternEurope	Britain_Neolithic	58.734	-2.937	thisStudy	4961	4832	4897	direct	XX			2.09993	0.99694	0	2.2.2.2.2	Scotland_5200BP_4800BP	EuropeWCAsia_25000BP_300BP	Farmer_EuropeW_late
NEO717	Banks tomb	UK	WesternEurope	Britain_Neolithic	58.734	-2.937	thisStudy	4961	4738	4850	direct	XY	I2a	I2a1a2	0.481287	0.99366	0	2.2.2.2.1.1	Scotland_5200BP_4800BP	EuropeWCAsia_25000BP_300BP	Farmer_EuropeW_late
Embo_1	Embo, Sutherland, Scotland	UK	WesternEurope	Britain_Neolithic	57.91	-4	Brace_NatureEcologyEvolution_2019	5450	4650	5050	context	XX			0.127757	0.98502	0	2.2.2.1.1.1.2	EuropeNW_6000BP_5000BP	EuropeWCAsia_25000BP_300BP	Farmer_EuropeW_late
prs002	Primrose Grange	Ireland	WesternEurope	Ireland_Neolithic_Megalithic	54.25	-8.56	SanchezQuinto_PNAS_2019	5740	5610	5675	direct	XX			5.87084	0.99821	0	2.2.2.1.2.9	EuropeNW_6000BP_5000BP	EuropeWCAsia_25000BP_300BP	Farmer_EuropeW_late
prs017	Primrose Grange	Ireland	WesternEurope	Ireland_Neolithic_Megalithic	54.25	-8.56	SanchezQuinto_PNAS_2019	5730	5600	5665	direct	XY	I2a	I2a1b	0.193631	0.98835	1d_rel_prs002
prs012	Primrose Grange	Ireland	WesternEurope	Ireland_Neolithic_Megalithic	54.25	-8.56	SanchezQuinto_PNAS_2019	5720	5600	5660	direct	XY	I2a	I2a1b	0.251531	0.99008	0	2.2.2.1.1.1.10	EuropeNW_6000BP_5000BP	EuropeWCAsia_25000BP_300BP	Farmer_EuropeW_late
prs003	Primrose Grange	Ireland	WesternEurope	Ireland_Neolithic_Megalithic	54.25	-8.56	SanchezQuinto_PNAS_2019	5720	5600	5660	direct	XY	I2a	I2a1b	0.223787	0.98849	0	2.2.2.1.1.1.7	EuropeNW_6000BP_5000BP	EuropeWCAsia_25000BP_300BP	Farmer_EuropeW_late
prs016	Primrose Grange	Ireland	WesternEurope	Ireland_Neolithic_Megalithic	54.25	-8.56	SanchezQuinto_PNAS_2019	5640	5480	5560	direct	XY	I2a	I2a1b1a1a	8.75451	0.99876	0	2.2.2.1.2.12	EuropeNW_6000BP_5000BP	EuropeWCAsia_25000BP_300BP	Farmer_EuropeW_late
prs010	Primrose Grange	Ireland	WesternEurope	Ireland_Neolithic_Megalithic	54.25	-8.56	SanchezQuinto_PNAS_2019	5590	5470	5530	direct	XY	I2a	I2a1b1a1a	0.232057	0.98739	0	2.2.2.1.1.1.9	EuropeNW_6000BP_5000BP	EuropeWCAsia_25000BP_300BP	Farmer_EuropeW_late
prs006	Primrose Grange	Ireland	WesternEurope	Ireland_Neolithic_Megalithic	54.25	-8.56	SanchezQuinto_PNAS_2019	5590	5330	5460	direct	XX			0.263524	0.98816	0	2.2.2.1.1.1.8	EuropeNW_6000BP_5000BP	EuropeWCAsia_25000BP_300BP	Farmer_EuropeW_late
prs013	Primrose Grange	Ireland	WesternEurope	Ireland_Neolithic_Megalithic	54.25	-8.56	SanchezQuinto_PNAS_2019	5580	5320	5450	direct	XY	I2a	I2a1b1a1a	4.953	0.99721	0	2.2.2.1.2.11	EuropeNW_6000BP_5000BP	EuropeWCAsia_25000BP_300BP	Farmer_EuropeW_late
prs009	Primrose Grange	Ireland	WesternEurope	Ireland_Neolithic_Megalithic	54.25	-8.56	SanchezQuinto_PNAS_2019	5450	5310	5380	direct	XY	I2a	I2a1b1a1a	7.57187	0.99791	0	2.2.2.1.2.10	EuropeNW_6000BP_5000BP	EuropeWCAsia_25000BP_300BP	Farmer_EuropeW_late
Ballynahatty	Ballynahatty, County Down	Ireland	WesternEurope	Ireland_Neolithic	54.54	-5.96	Cassidy_PNAS_2016	5293	4970	5131.5	direct	XX			10.0157	0.99793	0	2.2.2.1.2.2	EuropeNW_6000BP_5000BP	EuropeWCAsia_25000BP_300BP	Farmer_EuropeW_late
Rathlin1	Rathlin Island, County Antrim	Ireland	WesternEurope	Ireland_BronzeAge	55.29	-6.19	Cassidy_PNAS_2016	3976	3835	3905.5	direct	XY	R1b	R1b1a1b1a1a2c1a	10.8129	0.99863	0	1.2.1.1.4.1	EuropeNW_4000BP_500BP	Eurasia_5000BP_200BP	PostNeol_EuropeW
Rathlin2	Rathlin Island, County Antrim	Ireland	WesternEurope	Ireland_BronzeAge	55.29	-6.19	Cassidy_PNAS_2016	3974	3691	3832.5	direct	XY	R1b	R1b1a1b1a1a2c1a	1.49124	0.99438	0	1.2.1.1.4.1	EuropeNW_4000BP_500BP	Eurasia_5000BP_200BP	PostNeol_EuropeW
Rathlin3	Rathlin Island, County Antrim	Ireland	WesternEurope	Ireland_BronzeAge	55.29	-6.19	Cassidy_PNAS_2016	3686	3484	3585	direct	XY	R1b	R1b1a1b1a1a2c	0.767514	0.99443	0	1.2.1.1.4.2	EuropeNW_4000BP_500BP	Eurasia_5000BP_200BP	PostNeol_EuropeW
NEO18	Hanaskede	Sweden	NorthernEurope	Sweden_Mesolithic	58.391	13.558	thisStudy	10188	9561	9875	direct	XY	I2a	I2a1a	3.70479	0.99561	0	4.1.2.1.4	Sweden_10000BP_7500BP	Europe_15000BP_4000BP	HG_EuropeE
NEO27	Bredgården	Sweden	NorthernEurope	Sweden_Mesolithic	57.742	13.403	thisStudy	9893	9492	9693	direct	XY	I2a	I2a1a	3.31556	0.99484	0	4.1.2.1.5	Sweden_10000BP_7500BP	Europe_15000BP_4000BP	HG_EuropeE
ble004	Huseby Klev	Sweden	NorthernEurope	Sweden_Mesolithic	58.16	11.49	Kashuba_CommunicationsBiology_2019	10040	9610	9825	context	XX			0.110639	0.97787	lowGpAvg
ble007	Huseby Klev	Sweden	NorthernEurope	Sweden_Mesolithic	58.16	11.49	Kashuba_CommunicationsBiology_2019	10040	9610	9825	context	XY	Q1b	Q1b	0.11329	0.97727	lowGpAvg
ble008	Huseby Klev	Sweden	NorthernEurope	Sweden_Mesolithic	58.16	11.49	Kashuba_CommunicationsBiology_2019	10040	9610	9825	context	XX			0.501112	0.98276	0	4.1.2.2.3	Norway_9300BP_4300BP	Europe_15000BP_4000BP	HG_EuropeE
sf9	Stora Forvar	Sweden	NorthernEurope	Sweden_Mesolithic	57.47	18.49	Gunther_PLoSBiology_2018	9300	8988	9144	direct	XX			0.651663	0.99141	0	4.1.2.1.2	Sweden_10000BP_7500BP	Europe_15000BP_4000BP	HG_EuropeE
sf12	Stora Forvar	Sweden	NorthernEurope	Sweden_Mesolithic	57.47	18.49	Gunther_PLoSBiology_2018	9033	8757	8895	direct	XX			58.8661	0.99972	0	4.1.2.1.2	Sweden_10000BP_7500BP	Europe_15000BP_4000BP	HG_EuropeE
sf11	Stora Forvar	Sweden	NorthernEurope	Sweden_Mesolithic	57.47	18.49	Gunther_PLoSBiology_2018	9023	8760	8891.5	direct	XY	I1	I1	0.105734	0.97351	lowGpAvg
sbj001	Stora Bjers	Sweden	NorthernEurope	Sweden_Mesolithic	57.29	17.97	Gunther_PLoSBiology_2018	8963	8579	8771	direct	XY	I2	I2	0.43771	0.99035	0	4.1.2.1.6	Sweden_10000BP_7500BP	Europe_15000BP_4000BP	HG_EuropeE
Motala12	Motala, Kanaljorden	Sweden	NorthernEurope	Sweden_Mesolithic	58.54	15.05	Lazaridis_Nature_2014	7671	7581	7626	direct	XY	I2a	I2a1a2	2.07034	0.99709	0	4.1.2.1.3	Sweden_10000BP_7500BP	Europe_15000BP_4000BP	HG_EuropeE
Motala2	Motala, Kanaljorden	Sweden	NorthernEurope	Sweden_Mesolithic	58.54	15.05	Lazaridis_Nature_2014	7664	7525	7594.5	direct	XY	I2	I2	0.136376	0.98702	0	4.1.2.1.1	Sweden_10000BP_7500BP	Europe_15000BP_4000BP	HG_EuropeE
Motala1	Motala, Kanaljorden	Sweden	NorthernEurope	Sweden_Mesolithic	58.54	15.05	Lazaridis_Nature_2014	7671	7466	7568.5	direct	XX			0.157455	0.98824	0	4.1.2.1.1	Sweden_10000BP_7500BP	Europe_15000BP_4000BP	HG_EuropeE
NEO679	Skateholm I	Sweden	NorthernEurope	Sweden_Mesolithic	55.386	13.481	thisStudy	7148	6665	6907	direct	XX			0.164673	0.98463	0	4.2.1.2.8	Denmark_10500BP_6000BP	Europe_15000BP_4000BP	HG_EuropeW
NEO260	Evensås	Sweden	NorthernEurope	Sweden_Mesolithic	58.246	11.492	thisStudy	5913	5731	5822	direct	XY	I2	I2	4.69907	0.99682	0	4.2.1.1.3	Denmark_10500BP_6000BP	Europe_15000BP_4000BP	HG_EuropeW
NEO46	Ängdala	Sweden	NorthernEurope	Sweden_Neolithic_FBC	55.588	13.113	thisStudy	5650	5477	5564	direct	XX			0.0989771	0.98144	lowcov
ans005	Ansarve	Sweden	NorthernEurope	Sweden_Neolithic_Megalithic	57.34	18.26	SanchezQuinto_PNAS_2019	5450	5080	5265	direct	XX			0.129055	0.98399	0	2.4.1.3.2	Scandivia_5600BP_4600BP	EuropeWCAsia_25000BP_300BP	Farmer_EuropeE_late
ans003	Ansarve	Sweden	NorthernEurope	Sweden_Neolithic_Megalithic	57.34	18.26	SanchezQuinto_PNAS_2019	5440	5060	5250	direct	XX			0.135654	0.98301	0	2.4.1.3.2	Scandivia_5600BP_4600BP	EuropeWCAsia_25000BP_300BP	Farmer_EuropeE_late
ans008	Ansarve	Sweden	NorthernEurope	Sweden_Neolithic_Megalithic	57.34	18.26	SanchezQuinto_PNAS_2019	5290	4980	5135	direct	XY	I2a	I2a1a2	2.02749	0.99213	0	2.4.1.3.1.1	Scandivia_5600BP_4600BP	EuropeWCAsia_25000BP_300BP	Farmer_EuropeE_late
ans014	Ansarve	Sweden	NorthernEurope	Sweden_Neolithic_Megalithic	57.34	18.26	SanchezQuinto_PNAS_2019	5280	4900	5090	direct	XY	I2a	I2a1a2	3.14152	0.99587	0	2.4.1.3.1.2	Scandivia_5600BP_4600BP	EuropeWCAsia_25000BP_300BP	Farmer_EuropeE_late
ans017	Ansarve	Sweden	NorthernEurope	Sweden_Neolithic_Megalithic	57.34	18.26	SanchezQuinto_PNAS_2019	5280	4880	5080	direct	XY	I2a	I2a1a2	7.08351	0.99801	0	2.4.1.3.1.2	Scandivia_5600BP_4600BP	EuropeWCAsia_25000BP_300BP	Farmer_EuropeE_late
NEO36	Hindby mosse	Sweden	NorthernEurope	Sweden_Neolithic	55.565	13.036	thisStudy	5311	4882	5097	direct	XX			2.38474	0.99444	0	2.4.1.1.1.1	Scandivia_5600BP_4600BP	EuropeWCAsia_25000BP_300BP	Farmer_EuropeE_late
NEO39	Hindby mosse	Sweden	NorthernEurope	Sweden_Neolithic	55.565	13.036	thisStudy	5279	4869	5074	direct	XY	I2a	I2a1a2	0.174678	0.98705	0	2.4.1.2.1.1	Scandivia_5600BP_4600BP	EuropeWCAsia_25000BP_300BP	Farmer_EuropeE_late
NEO38	Hindby mosse	Sweden	NorthernEurope	Sweden_Neolithic	55.565	13.036	thisStudy	5278	4864	5071	direct	XX			0.0935445	0.97981	lowcov;lowGpAvg
Gok2	Gokhem	Sweden	NorthernEurope	Sweden_Neolithic_FBC	58.18	13.41	Skoglund_Science_2014	5000	4700	4850	direct	XX			1.22094	0.99206	0	2.4.1.4.2	Scandivia_5600BP_4600BP	EuropeWCAsia_25000BP_300BP	Farmer_EuropeE_late
NEO259	Frälsegården	Sweden	NorthernEurope	Sweden_Neolithic	58.164	13.454	thisStudy	5045	4874	4960	direct	XY	I2a	I2a1a	0.0543891	0.96947	lowcov;lowGpAvg
ros3	Rossberga	Sweden	NorthernEurope	Sweden_Neolithic_FBC	60.26	16.41	Malmstrom_ProcBiolSci_2019	5040	4870	4955	direct	XX			0.38094	0.99078	0	2.4.1.4.1	Scandivia_5600BP_4600BP	EuropeWCAsia_25000BP_300BP	Farmer_EuropeE_late
ros005	Rossberga	Sweden	NorthernEurope	Sweden_Neolithic_FBC	60.26	16.41	Malmstrom_ProcBiolSci_2019	4850	4630	4740	direct	XY	I2a	I2a1a2	0.886089	0.99397	0	2.4.1.4.1	Scandivia_5600BP_4600BP	EuropeWCAsia_25000BP_300BP	Farmer_EuropeE_late
ans016	Ansarve	Sweden	NorthernEurope	Sweden_Neolithic	57.34	18.26	SanchezQuinto_PNAS_2019	4760	4532	4646	direct	XY	I2a	I2a1a2	0.340857	0.99154	0	2.4.1.3.1.1	Scandivia_5600BP_4600BP	EuropeWCAsia_25000BP_300BP	Farmer_EuropeE_late
oll007	Olljso	Sweden	NorthernEurope	Sweden_Neolithic_Megalithic	56.01	14.09	Malmstrom_ProcBiolSci_2019	4810	4450	4630	direct	XX			1.26877	0.99543	0	1.2.1.4.1.2	Scandivia_4600BP_3800BP	Eurasia_5000BP_200BP	PostNeol_EuropeW
oll009	Olljso	Sweden	NorthernEurope	Sweden_Neolithic_Megalithic	56.01	14.09	Malmstrom_ProcBiolSci_2019	3880	3700	3790	direct	XY	I1	I1	1.041	0.99533	0	1.1.2.3.1.9	Scandivia_4000BP_3000BP	Eurasia_5000BP_200BP	PostNeol_EuropeN
oll010	Olljso	Sweden	NorthernEurope	Sweden_Neolithic_Megalithic	56.01	14.09	Malmstrom_ProcBiolSci_2019	3830	3610	3720	direct	XX			0.266802	0.98942	0	1.1.2.3.1.1	Scandivia_4000BP_3000BP	Eurasia_5000BP_200BP	PostNeol_EuropeN
ajv54	Ajvide	Sweden	NorthernEurope	Sweden_Neolithic_PWC	57.29	18.13	Malmstrom_ProcBiolSci_2019	5280	4880	5080	direct	XY	I2a	I2a1a	0.933771	0.99347	0	4.1.2.3.1	Sweden_5000BP	Europe_15000BP_4000BP	HG_EuropeE
Ajv58	Ajvide	Sweden	NorthernEurope	Sweden_Neolithic_PWC	57.5	18.55	Skoglund_Science_2014	4850	4550	4700	context	XY	I2a	I2a1a	2.08265	0.99434	0	4.1.2.3.1	Sweden_5000BP	Europe_15000BP_4000BP	HG_EuropeE
Ajv70	Ajvide	Sweden	NorthernEurope	Sweden_Neolithic_PWC	57.5	18.55	Skoglund_Science_2014	4850	4550	4700	context	XY	I2a	I2a1a	0.152625	0.98345	0	4.1.2.3.2	Sweden_5000BP	Europe_15000BP_4000BP	HG_EuropeE
ber2F	Bergsgraven	Sweden	NorthernEurope	Sweden_Neolithic_BAC	58.42	15.6	Malmstrom_ProcBiolSci_2019	4590	4430	4510	direct	XX			0.319925	0.9911	0	1.2.1.4.2	Scandivia_4600BP_3800BP	Eurasia_5000BP_200BP	PostNeol_EuropeW
RISE94	Viby	Sweden	NorthernEurope	Sweden_Neolithic_BAC	56.03	14.23	Allentoft_Nature_2015	4571	4422	4496.5	direct	XY	R1a	R1a1a1b2	0.780028	0.99495	0	1.2.1.4.1.1	Scandivia_4600BP_3800BP	Eurasia_5000BP_200BP	PostNeol_EuropeW
ber1M	Bergsgraven	Sweden	NorthernEurope	Sweden_Neolithic_BAC	58.42	15.6	Malmstrom_ProcBiolSci_2019	4570	4420	4495	direct	XY	R1a	R1a1a1b1a3	3.36654	0.99665	0	1.2.1.4.2	Scandivia_4600BP_3800BP	Eurasia_5000BP_200BP	PostNeol_EuropeW
NEO44	Dösemarken	Sweden	NorthernEurope	Sweden_Neolithic	55.564	12.946	thisStudy	4519	4253	4386	direct	XX			0.100169	0.98185	0	1.2.1.2.2.1.2.2	Europe_4500BP_2000BP	Eurasia_5000BP_200BP	PostNeol_EuropeW
NEO51	Kastanjegården	Sweden	NorthernEurope	Sweden_Neolithic	55.555	13.023	thisStudy	4425	4256	4341	direct	XX			0.646685	0.99353	0	1.2.1.4.1.1	Scandivia_4600BP_3800BP	Eurasia_5000BP_200BP	PostNeol_EuropeW
RISE98	L Beddinge 56	Sweden	NorthernEurope	Sweden_Neolithic	55.38	13.45	Allentoft_Nature_2015	4225	3982	4103.5	direct	XY	R1b	R1b1a1b1a1	5.20761	0.99762	0	1.2.1.3.1.11	Scandivia_4200BP_3200BP	Eurasia_5000BP_200BP	PostNeol_EuropeW
RISE97	Fredriksberg	Sweden	NorthernEurope	Sweden_Neolithic	55.56	13.06	Allentoft_Nature_2015	3975	3835	3905	direct	XX			0.627402	0.99416	0	1.2.1.3.1.2	Scandivia_4200BP_3200BP	Eurasia_5000BP_200BP	PostNeol_EuropeW
NEO220	Falköping 5	Sweden	NorthernEurope	Sweden_Neolithic	58.166	13.573	thisStudy	4090	3882	3986	direct	XY	I1	I1	0.572743	0.994	0	1.1.2.3.2.1	Scandivia_4000BP_3000BP	Eurasia_5000BP_200BP	PostNeol_EuropeN
NEO223	Falköping 5	Sweden	NorthernEurope	Sweden_Neolithic	58.166	13.573	thisStudy	4085	3850	3968	direct	XY	I1	I1	0.0460957	0.96813	lowcov;lowGpAvg
NEO227	Falköping 5	Sweden	NorthernEurope	Sweden_Neolithic	58.166	13.573	thisStudy	4066	3781	3924	direct	XY	I1	I1	0.134323	0.98622	0	1.1.2.3.2.1	Scandivia_4000BP_3000BP	Eurasia_5000BP_200BP	PostNeol_EuropeN
NEO224	Falköping 5	Sweden	NorthernEurope	Sweden_Neolithic	58.166	13.573	thisStudy	4062	3776	3919	direct	XX			0.155254	0.98812	0	1.1.2.3.2.2	Scandivia_4000BP_3000BP	Eurasia_5000BP_200BP	PostNeol_EuropeN
NEO228	Falköping 5	Sweden	NorthernEurope	Sweden_Neolithic	58.166	13.573	thisStudy	3981	3700	3841	direct	XY	I1	I1	0.171589	0.98795	0	1.1.2.3.1.3	Scandivia_4000BP_3000BP	Eurasia_5000BP_200BP	PostNeol_EuropeN
NEO226	Falköping 5	Sweden	NorthernEurope	Sweden_Neolithic	58.166	13.573	thisStudy	3870	3651	3761	direct	XX			0.453089	0.98789	contMT_5pct
NEO225	Falköping 5	Sweden	NorthernEurope	Sweden_Neolithic	58.166	13.573	thisStudy	3850	3645	3748	direct	XX			4.5869	0.99774	0	1.1.2.3.1.2	Scandivia_4000BP_3000BP	Eurasia_5000BP_200BP	PostNeol_EuropeN
NEO221	Falköping 5	Sweden	NorthernEurope	Sweden_Neolithic	58.166	13.573	thisStudy	3824	3571	3698	direct	XY	R1a	R1a1a1b1a2b	0.0616277	0.97507	contMT_5pct;lowcov;lowGpAvg
NEO261	Sillvik	Sweden	NorthernEurope	Sweden_Neolithic	57.736	11.744	thisStudy	4062	3728	3895	direct	XY	I1	I1	2.75015	0.99685	0	1.1.2.3.1.4	Scandivia_4000BP_3000BP	Eurasia_5000BP_200BP	PostNeol_EuropeN
NEO52	Vattenledningen	Sweden	NorthernEurope	Sweden_Neolithic	55.503	13.009	thisStudy	3885	3646	3766	direct	XY	R1b	R1b1a1b1a1	0.10555	0.98281	0	1.2.1.2.2.1.1.4	Europe_4500BP_2000BP	Eurasia_5000BP_200BP	PostNeol_EuropeW
H22	Hummervikholmen	Norway	NorthernEurope	Norway_Mesolithic	58.06	7.74	Gunther_PLoSBiology_2018	9452	9275	9363.5	direct	XX			0.719978	0.98873	0	4.1.2.2.4	Norway_9300BP_4300BP	Europe_15000BP_4000BP	HG_EuropeE
H26	Hummervikholmen	Norway	NorthernEurope	Norway_Mesolithic	58.06	7.74	Gunther_PLoSBiology_2018	9452	9275	9363.5	direct	XY	I2	I2	4.21021	0.99627	0	4.1.2.2.1	Norway_9300BP_4300BP	Europe_15000BP_4000BP	HG_EuropeE
NEO17	Hummervikholmen	Norway	NorthernEurope	Norway_Mesolithic	58.064	7.743	thisStudy	9286	9007	9147	direct	XY	I2	I2	1.09912	0.99447	0	4.1.2.2.1	Norway_9300BP_4300BP	Europe_15000BP_4000BP	HG_EuropeE
stg001	Steigen	Norway	NorthernEurope	Norway_Neolithic	67.76	14.85	Gunther_PLoSBiology_2018	5950	5764	5857	direct	XY	I2a	I2a1a2	1.29107	0.99542	0	4.1.2.2.2	Norway_9300BP_4300BP	Europe_15000BP_4000BP	HG_EuropeE
VK531	Tromso	Norway	NorthernEurope	Norway_Neolithic	69.47	18	Margyaran_Nature_2020			4350	context	XY	R1b	R1b1a1	1.45956	0.99525	0	4.1.2.2.2	Norway_9300BP_4300BP	Europe_15000BP_4000BP	HG_EuropeE
Ardu1	Ardu, Harju	Estonia	NorthernEurope	Estonia_Neolithic_CWC	59.1	25.36	Saag_CurrentBiology_2017	4821	4455	4638	direct	XY	R1a	R1a1a1b	0.561735	0.99308	0	1.2.3.2.2.1	EuropeNE_4800BP_3000BP	Eurasia_5000BP_200BP	PostNeol_EuropeW
Ardu2	Ardu, Harju	Estonia	NorthernEurope	Estonia_Neolithic_CWC	59.1	25.36	Saag_CurrentBiology_2017	4821	4455	4638	direct	XY	R1a	R1a1a1b1	0.678244	0.99372	0	1.2.3.2.2.1	EuropeNE_4800BP_3000BP	Eurasia_5000BP_200BP	PostNeol_EuropeW
NEO306	Sope	Estonia	NorthernEurope	Estonia_Neolithic_CWC	59.408	27.026	thisStudy	4573	4423	4498	direct	XX			2.41611	0.99574	0	1.2.3.2.1.2	EuropeNE_4800BP_3000BP	Eurasia_5000BP_200BP	PostNeol_EuropeW
RISE00	Jäbara, Ida-Viru, Sope	Estonia	NorthernEurope	Estonia_Neolithic_CWC	59.41	27.03	Allentoft_Nature_2015	4525	4300	4412.5	NA	XX			0.78575	0.99462	0	1.2.3.2.1.2	EuropeNE_4800BP_3000BP	Eurasia_5000BP_200BP	PostNeol_EuropeW
Kunila2	Kursi, Jõgeva	Estonia	NorthernEurope	Estonia_Neolithic_CWC	58.33	26.15	Saag_CurrentBiology_2017	4530	4290	4410	direct	XY	R1a	R1a1a1b1	1.53173	0.99422	0	1.2.3.4	EuropeNE_4800BP_3000BP	Eurasia_5000BP_200BP	PostNeol_EuropeW
Kunila1	Kursi, Jõgeva	Estonia	NorthernEurope	Estonia_Neolithic_CWC	59.14	26.04	Saag_CurrentBiology_2017	4800	4000	4400	context	XY	R1a	R1a1a1b	0.465015	0.99183	0	1.2.3.4	EuropeNE_4800BP_3000BP	Eurasia_5000BP_200BP	PostNeol_EuropeW
EKA1	Karlova	Estonia	NorthernEurope	Estonia_Neolithic_CWC	58.37	26.71	Malmstrom_ProcBiolSci_2019	4390	4090	4240	direct	XX			2.39949	0.99409	0	1.3.2.1.1.3	EuropeNE_2500BP_800BP	Eurasia_5000BP_200BP	PostNeol_EuropeE
V14	Harju, Toomani 5 at Muuksi, cist 1	Estonia	NorthernEurope	Estonia_BronzeAge	59.5	25.51	Saag_CurrentBiology_2019	3230	3000	3115	direct	XY	R1a	R1a1a1b	0.393188	0.99374	0	1.3.3.1.2	Estonia_3000BP_2500BP	Eurasia_5000BP_200BP	PostNeol_EuropeE
X10	Harju, Lookese at Muuksi, cist C	Estonia	NorthernEurope	Estonia_BronzeAge	59.51	25.53	Saag_CurrentBiology_2019	3170	2970	3070	direct	XY	R1a	R1a1a1b	0.1916	0.98874	0	1.3.3.1.1	Estonia_3000BP_2500BP	Eurasia_5000BP_200BP	PostNeol_EuropeE
V9	Harju, Joelahtme 7, cist	Estonia	NorthernEurope	Estonia_BronzeAge	59.44	25.13	Saag_CurrentBiology_2019	3170	2960	3065	direct	XY	R1a	R1a1a1b1	0.414301	0.9939	0	1.3.3.2.1	Estonia_3000BP_2500BP	Eurasia_5000BP_200BP	PostNeol_EuropeE
0LS11	Harju, Joelahtme 34, cist?	Estonia	NorthernEurope	Estonia_BronzeAge	59.44	25.13	Saag_CurrentBiology_2019	3010	2800	2905	direct	XY	R1a	R1a1a1b1	0.187442	0.98983	0	1.3.3.2.1	Estonia_3000BP_2500BP	Eurasia_5000BP_200BP	PostNeol_EuropeE
X17	Harju, Kangru 8 at Vao, cist?	Estonia	NorthernEurope	Estonia_BronzeAge	59.44	24.89	Saag_CurrentBiology_2019	2880	2760	2820	direct	XY	R1a	R1a1a1b	0.339199	0.99282	0	1.3.3.1.7	Estonia_3000BP_2500BP	Eurasia_5000BP_200BP	PostNeol_EuropeE
X08	Harju, Lookese at Muuksi, cist A	Estonia	NorthernEurope	Estonia_BronzeAge	59.51	25.53	Saag_CurrentBiology_2019	2880	2760	2820	direct	XY	R1a	R1a1a1b	0.26598	0.99102	0	1.3.3.1.1	Estonia_3000BP_2500BP	Eurasia_5000BP_200BP	PostNeol_EuropeE
X14	Harju, Lastekangur 2 at Rebala, cist	Estonia	NorthernEurope	Estonia_BronzeAge	59.47	25.1	Saag_CurrentBiology_2019	2730	2380	2555	direct	XY	R1a	R1a	0.268265	0.99214	0	1.3.3.2.2	Estonia_3000BP_2500BP	Eurasia_5000BP_200BP	PostNeol_EuropeE
V16	Harju, Jaani A at Vao, cist	Estonia	NorthernEurope	Estonia_BronzeAge	59.43	24.9	Saag_CurrentBiology_2019	2680	2340	2510	direct	XY	R1a	R1a1a1b1	0.194201	0.99046	0	1.3.3.2.2	Estonia_3000BP_2500BP	Eurasia_5000BP_200BP	PostNeol_EuropeE
X15	Tartu, Vehendi 11, peripheral, square 4/d	Estonia	NorthernEurope	Estonia_BronzeAge	58.22	26.11	Saag_CurrentBiology_2019	3160	2950	3055	direct	XY	R1a	R1a1a1b	0.291865	0.99078	0	1.3.3.1.6	Estonia_3000BP_2500BP	Eurasia_5000BP_200BP	PostNeol_EuropeE
X11	Ida-Viru, Napa 3, cist	Estonia	NorthernEurope	Estonia_BronzeAge	59.4	27.01	Saag_CurrentBiology_2019	2980	2840	2910	direct	XY	R1a	R1a	0.193916	0.98913	0	1.3.3.1.5	Estonia_3000BP_2500BP	Eurasia_5000BP_200BP	PostNeol_EuropeE
Latvia_HG1	Zvejnieki	Latvia	NorthernEurope	Latvia_Mesolithic	56.28	25.13	Jones_CurrentBiology_2017	8417	8199	8308	direct	XX			1.09167	0.99406	0	4.2.3.2.1	Baltic_8300BP_6000BP	Europe_15000BP_4000BP	HG_EuropeW
Latvia_HG2	Zvejnieki	Latvia	NorthernEurope	Latvia_Mesolithic	56.28	25.13	Jones_CurrentBiology_2017	7791	7586	7688.5	direct	XY	R1b	R1b1a1	3.51751	0.99631	0	4.2.3.2.2	Baltic_8300BP_6000BP	Europe_15000BP_4000BP	HG_EuropeW
NEO307	Zvejnieki	Latvia	NorthernEurope	Latvia_Mesolithic	57.775	25.229	thisStudy	7571	7340	7456	direct	XY	I2a	I2a1b1a2	0.459094	0.99177	0	4.2.3.2.5	Baltic_8300BP_6000BP	Europe_15000BP_4000BP	HG_EuropeW
Latvia_HG3	Zvejnieki	Latvia	NorthernEurope	Latvia_Mesolithic	56.28	25.13	Jones_CurrentBiology_2017	7252	6802	7027	direct	XY	R1b	R1b1a1	0.78373	0.99384	0	4.2.3.2.3	Baltic_8300BP_6000BP	Europe_15000BP_4000BP	HG_EuropeW
Latvia_MN1	Zvejnieki	Latvia	NorthernEurope	Latvia_Neolithic_CCC	56.28	25.13	Jones_CurrentBiology_2017	6201	5926	6063.5	direct	XY	R1b	R1b	0.145345	0.98514	0	4.2.3.2.4	Baltic_8300BP_6000BP	Europe_15000BP_4000BP	HG_EuropeW
Latvia_MN2	Zvejnieki	Latvia	NorthernEurope	Latvia_Neolithic_CCC	56.28	25.13	Jones_CurrentBiology_2017	6179	5750	5965	direct	XX			1.14761	0.99408	0	4.1.1.1.2.1	RussiaNW_7000BP_5000BP	Europe_15000BP_4000BP	HG_EuropeE
Latvia_LN1	Zvejnieki	Latvia	NorthernEurope	Latvia_Neolithic_CWC	56.28	25.13	Jones_CurrentBiology_2017	5039	4626	4833	direct	XX			0.197756	0.98992	0	1.2.3.2.1.1	EuropeNE_4800BP_3000BP	Eurasia_5000BP_200BP	PostNeol_EuropeW
NEO655	Vlasac	Serbia	CentralEasternEurope	Serbia_Mesolithic	44.5356	22.0444	thisStudy	8974	8378	8676	context	XX			0.225493	0.9869	0	2.3.3.1.8	EuropeEW_8500BP_6500BP	EuropeWCAsia_25000BP_300BP	Farmer_Europe_early
NEO657	Vlasac	Serbia	CentralEasternEurope	Serbia_Mesolithic	44.5356	22.0444	thisStudy	8974	8378	8676	direct	XX			0.11786	0.98051	contMT_5pct
NEO677	Vlasac	Serbia	CentralEasternEurope	Serbia_Mesolithic	44.5356	22.0444	thisStudy	8974	8378	8676	direct	XY	R1b	R1b1a	0.307913	0.98541	contNuc_5pct
NEO658	Lepenski Vir	Serbia	CentralEasternEurope	Serbia_Mesolithic	44.5356	22.0444	thisStudy	8974	8378	8676	context	XX			0.564482	0.99183	0	4.2.3.1.3	EuropeE_8600BP_6000BP	Europe_15000BP_4000BP	HG_EuropeW
NEO669	Lepenski Vir	Serbia	CentralEasternEurope	Serbia_Mesolithic	44.5555	22.0274	thisStudy	10250	9350	9800	context	XX			0.23932	0.98851	0	4.2.3.1.1	EuropeE_8600BP_6000BP	Europe_15000BP_4000BP	HG_EuropeW
OC1	Ostrovul Corbului	Romania	CentralEasternEurope	Romania_Mesolithic	44.63	22.61	GonzalesFortes_CurrentBiology_2017	8972	8435	8703.5	direct	XY	R1b	R1b1a	1.79185	0.99405	0	4.2.3.3.2	Romania_8800BP	Europe_15000BP_4000BP	HG_EuropeW
SC2	Schela Cladovei	Romania	CentralEasternEurope	Romania_Mesolithic	44.63	22.61	GonzalesFortes_CurrentBiology_2017	9200	8450	8825	context	XY	R1b	R1b1a	2.7276	0.99531	0	4.2.3.3.4	Romania_8800BP	Europe_15000BP_4000BP	HG_EuropeW
SC1	Schela Cladovei	Romania	CentralEasternEurope	Romania_Mesolithic	44.63	22.61	GonzalesFortes_CurrentBiology_2017	9075	8553	8814	direct	XY	R1b	R1b1a	1.06684	0.99312	0	4.2.3.3.3	Romania_8800BP	Europe_15000BP_4000BP	HG_EuropeW
NEO672	Schela Cladovei	Romania	CentralEasternEurope	Romania_Mesolithic	44.635	22.66	thisStudy	8987	8641	8814	direct	XX			0.39721	0.98975	0	4.2.3.3.1	Romania_8800BP	Europe_15000BP_4000BP	HG_EuropeW
NEO671	Schela Cladovei	Romania	CentralEasternEurope	Romania_Mesolithic	44.635	22.66	thisStudy	8855	8462	8659	direct	XY	R1b	R1b	0.145968	0.9831	contNuc_5pct
NEO674	Baile Herculane	Romania	CentralEasternEurope	Romania_Neolithic	44.896	22.428	thisStudy	5702	5477	5590	direct	XY	I2a	I2a1b	0.237001	0.98897	0	2.3.3.1.9	EuropeEW_8500BP_6500BP	EuropeWCAsia_25000BP_300BP	Farmer_Europe_early
GB1	Gura Baciului	Romania	CentralEasternEurope	Romania_Neolithic	44.52	22.72	GonzalesFortes_CurrentBiology_2017	5456	5299	5377.5	direct	XX			3.8171	0.99708	0	4.2.3.1.2	EuropeE_8600BP_6000BP	Europe_15000BP_4000BP	HG_EuropeW
NEO130	Dezsk	Hungary	CentralEasternEurope	Hungary_Neolithic_Koros	46.251	20.259	thisStudy	7924	7681	7803	direct	XX			0.103483	0.97987	lowGpAvg
KO1	Tiszaszolos-Domaháza	Hungary	CentralEasternEurope	Hungary_Neolithic_Koros	47.56	20.72	Gamba_NatureCommunications_2014	7730	7590	7660	direct	XY	I2a	I2a1a	1.0146	0.99438	0	4.2.3.1.1	EuropeE_8600BP_6000BP	Europe_15000BP_4000BP	HG_EuropeW
NEO137	Hödmezövasarhely Kotac	Hungary	CentralEasternEurope	Hungary_Neolithic_Koros	46.418	20.33	thisStudy	7672	7512	7592	direct	XX			0.198403	0.98657	0	2.3.3.1.3	EuropeEW_8500BP_6500BP	EuropeWCAsia_25000BP_300BP	Farmer_Europe_early
NE2	Debrecen Tocopart Erdoalja	Hungary	CentralEasternEurope	Hungary_Neolithic_ALP	47.52	21.59	Gamba_NatureCommunications_2014	7241	7006	7123.5	direct	XX			0.148202	0.98603	0	2.3.3.1.2	EuropeEW_8500BP_6500BP	EuropeWCAsia_25000BP_300BP	Farmer_Europe_early
NE1	Polgár-Ferenci hát, M3-31	Hungary	CentralEasternEurope	Hungary_Neolithic_ALP	47.85	21.15	Gamba_NatureCommunications_2014	7256	7021	7138.5	direct	XX			18.4209	0.99888	0	2.3.1.1.2	EuropeCE_7000BP_5500BP	EuropeWCAsia_25000BP_300BP	Farmer_Europe_early
NE5	Kompolt-Kigyoser	Hungary	CentralEasternEurope	Hungary_Neolithic_ALP	47.17	20.83	Gamba_NatureCommunications_2014	7160	6940	7050	direct	XY	C1	C1	0.784933	0.99351	0	2.3.1.1.3	EuropeCE_7000BP_5500BP	EuropeWCAsia_25000BP_300BP	Farmer_Europe_early
NE6	Apc-Berekalya I	Hungary	CentralEasternEurope	Hungary_Neolithic_LBK	47.17	19.83	Gamba_NatureCommunications_2014	7161	6942	7051.5	direct	XY	C1	C1	0.937999	0.99478	0	2.3.1.1.4	EuropeCE_7000BP_5500BP	EuropeWCAsia_25000BP_300BP	Farmer_Europe_early
NEO149	Gorzsa Cukormajor	Hungary	CentralEasternEurope	Hungary_Neolithic_Tisza	46.369	20.424	thisStudy	7159	6797	6978	direct	XY	I	I	0.0816588	0.97613	lowcov;lowGpAvg
NEO145	Gorzsa Cukormajor	Hungary	CentralEasternEurope	Hungary_Neolithic_Tisza	46.369	20.424	thisStudy	6840	6657	6749	direct	XX			0.218956	0.98895	0	2.3.3.1.6	EuropeEW_8500BP_6500BP	EuropeWCAsia_25000BP_300BP	Farmer_Europe_early
NEO147	Gorzsa Cukormajor	Hungary	CentralEasternEurope	Hungary_Neolithic_Tisza	46.369	20.424	thisStudy	6888	6560	6724	direct	XX			0.284571	0.99019	0	2.3.3.1.7	EuropeEW_8500BP_6500BP	EuropeWCAsia_25000BP_300BP	Farmer_Europe_early
NEO140	Gorzsa Cukormajor	Hungary	CentralEasternEurope	Hungary_Neolithic_Tisza	46.369	20.424	thisStudy	6795	6637	6716	direct	XY	H	H	0.145143	0.98479	0	2.3.3.1.4	EuropeEW_8500BP_6500BP	EuropeWCAsia_25000BP_300BP	Farmer_Europe_early
NEO143	Gorzsa Cukormajor	Hungary	CentralEasternEurope	Hungary_Neolithic_Tisza	46.369	20.424	thisStudy	6744	6568	6656	direct	XY	J2a	J2a	0.0559396	0.9718	lowcov;lowGpAvg
NEO142	Gorzsa Cukormajor	Hungary	CentralEasternEurope	Hungary_Neolithic_Tisza	46.369	20.424	thisStudy	6746	6504	6625	direct	XX			0.89563	0.99326	0	2.3.3.1.5	EuropeEW_8500BP_6500BP	EuropeWCAsia_25000BP_300BP	Farmer_Europe_early
NEO148	Gorzsa Cukormajor	Hungary	CentralEasternEurope	Hungary_Neolithic_Tisza	46.369	20.424	thisStudy	6735	6489	6612	direct	XX			0.0728457	0.97659	lowcov;lowGpAvg
NE7	Apc-Berekalya I	Hungary	CentralEasternEurope	Hungary_Neolithic_Lengyel	47.17	19.83	Gamba_NatureCommunications_2014	6441	6307	6374	direct	XY	I2a	I2a1a	0.909572	0.99447	0	2.3.1.1.5	EuropeCE_7000BP_5500BP	EuropeWCAsia_25000BP_300BP	Farmer_Europe_early
CO1	Apc-Berekalya I	Hungary	CentralEasternEurope	Hungary_Neolithic_Baden	47.17	19.83	Gamba_NatureCommunications_2014	4850	4650	4750	direct	XX			0.859533	0.99381	0	2.3.2.1	EuropeS_8000BP_6000BP	EuropeWCAsia_25000BP_300BP	Farmer_Europe_early
BR1	Kompolt-Kigyoser	Hungary	CentralEasternEurope	Hungary_BronzeAge_Mako	47.17	20.83	Gamba_NatureCommunications_2014	4140	3930	4035	direct	XX			0.625912	0.99335	0	1.3.1.3.2.1	EuropeE_4000BP_2500BP	Eurasia_5000BP_200BP	PostNeol_EuropeE
RISE373	Szöreg-C (Sziv Utca)	Hungary	CentralEasternEurope	Hungary_BronzeAge_Maros	46.22	20.2	Allentoft_Nature_2015	3836	3646	3741	direct	XX			0.250222	0.98926	0	2.1.2.2.2.2.3	Europe_4000BP_2000BP	EuropeWCAsia_25000BP_300BP	PostNeol_Levant_MedE
RISE374	Szöreg-C (Sziv Utca)	Hungary	CentralEasternEurope	Hungary_BronzeAge_Maros	46.22	20.2	Allentoft_Nature_2015	3816	3569	3692.5	direct	XY	G2	G2	0.152297	0.98228	0	2.1.2.2.1.1.4	Europe_4000BP_2000BP	EuropeWCAsia_25000BP_300BP	PostNeol_Levant_MedE
RISE479	Erd 4	Hungary	CentralEasternEurope	Hungary_BronzeAge_Vatya	47.34	18.9	Allentoft_Nature_2015	3950	3450	3700	context	XY	I2a	I2a1b1a1b	1.2889	0.99566	0	1.3.1.3.2.1	EuropeE_4000BP_2500BP	Eurasia_5000BP_200BP	PostNeol_EuropeE
RISE483	Erd 4	Hungary	CentralEasternEurope	Hungary_BronzeAge_Vatya	47.34	18.9	Allentoft_Nature_2015	3950	3450	3700	context	XX			0.102087	0.97512	lowGpAvg
RISE484	Erd 4	Hungary	CentralEasternEurope	Hungary_BronzeAge_Vatya	47.34	18.9	Allentoft_Nature_2015	3950	3450	3700	context	XX			0.122695	0.98311	0	2.1.2.2.2.1.6	Europe_4000BP_2000BP	EuropeWCAsia_25000BP_300BP	PostNeol_Levant_MedE
RISE480	Erd 4	Hungary	CentralEasternEurope	Hungary_BronzeAge_Vatya	47.34	18.9	Allentoft_Nature_2015	3650	3450	3550	context	XX			0.112826	0.9839	0	2.1.2.2.1.1.5	Europe_4000BP_2000BP	EuropeWCAsia_25000BP_300BP	PostNeol_Levant_MedE
RISE247	Százhalombatta-Földvár	Hungary	CentralEasternEurope	Hungary_BronzeAge_Vatya	47.33	18.96	Allentoft_Nature_2015	3696	3561	3628.5	direct	XY	I2a	I2a1b1a1b	0.258329	0.9899	0	2.1.2.2.1.2.2	Europe_4000BP_2000BP	EuropeWCAsia_25000BP_300BP	PostNeol_Levant_MedE
BR2	Ludas-Varju-Dulo	Hungary	CentralEasternEurope	Hungary_BronzeAge_Kyjatice	47.82	19.95	Gamba_NatureCommunications_2014	3220	3060	3140	direct	XY	J2a	J2a1a1a2b2a3b1a	18.2668	0.9991	0	1.3.1.3.2.2	EuropeE_4000BP_2500BP	Eurasia_5000BP_200BP	PostNeol_EuropeE
NEO128	Vedrovice	CzechRepublic	CentralEasternEurope	Czech_Neolithic_LBK	49.021	16.38	thisStudy	7271	7011	7141	direct	XY	G	G	0.0627434	0.96933	lowcov;lowGpAvg
kol6	Kolín	CzechRepublic	CentralEasternEurope	Czech_Neolithic_Megalithic	50.03	15.2	SanchezQuinto_PNAS_2019	6860	6690	6775	direct	XX			1.5435	0.99357	0	2.3.1.1.1	EuropeCE_7000BP_5500BP	EuropeWCAsia_25000BP_300BP	Farmer_Europe_early
kol2	Kolín	CzechRepublic	CentralEasternEurope	Czech_Neolithic_Megalithic	50.03	15.2	SanchezQuinto_PNAS_2019	6600	6410	6505	direct	XX			0.106376	0.97944	lowGpAvg
RISE566	Knezeves	CzechRepublic	CentralEasternEurope	Czech_BronzeAge_Beaker	50.12	14.26	Allentoft_Nature_2015	4229	3983	4106	direct	XY	R1b	R1b1a1b1a1	0.125305	0.9848	0	1.2.1.2.2.1.1.6	Europe_4500BP_2000BP	Eurasia_5000BP_200BP	PostNeol_EuropeW
RISE586	Moravska Nova Ves	CzechRepublic	CentralEasternEurope	Czech_BronzeAge_Unetice	48.8	17.02	Allentoft_Nature_2015	4250	3750	4000	context	XX			0.150827	0.98349	0	1.2.1.2.2.1.1.2	Europe_4500BP_2000BP	Eurasia_5000BP_200BP	PostNeol_EuropeW
RISE577	Velke Prilepy	CzechRepublic	CentralEasternEurope	Czech_BronzeAge_Unetice	50.17	14.32	Allentoft_Nature_2015	4250	3750	4000	context	XX			1.42841	0.99541	0	1.2.1.3.1.9	Scandivia_4200BP_3200BP	Eurasia_5000BP_200BP	PostNeol_EuropeW
PL_N22	Brzesc Kujawski	Poland	CentralEasternEurope	Poland_Neolithic_BKG	52.61	18.9	Fernandes_ScientificReports_2018	6392	6190	6291	direct	XX			1.49155	0.99607	0	4.2.3.1.2	EuropeE_8600BP_6000BP	Europe_15000BP_4000BP	HG_EuropeW
PL_N36	Konary	Poland	CentralEasternEurope	Poland_Neolithic_BKG	50.67	21.38	Fernandes_ScientificReports_2018	6550	5950	6250	context	XX			1.66998	0.99661	0	2.3.1.2.4	EuropeCE_7000BP_5500BP	EuropeWCAsia_25000BP_300BP	Farmer_Europe_early
PL_N26	Konary	Poland	CentralEasternEurope	Poland_Neolithic_BKG	50.67	21.38	Fernandes_ScientificReports_2018	6284	6018	6151	direct	XY	G2a	G2a2b2a	2.14693	0.99694	0	2.3.1.2.2	EuropeCE_7000BP_5500BP	EuropeWCAsia_25000BP_300BP	Farmer_Europe_early
PL_N25	Oslonki	Poland	CentralEasternEurope	Poland_Neolithic_BKG	52.61	18.8	Fernandes_ScientificReports_2018	6550	5950	6250	context	XX			2.30435	0.99733	0	2.3.1.2.1	EuropeCE_7000BP_5500BP	EuropeWCAsia_25000BP_300BP	Farmer_Europe_early
PL_N27	Oslonki	Poland	CentralEasternEurope	Poland_Neolithic_BKG	52.61	18.8	Fernandes_ScientificReports_2018	6550	5950	6250	context	XY	G2a	G2a2b2a	1.79022	0.99688	0	2.3.1.1.8	EuropeCE_7000BP_5500BP	EuropeWCAsia_25000BP_300BP	Farmer_Europe_early
PL_N31	Oslonki	Poland	CentralEasternEurope	Poland_Neolithic_BKG	52.61	18.8	Fernandes_ScientificReports_2018	6273	6002	6137.5	direct	XX			3.00382	0.99752	0	2.3.1.1.9	EuropeCE_7000BP_5500BP	EuropeWCAsia_25000BP_300BP	Farmer_Europe_early
PL_N28	Oslonki	Poland	CentralEasternEurope	Poland_Neolithic_BKG	52.61	18.8	Fernandes_ScientificReports_2018	6201	5946	6073.5	context	XY	G2a	G2a2b2a	1.755	0.99682	0	2.3.1.2.3	EuropeCE_7000BP_5500BP	EuropeWCAsia_25000BP_300BP	Farmer_Europe_early
PL_N42	Oslonki	Poland	CentralEasternEurope	Poland_Neolithic_BKG	52.61	18.8	Fernandes_ScientificReports_2018	6181	5929	6055	direct	XX			0.584367	0.99378	0	4.2.3.1.4	EuropeE_8600BP_6000BP	Europe_15000BP_4000BP	HG_EuropeW
PL_N18	Pikutkowo	Poland	CentralEasternEurope	Poland_Neolithic_FBC	52.62	18.96	Fernandes_ScientificReports_2018	5586	5339	5462.5	direct	XX			1.90998	0.99702	0	2.4.1.1.2.2	Scandivia_5600BP_4600BP	EuropeWCAsia_25000BP_300BP	Farmer_EuropeE_late
PL_N19	Pikutkowo	Poland	CentralEasternEurope	Poland_Neolithic_FBC	52.62	18.96	Fernandes_ScientificReports_2018	5586	5338	5462	direct	XX			1.68416	0.99651	0	2.3.1.1.7	EuropeCE_7000BP_5500BP	EuropeWCAsia_25000BP_300BP	Farmer_Europe_early
PL_N20	Pikutkowo	Poland	CentralEasternEurope	Poland_Neolithic_FBC	52.62	18.96	Fernandes_ScientificReports_2018	5586	5338	5462	direct	XY	C1	C1	0.802395	0.99548	0	2.4.1.1.2.2	Scandivia_5600BP_4600BP	EuropeWCAsia_25000BP_300BP	Farmer_EuropeE_late
NEO641	Slonowice	Poland	CentralEasternEurope	Poland_Neolithic_FBC	50.267	20.45	thisStudy	5289	4974	5132	direct	XX			0.261845	0.98952	0	2.3.2.1	EuropeS_8000BP_6000BP	EuropeWCAsia_25000BP_300BP	Farmer_Europe_early
NEO640	Slonowice	Poland	CentralEasternEurope	Poland_Neolithic_FBC	50.267	20.45	thisStudy	4964	4836	4900	direct	XY	G2a	G2a2b2a	0.200557	0.9882	0	2.4.1.2.1.4	Scandivia_5600BP_4600BP	EuropeWCAsia_25000BP_300BP	Farmer_EuropeE_late
PL_N38	Brzesc Kujawski	Poland	CentralEasternEurope	Poland_Neolithic_GAC	52.61	18.9	Fernandes_ScientificReports_2018	5213	4853	5033	direct	XX			1.772	0.99712	0	2.4.2.1.2	Poland_5000BP_4700BP	EuropeWCAsia_25000BP_300BP	Farmer_EuropeE_late
RISE1166	Koszyce, site 3	Poland	CentralEasternEurope	Poland_Neolithic_GAC	48.7	21.2	Schroeder_PNAS_2019	4974	4841	4907.5	direct	XX			3.05874	0.99669	0	2.4.2.1.1.1	Poland_5000BP_4700BP	EuropeWCAsia_25000BP_300BP	Farmer_EuropeE_late
RISE1171	Koszyce, site 3	Poland	CentralEasternEurope	Poland_Neolithic_GAC	48.7	21.2	Schroeder_PNAS_2019	4878	4657	4767.5	direct	XY	I2a	I2a1b1a2b	2.67106	0.99654	1d_rel_RISE1166
RISE1161	Koszyce, site 3	Poland	CentralEasternEurope	Poland_Neolithic_GAC	48.7	21.2	Schroeder_PNAS_2019	4864	4650	4757	direct	XX			1.36603	0.99455	0	2.4.2.2.1	Poland_5000BP_4700BP	EuropeWCAsia_25000BP_300BP	Farmer_EuropeE_late
RISE1170	Koszyce, site 3	Poland	CentralEasternEurope	Poland_Neolithic_GAC	48.7	21.2	Schroeder_PNAS_2019	4850	4647	4748.5	direct	XX			3.7901	0.99697	0	2.4.2.2.1	Poland_5000BP_4700BP	EuropeWCAsia_25000BP_300BP	Farmer_EuropeE_late
RISE1162	Koszyce, site 3	Poland	CentralEasternEurope	Poland_Neolithic_GAC	48.7	21.2	Schroeder_PNAS_2019	4862	4631	4746.5	direct	XY	I2a	I2a1b1a2b	3.08613	0.99657	1d_rel_RISE1170
RISE1165	Koszyce, site 3	Poland	CentralEasternEurope	Poland_Neolithic_GAC	48.7	21.2	Schroeder_PNAS_2019	4856	4629	4742.5	direct	XY	I2a	I2a1b1a2	2.18983	0.99582	0	2.4.2.1.1.2	Poland_5000BP_4700BP	EuropeWCAsia_25000BP_300BP	Farmer_EuropeE_late
RISE1169	Koszyce, site 3	Poland	CentralEasternEurope	Poland_Neolithic_GAC	48.7	21.2	Schroeder_PNAS_2019	4854	4628	4741	direct	XY	I2a	I2a1b1a2b	1.11236	0.99381	1d_rel_RISE1168
RISE1163	Koszyce, site 3	Poland	CentralEasternEurope	Poland_Neolithic_GAC	48.7	21.2	Schroeder_PNAS_2019	4841	4629	4735	direct	XY	I2a	I2a1b1a2b	4.10732	0.99721	1d_rel_RISE1168
RISE1159	Koszyce, site 3	Poland	CentralEasternEurope	Poland_Neolithic_GAC	48.7	21.2	Schroeder_PNAS_2019	4832	4628	4730	direct	XX			27.4626	0.99953	0	2.4.2.1.2	Poland_5000BP_4700BP	EuropeWCAsia_25000BP_300BP	Farmer_EuropeE_late
RISE1167	Koszyce, site 3	Poland	CentralEasternEurope	Poland_Neolithic_GAC	48.7	21.2	Schroeder_PNAS_2019	4836	4619	4727.5	direct	XX			2.53858	0.99632	1d_rel_RISE1166
RISE1160	Koszyce, site 3	Poland	CentralEasternEurope	Poland_Neolithic_GAC	48.7	21.2	Schroeder_PNAS_2019	4841	4587	4714	direct	XY	I2a	I2a1b1a2b	5.38757	0.99784	1d_rel_RISE1168
RISE1168	Koszyce, site 3	Poland	CentralEasternEurope	Poland_Neolithic_GAC	48.7	21.2	Schroeder_PNAS_2019	4821	4530	4676	direct	XY	I2a	I2a1b1a2b	18.9342	0.99938	0	2.4.2.1.1.2	Poland_5000BP_4700BP	EuropeWCAsia_25000BP_300BP	Farmer_EuropeE_late
RISE1172	Koszyce, site 3	Poland	CentralEasternEurope	Poland_Neolithic_GAC	48.7	21.2	Schroeder_PNAS_2019	4822	4527	4674.5	direct	XX			3.05318	0.99626	0	2.4.2.1.1.2	Poland_5000BP_4700BP	EuropeWCAsia_25000BP_300BP	Farmer_EuropeE_late
RISE1173	Koszyce, site 3	Poland	CentralEasternEurope	Poland_Neolithic_GAC	48.7	21.2	Schroeder_PNAS_2019	4822	4446	4634	direct	XY	I2a	I2a1b1a2b	2.97861	0.99659	1d_rel_RISE1168
RISE1164	Koszyce, site 3	Poland	CentralEasternEurope	Poland_Neolithic_GAC	48.7	21.2	Schroeder_PNAS_2019	4527	4412	4469.5	direct	XX			1.09383	0.99452	1d_rel_RISE1170
RISE1252	Mierzanowice	Poland	CentralEasternEurope	Poland_Neolithic_GAC	50.8	21.5	Schroeder_PNAS_2019	5050	4400	4725	context	XY	I2a	I2a1b1a2	0.430948	0.99082	0	2.4.2.2.3	Poland_5000BP_4700BP	EuropeWCAsia_25000BP_300BP	Farmer_EuropeE_late
RISE1241	Sandomierz	Poland	CentralEasternEurope	Poland_Neolithic_GAC	50.6	21.7	Schroeder_PNAS_2019	4850	4655	4752.5	direct	XY	I2a	I2a1b1a2b	0.859098	0.99321	0	2.4.2.2.2	Poland_5000BP_4700BP	EuropeWCAsia_25000BP_300BP	Farmer_EuropeE_late
RISE1250	Sandomierz	Poland	CentralEasternEurope	Poland_Neolithic_GAC	50.6	21.7	Schroeder_PNAS_2019	5050	4400	4725	context	XY	I2a	I2a1b1a2	0.493667	0.99131	0	2.4.2.2.2	Poland_5000BP_4700BP	EuropeWCAsia_25000BP_300BP	Farmer_EuropeE_late
RISE1249	Ksiaznice	Poland	CentralEasternEurope	Poland_Neolithic_GAC	50.2	21.4	Schroeder_PNAS_2019	4855	4618	4736.5	direct	XX			1.01044	0.99544	0	2.4.2.1.1.1	Poland_5000BP_4700BP	EuropeWCAsia_25000BP_300BP	Farmer_EuropeE_late
RISE1248	Ksiaznice	Poland	CentralEasternEurope	Poland_Neolithic_GAC	50.2	21.4	Schroeder_PNAS_2019	5050	4400	4725	context	XX			0.799515	0.99441	0	2.4.2.3	Poland_5000BP_4700BP	EuropeWCAsia_25000BP_300BP	Farmer_EuropeE_late
RISE1243	Ksiaznice	Poland	CentralEasternEurope	Poland_Neolithic_GAC	50.2	21.4	Schroeder_PNAS_2019	5050	4400	4725	context	XX			0.25007	0.98854	1d_rel_RISE1249
RISE1247	Ksiaznice	Poland	CentralEasternEurope	Poland_Neolithic_GAC	50.2	21.4	Schroeder_PNAS_2019	5050	4400	4725	context	XX			0.767595	0.99319	1d_rel_RISE1248
RISE1246	Ksiaznice	Poland	CentralEasternEurope	Poland_Neolithic_GAC	50.2	21.4	Schroeder_PNAS_2019	4845	4585	4715	direct	XX			0.549866	0.99167	0	2.4.2.3	Poland_5000BP_4700BP	EuropeWCAsia_25000BP_300BP	Farmer_EuropeE_late
RISE1254	Wilczyce	Poland	CentralEasternEurope	Poland_Neolithic_GAC	51.1	17.1	Schroeder_PNAS_2019	5050	4400	4725	context	XY	I2a	I2a1b1a2	0.437403	0.99207	0	2.4.2.1.1.3	Poland_5000BP_4700BP	EuropeWCAsia_25000BP_300BP	Farmer_EuropeE_late
poz81	Oblaczkowo	Poland	CentralEasternEurope	Poland_Neolithic_CWC	52.29	17.55	Malmstrom_ProcBiolSci_2019	4830	4580	4705	direct	XY	R1a	R1a1a1a	1.9288	0.99533	0	1.2.3.3	EuropeNE_4800BP_3000BP	Eurasia_5000BP_200BP	PostNeol_EuropeW
poz44	Oblaczkowo	Poland	CentralEasternEurope	Poland_Neolithic_CWC	52.29	17.55	Malmstrom_ProcBiolSci_2019	4820	4530	4675	direct	XX			0.109071	0.9827	0	1.2.3.3	EuropeNE_4800BP_3000BP	Eurasia_5000BP_200BP	PostNeol_EuropeW
PL_N44	Pikutkowo	Poland	CentralEasternEurope	Poland_Neolithic_CWC	52.62	18.96	Fernandes_ScientificReports_2018	4520	4380	4450	direct	XX			1.84378	0.99585	0	1.2.4.2	Poland_4400BP	Eurasia_5000BP_200BP	PostNeol_EuropeW
PL_N45	Pikutkowo	Poland	CentralEasternEurope	Poland_Neolithic_CWC	52.62	18.96	Fernandes_ScientificReports_2018	4520	4290	4405	context	XX			2.20691	0.99691	0	1.2.4.2	Poland_4400BP	Eurasia_5000BP_200BP	PostNeol_EuropeW
PL_N47	Pikutkowo	Poland	CentralEasternEurope	Poland_Neolithic_CWC	52.62	18.96	Fernandes_ScientificReports_2018	4520	4290	4405	context	XY	I2a	I2a1b1a2b	2.28991	0.99665	0	1.2.4.1	Poland_4400BP	Eurasia_5000BP_200BP	PostNeol_EuropeW
PL_N49	Pikutkowo	Poland	CentralEasternEurope	Poland_Neolithic_CWC	52.62	18.96	Fernandes_ScientificReports_2018	4520	4290	4405	context	XY	I2a	I2a1b1a2b	1.95976	0.99616	0	1.2.4.1	Poland_4400BP	Eurasia_5000BP_200BP	PostNeol_EuropeW
RISE431	Leki Male	Poland	CentralEasternEurope	Poland_Neolithic_CWC	52.14	16.54	Allentoft_Nature_2015	4236	3998	4117	direct	XY	R1a	R1a	0.111994	0.97653	lowGpAvg
PL_N17	Gustorzyn	Poland	CentralEasternEurope	Poland_BronzeAge	52.66	18.88	Fernandes_ScientificReports_2018	3966	3725	3845.5	direct	XY	R1a	R1a1a1b1	2.40203	0.99762	0	1.2.1.1.2.1.2	EuropeNW_4000BP_500BP	Eurasia_5000BP_200BP	PostNeol_EuropeW
RISE109	Wojkowice	Poland	CentralEasternEurope	Poland_BronzeAge_Unetice	50.98	17.07	Allentoft_Nature_2015	3904	3722	3813	direct	XX			0.196268	0.98921	0	1.2.1.4.1.3	Scandivia_4600BP_3800BP	Eurasia_5000BP_200BP	PostNeol_EuropeW
RISE154	Szczepankowice	Poland	CentralEasternEurope	Poland_BronzeAge_Unetice	50.95	16.94	Allentoft_Nature_2015	3875	3715	3795	direct	XX			0.13455	0.98531	0	1.2.1.2.2.1.2.5	Europe_4500BP_2000BP	Eurasia_5000BP_200BP	PostNeol_EuropeW
RISE150	Przeclawice	Poland	CentralEasternEurope	Poland_BronzeAge_Unetice	50.92	16.96	Allentoft_Nature_2015	3835	3643	3739	direct	XX			2.71922	0.99558	0	1.2.3.2.1.6	EuropeNE_4800BP_3000BP	Eurasia_5000BP_200BP	PostNeol_EuropeW
NEO527	Voloshskoe	Ukraine	CentralEasternEurope	Ukraine_Mesolithic	48.305	35.136	thisStudy	11110	10738	10924	direct	XX			0.0775913	0.97813	lowcov;lowGpAvg
Ukraine_N1	Vasil'evka	Ukraine	CentralEasternEurope	Ukraine_Mesolithic	47.43	35.28	Jones_CurrentBiology_2017	10775	10511	10643	direct	XY	R1	R1	0.175348	0.98326	0	4.1.3.2.6	Ukraine_10000BP_4000BP	Europe_15000BP_4000BP	HG_EuropeE
NEO545	Vasilevka-I	Ukraine	CentralEasternEurope	Ukraine_Mesolithic	48.2	35.216	thisStudy	11070	10588	10829	direct	XY	I	I	0.0381201	0.96806	lowcov;lowGpAvg
NEO494	Vasilevka-I	Ukraine	CentralEasternEurope	Ukraine_Mesolithic	48.2	35.216	thisStudy	11069	10412	10741	direct	XY	R1	R1	0.0598989	0.97103	lowcov;lowGpAvg
NEO492	Vasilevka-I	Ukraine	CentralEasternEurope	Ukraine_Mesolithic	48.2	35.216	thisStudy	10721	10588	10655	context	XY	I2a	I2a1b	0.054279	0.97256	lowcov;lowGpAvg
NEO496	Vasilevka-I	Ukraine	CentralEasternEurope	Ukraine_Mesolithic	48.2	35.216	thisStudy	10721	10588	10655	context	XY	GHIJK	GHIJK	0.0123979	0.95271	lowcov;lowGpAvg
NEO497	Vasilevka-I	Ukraine	CentralEasternEurope	Ukraine_Mesolithic	48.2	35.216	thisStudy	10721	10588	10655	context	XY	R1a	R1a	0.0924789	0.97804	lowcov;lowGpAvg
NEO550	Vasilevka-I	Ukraine	CentralEasternEurope	Ukraine_Mesolithic	48.2	35.216	thisStudy	11320	10752	11036	context	XX			0.0307968	0.96465	lowcov;lowGpAvg
NEO501	Vasilevka-I	Ukraine	CentralEasternEurope	Ukraine_Mesolithic	48.2	35.216	thisStudy	10734	10510	10622	direct	XY	Q	Q	0.125455	0.98028	0	4.1.3.2.1	Ukraine_10000BP_4000BP	Europe_15000BP_4000BP	HG_EuropeE
NEO549	Vasilevka-I	Ukraine	CentralEasternEurope	Ukraine_Mesolithic	48.2	35.216	thisStudy	10696	10433	10565	direct	XY	I	I	0.0350405	0.96781	lowcov;lowGpAvg
NEO521	Igren	Ukraine	CentralEasternEurope	Ukraine_Neolithic	48.396	35.161	thisStudy	8363	8177	8270	direct	XX			0.156387	0.98183	0	4.1.3.2.5	Ukraine_10000BP_4000BP	Europe_15000BP_4000BP	HG_EuropeE
NEO516	Igren	Ukraine	CentralEasternEurope	Ukraine_Neolithic	48.396	35.161	thisStudy	7246	6946	7096	direct	XY	Q1b	Q1b	0.261657	0.98768	0	4.1.3.1.1.6	Ukraine_10000BP_4000BP	Europe_15000BP_4000BP	HG_EuropeE
NEO270	Mamaj Gora	Ukraine	CentralEasternEurope	Ukraine_Neolithic	47.433	34.268	thisStudy	7419	7167	7293	direct	XY	I2a	I2a1b	0.140021	0.98143	0	4.1.3.2.3	Ukraine_10000BP_4000BP	Europe_15000BP_4000BP	HG_EuropeE
NEO268	Mamaj Gora	Ukraine	CentralEasternEurope	Ukraine_Neolithic	47.433	34.268	thisStudy	7312	7178	7245	context	XY	R1b	R1b	0.091731	0.9789	lowcov;lowGpAvg
Ukraine_HG1	Vovnigi	Ukraine	CentralEasternEurope	Ukraine_Neolithic	48.13	35.08	Jones_CurrentBiology_2017	7350	7150	7250	context	XY	I2a	I2a1b	0.167927	0.98475	0	4.1.3.2.1	Ukraine_10000BP_4000BP	Europe_15000BP_4000BP	HG_EuropeE
NEO551	Vovnigi I	Ukraine	CentralEasternEurope	Ukraine_Neolithic	48.122	35.096	thisStudy	7409	7163	7286	direct	XX			0.0866066	0.97297	lowcov;lowGpAvg
NEO498	Vovnigi II	Ukraine	CentralEasternEurope	Ukraine_Neolithic	48.132	35.081	thisStudy	7161	6950	7056	direct	XY	R1b	R1b1b	2.11348	0.99273	0	4.1.3.1.2	Ukraine_10000BP_4000BP	Europe_15000BP_4000BP	HG_EuropeE
NEO553	Vovnigi I	Ukraine	CentralEasternEurope	Ukraine_Neolithic	48.122	35.096	thisStudy	7157	6797	6977	direct	XX			0.0368563	0.96528	lowcov;lowGpAvg
NEO524	Vovnigi II	Ukraine	CentralEasternEurope	Ukraine_Neolithic	48.132	35.081	thisStudy	7155	6797	6976	direct	XY	I2a	I2a1b	0.0999427	0.97985	lowcov;lowGpAvg
NEO552	Vovnigi I	Ukraine	CentralEasternEurope	Ukraine_Neolithic	48.122	35.096	thisStudy	7151	6789	6970	direct	XY	I2a	I2a1b	0.172215	0.98412	0	4.1.3.3	Ukraine_10000BP_4000BP	Europe_15000BP_4000BP	HG_EuropeE
NEO507	Vovnigi II	Ukraine	CentralEasternEurope	Ukraine_Neolithic	48.132	35.081	thisStudy	6981	6793	6887	direct	XY	R1b	R1b	0.257781	0.98701	0	4.1.3.1.2	Ukraine_10000BP_4000BP	Europe_15000BP_4000BP	HG_EuropeE
NEO528	Vovnigi I	Ukraine	CentralEasternEurope	Ukraine_Neolithic	48.122	35.096	thisStudy	6941	6742	6842	direct	XY	I2a	I2a1b	0.205889	0.98561	0	4.1.3.3	Ukraine_10000BP_4000BP	Europe_15000BP_4000BP	HG_EuropeE
NEO529	Vovnigi I	Ukraine	CentralEasternEurope	Ukraine_Neolithic	48.122	35.096	thisStudy	6850	6637	6744	direct	XX			0.0878698	0.97723	lowcov;lowGpAvg
NEO503	Vovnigi II	Ukraine	CentralEasternEurope	Ukraine_Neolithic	48.132	35.081	thisStudy	6850	6562	6706	direct	XX			0.288051	0.98797	0	4.1.3.2.4	Ukraine_10000BP_4000BP	Europe_15000BP_4000BP	HG_EuropeE
NEO514	Vovnigi II	Ukraine	CentralEasternEurope	Ukraine_Neolithic	48.132	35.081	thisStudy	6740	6505	6623	direct	XY	I2	I2	0.0407629	0.96739	lowcov;lowGpAvg
NEO502	Vovnigi II	Ukraine	CentralEasternEurope	Ukraine_Neolithic	48.132	35.081	thisStudy	6733	6498	6616	direct	XY	I2a	I2a1b	1.32192	0.99295	0	4.1.3.1.1.5	Ukraine_10000BP_4000BP	Europe_15000BP_4000BP	HG_EuropeE
NEO508	Vovnigi II	Ukraine	CentralEasternEurope	Ukraine_Neolithic	48.132	35.081	thisStudy	6396	6211	6304	direct	XX			0.0870715	0.97691	lowcov;lowGpAvg
NEO304	Volnensky	Ukraine	CentralEasternEurope	Ukraine_Neolithic	47.95	35.39	thisStudy	7158	6854	7006	direct	XY	I2a	I2a1b	1.20683	0.99407	0	4.1.3.1.1.4	Ukraine_10000BP_4000BP	Europe_15000BP_4000BP	HG_EuropeE
NEO302	Volnensky	Ukraine	CentralEasternEurope	Ukraine_Neolithic	47.95	35.39	thisStudy	6936	6741	6839	direct	XY	I2a	I2a1b1a2	2.94029	0.99403	0	4.1.3.1.1.3	Ukraine_10000BP_4000BP	Europe_15000BP_4000BP	HG_EuropeE
NEO300	Volnensky	Ukraine	CentralEasternEurope	Ukraine_Neolithic	47.95	35.39	thisStudy	6787	6568	6678	direct	XX			2.37668	0.99371	0	4.1.3.1.1.2	Ukraine_10000BP_4000BP	Europe_15000BP_4000BP	HG_EuropeE
NEO262	Lysa Gora	Ukraine	CentralEasternEurope	Ukraine_Neolithic	47.451	35.239	thisStudy	6623	6402	6513	direct	XY	R1b	R1b	0.067905	0.97573	lowcov;lowGpAvg
NEO265	Lysa Gora	Ukraine	CentralEasternEurope	Ukraine_Neolithic	47.451	35.239	thisStudy	5597	5472	5535	direct	XY	I2a	I2a1b	0.0864142	0.9793	lowcov;lowGpAvg
NEO305	Vasilevsky	Ukraine	CentralEasternEurope	Ukraine_Neolithic	48.305	35.139	thisStudy	6728	6493	6611	direct	XY	I2a	I2a1b1a2	2.19496	0.99384	1d_rel_NEO302
NEO522	Voloshskoe	Ukraine	CentralEasternEurope	Ukraine_Neolithic	48.305	35.136	thisStudy	6181	5928	6055	direct	XY	I2a	I2a1b	0.093066	0.97635	lowcov;lowGpAvg
NEO509	Igren	Ukraine	CentralEasternEurope	Ukraine_BronzeAge	48.396	35.161	thisStudy	4151	3977	4064	direct	XY	R1b	R1b1a1b1b	2.35778	0.99389	0	4.1.3.1.1.1	Ukraine_10000BP_4000BP	Europe_15000BP_4000BP	HG_EuropeE
MJ-06	Kumy, Mound 6, burial 8	Ukraine	CentralEasternEurope	Ukraine_BronzeAge_Yamnaya	49.32	35.37	Jarve_CurrentBiology_2019	4814	4445	4629.5	direct	XX			0.162	0.98516	0	1.2.3.2.1.1	EuropeNE_4800BP_3000BP	Eurasia_5000BP_200BP	PostNeol_EuropeW
MJ-09	Mamai-Gora, The central sector of the burial. Mound 162, burial 15, skeleton 2	Ukraine	CentralEasternEurope	Ukraine_BronzeAge_Catacomb	47.43	34.27	Jarve_CurrentBiology_2019	4413	4158	4285.5	direct	XX			0.199475	0.98721	0	1.2.3.1.1	Steppe_5000BP_4300BP	Eurasia_5000BP_200BP	Nomad_Steppe_early
MJ-31	Dykyi Sad hillfort	Ukraine	CentralEasternEurope	Ukraine_IronAge_Cimmerian	46.97	32	Jarve_CurrentBiology_2019	3231	3008	3119.5	direct	XY	R1a	R1a1a1b	0.197165	0.98778	0	1.2.2.1.1.1.1.1	Steppe_3000BP_1500BP	Eurasia_5000BP_200BP	Nomad_Steppe_early
Kostenki	Kostenki	Russia	CentralEasternEurope	Russia_UpperPaleolithic_Kostenki	51.23	39.3	Seguin-Orlando_Science_2014	38680	36260	37470	direct	XY	C1	C1	2.5282	0.99565	0	3.2.1.2	Europe_37000BP_33000BP	Asia_45000BP_200BP	HG_Eurasia_UP
SII	Sunghir	Russia	CentralEasternEurope	Russia_UpperPaleolithic_Sunghir	56.18	40.5	Sikora_Science_2017	35283	33185	34234	direct	XY	C1	C1	4.24952	0.99736	0	3.2.1.1	Europe_37000BP_33000BP	Asia_45000BP_200BP	HG_Eurasia_UP
SIII	Sunghir	Russia	CentralEasternEurope	Russia_UpperPaleolithic_Sunghir	56.18	40.5	Sikora_Science_2017	35154	33031	34092.5	direct	XY	C1	C1	11.1962	0.99846	0	3.2.1.1	Europe_37000BP_33000BP	Asia_45000BP_200BP	HG_Eurasia_UP
SIV	Sunghir	Russia	CentralEasternEurope	Russia_UpperPaleolithic_Sunghir	56.18	40.5	Sikora_Science_2017	34485	33499	33992	direct	XY	C1	C1	4.03527	0.99723	0	3.2.1.4	Europe_37000BP_33000BP	Asia_45000BP_200BP	HG_Eurasia_UP
SI	Sunghir	Russia	CentralEasternEurope	Russia_UpperPaleolithic_Sunghir	56.18	40.5	Sikora_Science_2017	33875	31770	32822.5	direct	XY	C1	C1	1.16054	0.99458	0	3.2.1.3	Europe_37000BP_33000BP	Asia_45000BP_200BP	HG_Eurasia_UP
Sidelkino	Sidelkino	Russia	CentralEasternEurope	Russia_Mesolithic	54.53	51.11	Damgaard_Science_2018	11336	11181	11258.5	direct	XX			2.99674	0.99503	0	4.1.4.1.7	RussiaNW_11000BP_8000BP	Europe_15000BP_4000BP	HG_EuropeE
NEO202	Peschanitsa	Russia	CentralEasternEurope	Russia_Mesolithic	61.272	38.91	thisStudy	11105	10601	10853	direct	XY	R1a	R1a	2.21774	0.99437	0	4.1.4.1.4	RussiaNW_11000BP_8000BP	Europe_15000BP_4000BP	HG_EuropeE
NEO539	Minino	Russia	CentralEasternEurope	Russia_Mesolithic	59.7	39.5	thisStudy	10203	9910	10057	direct	XX			0.291759	0.98831	0	4.1.4.1.1	RussiaNW_11000BP_8000BP	Europe_15000BP_4000BP	HG_EuropeE
NEO100	Ural River Beach	Russia	CentralEasternEurope	Russia_Mesolithic	51.566	53.683	thisStudy	10147	9706	9927	direct	XY	Q1b	Q1b	0.107939	0.98342	0	4.1.4.1.3	RussiaNW_11000BP_8000BP	Europe_15000BP_4000BP	HG_EuropeE
NEO536	Minino	Russia	CentralEasternEurope	Russia_Mesolithic	59.7	39.5	thisStudy	9658	9478	9568	direct	XY	R1b	R1b	0.190177	0.98805	0	4.1.4.1.1	RussiaNW_11000BP_8000BP	Europe_15000BP_4000BP	HG_EuropeE
NEO537	Minino	Russia	CentralEasternEurope	Russia_Mesolithic	59.7	39.5	thisStudy	8163	7941	8052	direct	XY	R1b	R1b1a	0.147161	0.98219	contNuc_5pct
NEO87	Zamostje 2	Russia	CentralEasternEurope	Russia_Mesolithic	56.666	38.016	thisStudy	8362	8045	8204	direct	XX			0.183898	0.98708	0	4.1.4.1.5	RussiaNW_11000BP_8000BP	Europe_15000BP_4000BP	HG_EuropeE
NEO88	Zamostje 2	Russia	CentralEasternEurope	Russia_Mesolithic	56.666	38.016	thisStudy	7959	7756	7858	direct	XY	R1b	R1b1a1	2.62173	0.99468	0	4.1.4.1.6	RussiaNW_11000BP_8000BP	Europe_15000BP_4000BP	HG_EuropeE
Karelia	Karelia, Yuzhnyy Oleni Ostrov	Russia	CentralEasternEurope	Russia_Mesolithic	61.65	35.65	Fu_Nature_2016	8723	7836	8279.5	context	XY	R1a	R1a	1.69289	0.99651	0	4.1.4.1.2	RussiaNW_11000BP_8000BP	Europe_15000BP_4000BP	HG_EuropeE
NEO555	Karavaikha	Russia	CentralEasternEurope	Russia_Neolithic	60.414	38.932	thisStudy	8368	8186	8277	direct	XY	R1b	R1b1a1	2.09701	0.99473	0	4.1.4.2.1	RussiaNW_11000BP_8000BP	Europe_15000BP_4000BP	HG_EuropeE
NEO559	Karavaikha	Russia	CentralEasternEurope	Russia_Neolithic	60.414	38.932	thisStudy	8355	8181	8268	direct	XY	R1b	R1b1a1	1.22851	0.993	0	4.1.4.2.3	RussiaNW_11000BP_8000BP	Europe_15000BP_4000BP	HG_EuropeE
NEO561	Karavaikha	Russia	CentralEasternEurope	Russia_Neolithic	60.414	38.932	thisStudy	8331	8036	8184	direct	XX			1.35901	0.99298	1d_rel_NEO560
NEO558	Karavaikha	Russia	CentralEasternEurope	Russia_Neolithic	60.414	38.932	thisStudy	8195	7974	8085	direct	XY	R1a	R1a	0.709883	0.99053	0		RussiaNW_11000BP_8000BP	Europe_15000BP_4000BP	HG_EuropeE
NEO560	Karavaikha	Russia	CentralEasternEurope	Russia_Neolithic	60.414	38.932	thisStudy	8010	7799	7905	direct	XY	R1b	R1b1a1	1.54854	0.99342	0	4.1.4.2.4	RussiaNW_11000BP_8000BP	Europe_15000BP_4000BP	HG_EuropeE
NEO557	Karavaikha	Russia	CentralEasternEurope	Russia_Neolithic	60.414	38.932	thisStudy	8028	7795	7912	direct	XY	R1b	R1b1a1	0.777654	0.98984	0	4.1.4.2.2	RussiaNW_11000BP_8000BP	Europe_15000BP_4000BP	HG_EuropeE
NEO556	Karavaikha	Russia	CentralEasternEurope	Russia_Neolithic	60.414	38.932	thisStudy	7159	6901	7030	direct	XX			1.1222	0.99285	0	4.1.1.1.2.6	RussiaNW_7000BP_5000BP	Europe_15000BP_4000BP	HG_EuropeE
NEO554	Pogostishche I	Russia	CentralEasternEurope	Russia_Neolithic	60.45	38.633	thisStudy	8171	7958	8065	direct	XX			0.0641836	0.97112	lowcov;lowGpAvg
NEO185	Sakhtish IIa	Russia	CentralEasternEurope	Russia_Neolithic_Lyalovo	56.781	40.447	thisStudy	7159	6897	7028	direct	XY	Q1b	Q1b1	1.21324	0.99356	0	4.1.1.1.2.3	RussiaNW_7000BP_5000BP	Europe_15000BP_4000BP	HG_EuropeE
NEO186	Sakhtish IIa	Russia	CentralEasternEurope	Russia_Neolithic_Lyalovo	56.781	40.447	thisStudy	7161	6676	6919	direct	XY	R1b	R1b1a1	0.368424	0.98963	0	4.1.1.1.2.4	RussiaNW_7000BP_5000BP	Europe_15000BP_4000BP	HG_EuropeE
NEO192	Sakhtish II	Russia	CentralEasternEurope	Russia_Neolithic_Lyalovo	56.78	40.447	thisStudy	6943	6741	6842	direct	XX			0.269995	0.98989	0	4.1.1.1.2.5	RussiaNW_7000BP_5000BP	Europe_15000BP_4000BP	HG_EuropeE
NEO181	Sakhtish IIa	Russia	CentralEasternEurope	Russia_Neolithic_Volosovo	56.781	40.447	thisStudy	6172	5895	6034	direct	XY	Q1b	Q1b2a	0.0689848	0.97751	lowcov;lowGpAvg
NEO180	Sakhtish IIa	Russia	CentralEasternEurope	Russia_Neolithic_Volosovo	56.781	40.447	thisStudy	6107	5770	5939	direct	XY	R1b	R1b1a1	0.385188	0.99137	0	4.1.1.1.1.2.1	RussiaNW_7000BP_5000BP	Europe_15000BP_4000BP	HG_EuropeE
NEO158	Sakhtish II	Russia	CentralEasternEurope	Russia_Neolithic_Volosovo	56.78	40.447	thisStudy	5898	5610	5754	direct	XY	R1b	R1b1a	0.122587	0.98078	contNuc_5pct
NEO195	Sakhtish IIa	Russia	CentralEasternEurope	Russia_Neolithic_Volosovo	56.781	40.447	thisStudy	5896	5597	5747	direct	XY	I2a	I2a1a	0.597596	0.99187	0	4.1.1.1.1.2.1	RussiaNW_7000BP_5000BP	Europe_15000BP_4000BP	HG_EuropeE
NEO189	Sakhtish IIa	Russia	CentralEasternEurope	Russia_Neolithic_Volosovo	56.781	40.447	thisStudy	5716	5491	5604	direct	XY	R1a	R1a	0.614471	0.99091	0	4.1.1.1.1.1.5	RussiaNW_7000BP_5000BP	Europe_15000BP_4000BP	HG_EuropeE
NEO194	Sakhtish IIa	Russia	CentralEasternEurope	Russia_Neolithic_Volosovo	56.781	40.447	thisStudy	5711	5483	5597	direct	XY	R1b	R1b1a1	1.6263	0.99489	0	4.1.1.1.1.1.6	RussiaNW_7000BP_5000BP	Europe_15000BP_4000BP	HG_EuropeE
NEO179	Sakhtish II	Russia	CentralEasternEurope	Russia_Neolithic_Volosovo	56.78	40.447	thisStudy	5593	5336	5465	direct	XX			0.63936	0.99246	0	4.1.1.1.1.1.2	RussiaNW_7000BP_5000BP	Europe_15000BP_4000BP	HG_EuropeE
NEO183	Sakhtish IIa	Russia	CentralEasternEurope	Russia_Neolithic_Volosovo	56.781	40.447	thisStudy	5584	5328	5456	direct	XY	R1b	R1b	0.0796099	0.97827	lowcov;lowGpAvg
NEO193	Sakhtish IIa	Russia	CentralEasternEurope	Russia_Neolithic_Volosovo	56.781	40.447	thisStudy	5579	5322	5451	direct	XY	R1b	R1b	0.232824	0.98835	0	4.1.1.1.1.2.2	RussiaNW_7000BP_5000BP	Europe_15000BP_4000BP	HG_EuropeE
NEO188	Sakhtish IIa	Russia	CentralEasternEurope	Russia_Neolithic_Volosovo	56.781	40.447	thisStudy	5466	5313	5390	direct	XY	I2a	I2a1b	0.0590015	0.97492	lowcov;lowGpAvg
NEO182	Sakhtish IIa	Russia	CentralEasternEurope	Russia_Neolithic_Volosovo	56.781	40.447	thisStudy	5466	5305	5386	direct	XY	R1b	R1b	0.0740429	0.97812	lowcov;lowGpAvg
NEO178	Sakhtish II	Russia	CentralEasternEurope	Russia_Neolithic_Volosovo	56.78	40.447	thisStudy	5478	5057	5268	direct	XY	I2a	I2a1a	0.324333	0.99063	0	4.1.1.1.1.1.1	RussiaNW_7000BP_5000BP	Europe_15000BP_4000BP	HG_EuropeE
NEO197	Sakhtish IIa	Russia	CentralEasternEurope	Russia_Neolithic_Volosovo	56.781	40.447	thisStudy	5438	5052	5245	direct	XY	I2a	I2a1a	0.61089	0.99256	0	4.1.1.1.1.1.7	RussiaNW_7000BP_5000BP	Europe_15000BP_4000BP	HG_EuropeE
NEO187	Sakhtish IIa	Russia	CentralEasternEurope	Russia_Neolithic_Volosovo	56.781	40.447	thisStudy	5038	4842	4940	direct	XX			0.161888	0.98628	0	4.1.1.1.1.1.4	RussiaNW_7000BP_5000BP	Europe_15000BP_4000BP	HG_EuropeE
NEO184	Sakhtish 8	Russia	CentralEasternEurope	Russia_Neolithic_Volosovo	56.776	40.443	thisStudy	5585	5328	5457	direct	XX			0.695336	0.99272	0	4.1.1.1.1.1.3	RussiaNW_7000BP_5000BP	Europe_15000BP_4000BP	HG_EuropeE
NEO162	Vasilyevskiy kordon 17	Russia	CentralEasternEurope	Russia_Neolithic	52.9	40.03	thisStudy	6794	6567	6681	direct	XX			0.152473	0.98409	contMT_5pct
NEO171	Vasilyevskiy kordon 17	Russia	CentralEasternEurope	Russia_Neolithic	52.9	40.03	thisStudy	5918	5752	5835	direct	XX			0.818233	0.99328	0	4.1.1.2.1.1	DonRiver_5800BP_5300BP	Europe_15000BP_4000BP	HG_EuropeE
NEO164	Vasilyevskiy kordon 17	Russia	CentralEasternEurope	Russia_Neolithic	52.9	40.03	thisStudy	5741	5596	5669	direct	XY	R1a	R1a	0.245505	0.98978	0		DonRiver_5800BP_5300BP	Europe_15000BP_4000BP	HG_EuropeE
NEO166	Vasilyevskiy kordon 17	Russia	CentralEasternEurope	Russia_Neolithic	52.9	40.03	thisStudy	5724	5601	5663	direct	XY	R1b	R1b1a1	2.15336	0.99557	0	4.1.1.2.2	DonRiver_5800BP_5300BP	Europe_15000BP_4000BP	HG_EuropeE
NEO167	Vasilyevskiy kordon 17	Russia	CentralEasternEurope	Russia_Neolithic	52.9	40.03	thisStudy	5723	5589	5656	direct	XX			0.588921	0.99313	0	4.1.1.2.1.1	DonRiver_5800BP_5300BP	Europe_15000BP_4000BP	HG_EuropeE
NEO163	Vasilyevskiy kordon 17	Russia	CentralEasternEurope	Russia_Neolithic	52.9	40.03	thisStudy	5721	5486	5604	direct	XY	J1	J1	0.226385	0.98972	0	4.1.1.2.1.2	DonRiver_5800BP_5300BP	Europe_15000BP_4000BP	HG_EuropeE
NEO170	Vasilyevskiy kordon 17	Russia	CentralEasternEurope	Russia_Neolithic	52.9	40.03	thisStudy	5654	5471	5563	direct	XX			0.418897	0.99083	0	4.1.1.2.1.3	DonRiver_5800BP_5300BP	Europe_15000BP_4000BP	HG_EuropeE
NEO168	Vasilyevskiy kordon 17	Russia	CentralEasternEurope	Russia_Neolithic	52.9	40.03	thisStudy	5583	5322	5453	direct	XX			0.0610199	0.97654	contMT_5pct;1d_rel_NEO171;lowcov;lowGpAvg
NEO160	Vasilyevskiy kordon 17	Russia	CentralEasternEurope	Russia_Neolithic	52.9	40.03	thisStudy	5466	5060	5263	direct	XX			1.32658	0.99524	0	4.1.1.2.2	DonRiver_5800BP_5300BP	Europe_15000BP_4000BP	HG_EuropeE
NEO113	Golubaya Krinitsa	Russia	CentralEasternEurope	Russia_Neolithic_MiddleDon	50.073	39.878	thisStudy	7423	7172	7298	direct	XY	R1a	R1a	0.110587	0.983	0	4.1.3.2.2	MiddleDon_7500BP	Europe_15000BP_4000BP	HG_EuropeE
NEO212	Golubaya Krinitsa	Russia	CentralEasternEurope	Russia_Neolithic_MiddleDon	50.072	39.894	thisStudy	7475	7311	7393	direct	XY	I2a	I2a1b1a2	3.17788	0.9958	0	4.1.3.1.1.1	MiddleDon_7500BP	Europe_15000BP_4000BP	HG_EuropeE
NEO209	Golubaya Krinitsa	Russia	CentralEasternEurope	Russia_Neolithic_MiddleDon	50.072	39.894	thisStudy	7419	7172	7296	direct	XY	R1a	R1a	0.0679384	0.97538	lowcov;lowGpAvg
NEO204	Golubaya Krinitsa	Russia	CentralEasternEurope	Russia_Neolithic_MiddleDon	50.072	39.894	thisStudy	7425	7030	7228	direct	XY	I2a	I2a1b	0.0737563	0.97601	lowcov;lowGpAvg
NEO207	Golubaya Krinitsa	Russia	CentralEasternEurope	Russia_Neolithic_MiddleDon	50.072	39.894	thisStudy	7255	6939	7097	direct	XX			0.0625913	0.97354	lowcov;lowGpAvg
NEO210	Golubaya Krinitsa	Russia	CentralEasternEurope	Russia_Neolithic_MiddleDon	50.072	39.894	thisStudy	7229	6986	7108	direct	XY	R1	R1	0.0653479	0.97671	lowcov;lowGpAvg
NEO172	Ksizovo 6	Russia	CentralEasternEurope	Russia_Neolithic	52.278	38.955	thisStudy	6887	6661	6774	direct	XY	R1b	R1b	0.0729317	0.97792	lowcov;lowGpAvg
NEO173	Ksizovo 6	Russia	CentralEasternEurope	Russia_Neolithic	52.278	38.955	thisStudy	6397	6289	6343	direct	XX			0.689664	0.99321	0	4.1.1.1.2.2	RussiaNW_7000BP_5000BP	Europe_15000BP_4000BP	HG_EuropeE
NEO174	Ksizovo 6	Russia	CentralEasternEurope	Russia_Neolithic	52.278	38.955	thisStudy	5466	5148	5307	direct	XX			1.15206	0.99495	0	4.1.1.2.1.4	DonRiver_5800BP_5300BP	Europe_15000BP_4000BP	HG_EuropeE
NEO175	Ksizovo 6	Russia	CentralEasternEurope	Russia_Neolithic	52.278	38.955	thisStudy	4793	4421	4607	direct	XY	I2a	I2a1b	0.416698	0.99031	0	1.2.3.1.2	Steppe_5000BP_4300BP	Eurasia_5000BP_200BP	Nomad_Steppe_early
NEO687	Kumyshanskaya Cave	Russia	CentralEasternEurope	Russia_Neolithic	57.58	58.2	thisStudy	5574	5311	5443	direct	XY	R1a	R1a	0.440898	0.99253	0	4.1.1.1.2.1	RussiaNW_7000BP_5000BP	Europe_15000BP_4000BP	HG_EuropeE
RISE550	Peshany V	Russia	CentralEasternEurope	Russia_BronzeAge_Yamnaya	46.56	43.68	Allentoft_Nature_2015	5284	4585	4934.5	direct	XY	R1b	R1b1a1b1b	0.440261	0.9935	0	1.2.3.1.11	Steppe_5000BP_4300BP	Eurasia_5000BP_200BP	Nomad_Steppe_early
RISE546	Temrta IV	Russia	CentralEasternEurope	Russia_BronzeAge_Yamnaya	46.54	43.7	Allentoft_Nature_2015	5250	4450	4850	context	XY	R1b	R1b1a1	0.125906	0.98691	0	1.2.3.1.8	Steppe_5000BP_4300BP	Eurasia_5000BP_200BP	Nomad_Steppe_early
RISE548	Temrta IV	Russia	CentralEasternEurope	Russia_BronzeAge_Yamnaya	46.54	43.7	Allentoft_Nature_2015	5250	4450	4850	context	XY	R1b	R1b1a1b1b	0.910878	0.99592	0	1.2.3.1.10	Steppe_5000BP_4300BP	Eurasia_5000BP_200BP	Nomad_Steppe_early
RISE547	Temrta IV	Russia	CentralEasternEurope	Russia_BronzeAge_Yamnaya	46.54	43.7	Allentoft_Nature_2015	4837	4584	4710.5	direct	XY	R1b	R1b1a1b1b	0.686467	0.99489	0	1.2.3.1.9	Steppe_5000BP_4300BP	Eurasia_5000BP_200BP	Nomad_Steppe_early
RISE240	Sukhaya Termista I	Russia	CentralEasternEurope	Russia_BronzeAge_Yamnaya	46.58	43.68	Allentoft_Nature_2015	4830	4582	4706	direct	XX			0.173196	0.9895	0	1.2.3.1.3	Steppe_5000BP_4300BP	Eurasia_5000BP_200BP	Nomad_Steppe_early
RISE552	Ulan	Russia	CentralEasternEurope	Russia_BronzeAge_Yamnaya	46.62	43.33	Allentoft_Nature_2015	4799	4093	4446	direct	XY	I2a	I2a1b1a2	2.45882	0.99635	0	1.2.3.1.12	Steppe_5000BP_4300BP	Eurasia_5000BP_200BP	Nomad_Steppe_early
RISE555	Stalingrad Quarry	Russia	CentralEasternEurope	Russia_BronzeAge	48.72	44.5	Allentoft_Nature_2015	4807	4447	4627	direct	XY	R1b	R1b1a1b1b	0.237337	0.98896	0	1.2.3.1.13	Steppe_5000BP_4300BP	Eurasia_5000BP_200BP	Nomad_Steppe_early
RISE386	Bulanovo	Russia	CentralEasternEurope	Russia_BronzeAge_Sintashta	52.45	55.16	Allentoft_Nature_2015	4248	3995	4121.5	direct	XY	R1a	R1a	0.925943	0.989	0	1.2.2.2.1.1.5	Steppe_4000BP_2500BP	Eurasia_5000BP_200BP	Nomad_Steppe_early
RISE392	Stepnoe VII Cemetery	Russia	CentralEasternEurope	Russia_BronzeAge_Sintashta	53.88	59.08	Allentoft_Nature_2015	4076	3846	3961	direct	XY	R1a	R1a1a1b2	1.14311	0.99306	0	1.2.2.2.1.1.6	Steppe_4000BP_2500BP	Eurasia_5000BP_200BP	Nomad_Steppe_early
RISE394	Bulanovo	Russia	CentralEasternEurope	Russia_BronzeAge_Sintashta	52.45	55.16	Allentoft_Nature_2015	3899	3704	3801.5	direct	XX			0.392191	0.99023	0	1.2.2.2.1.1.1	Steppe_4000BP_2500BP	Eurasia_5000BP_200BP	Nomad_Steppe_early
RISE395	Bol'shekaraganskii	Russia	CentralEasternEurope	Russia_BronzeAge_Sintashta	52.64	59.54	Allentoft_Nature_2015	3910	3706	3808	direct	XX			2.37884	0.99564	0	1.2.2.2.1.1.7	Steppe_4000BP_2500BP	Eurasia_5000BP_200BP	Nomad_Steppe_early
kzb008	Republic of Bashkorstan, Near Usmanovo village, Kazburun 1	Russia	CentralEasternEurope	Russia_BronzeAge_Srubnaya	53.94	55.75	Krzewinska_ScienceAdvances_2018	3838	3646	3742	direct	XY	R1a	R1a1a1b1	1.22418	0.99575	0	1.2.2.2.1.2.6	Steppe_4000BP_2500BP	Eurasia_5000BP_200BP	Nomad_Steppe_early
kzb005	Republic of Bashkorstan, Near Usmanovo village, Kazburun 1	Russia	CentralEasternEurope	Russia_BronzeAge_Srubnaya	53.94	55.75	Krzewinska_ScienceAdvances_2018	3831	3642	3736.5	direct	XY	R1a	R1a1a1b1	0.876539	0.99527	1d_rel_kzb008
kzb002	Republic of Bashkorstan, Near Usmanovo village, Kazburun 1	Russia	CentralEasternEurope	Russia_BronzeAge_Srubnaya	53.94	55.75	Krzewinska_ScienceAdvances_2018	3828	3614	3721	direct	XY	R1a	R1a1a1b2	3.00205	0.99827	0	1.2.3.2.1.4	EuropeNE_4800BP_3000BP	Eurasia_5000BP_200BP	PostNeol_EuropeW
kzb007	Republic of Bashkorstan, Near Usmanovo village, Kazburun 1	Russia	CentralEasternEurope	Russia_BronzeAge_Srubnaya	53.94	55.75	Krzewinska_ScienceAdvances_2018	3823	3587	3705	direct	XY	R1a	R1a1a1b2	2.48374	0.99676	0	1.2.2.2.1.2.5	Steppe_4000BP_2500BP	Eurasia_5000BP_200BP	Nomad_Steppe_early
kzb003	Republic of Bashkorstan, Near Usmanovo village, Kazburun 1	Russia	CentralEasternEurope	Russia_BronzeAge_Srubnaya	53.94	55.75	Krzewinska_ScienceAdvances_2018	3723	3577	3650	direct	XY	R1a	R1a1a1b	0.127157	0.98661	0	1.2.2.4	Bashkortostan_3500BP	Eurasia_5000BP_200BP	Nomad_Steppe_early
kzb006	Republic of Bashkorstan, Near Usmanovo village, Kazburun 1	Russia	CentralEasternEurope	Russia_BronzeAge_Srubnaya	53.94	55.75	Krzewinska_ScienceAdvances_2018	3721	3576	3648.5	direct	XX			1.15979	0.99296	0	1.2.2.2.1.1.3	Steppe_4000BP_2500BP	Eurasia_5000BP_200BP	Nomad_Steppe_early
kzb009	Republic of Bashkorstan, Near Usmanovo village, Kazburun 1	Russia	CentralEasternEurope	Russia_BronzeAge_Srubnaya	53.94	55.75	Krzewinska_ScienceAdvances_2018	3714	3574	3644	direct	XX			0.778119	0.99385	0	1.2.2.2.1.1.4	Steppe_4000BP_2500BP	Eurasia_5000BP_200BP	Nomad_Steppe_early
kzb001	Republic of Bashkorstan, Near Usmanovo village, Kazburun 1	Russia	CentralEasternEurope	Russia_BronzeAge_Srubnaya	53.94	55.75	Krzewinska_ScienceAdvances_2018	3692	3496	3594	direct	XX			0.181472	0.98598	0	1.2.2.4	Bashkortostan_3500BP	Eurasia_5000BP_200BP	Nomad_Steppe_early
mur004	Republic of Bashkorstan, Near Usmanovo Village, Muradym 8	Russia	CentralEasternEurope	Russia_BronzeAge_Srubnaya	53.94	55.75	Krzewinska_ScienceAdvances_2018	3838	3647	3742.5	direct	XX			1.27095	0.99609	0	1.2.3.2.1.5	EuropeNE_4800BP_3000BP	Eurasia_5000BP_200BP	PostNeol_EuropeW
mur003	Republic of Bashkorstan, Near Usmanovo Village, Muradym 8	Russia	CentralEasternEurope	Russia_BronzeAge_Srubnaya	53.94	55.75	Krzewinska_ScienceAdvances_2018	3830	3638	3734	direct	XY	R1a	R1a1a1b2	2.47371	0.9973	0	1.2.2.2.1.2.7	Steppe_4000BP_2500BP	Eurasia_5000BP_200BP	Nomad_Steppe_early
RISE523	Kapova cave	Russia	CentralEasternEurope	Russia_BronzeAge_Mezhovskaya	53.04	57.07	Allentoft_Nature_2015	3548	3348	3448	direct	XX			2.21621	0.99661	0	1.2.2.2.1.1.2	Steppe_4000BP_2500BP	Eurasia_5000BP_200BP	Nomad_Steppe_early
RISE525	Kapova cave	Russia	CentralEasternEurope	Russia_BronzeAge_Mezhovskaya	53.04	57.07	Allentoft_Nature_2015	3250	2750	3000	context	XY	R1a	R1a1a1b2	0.1977	0.98642	0	1.2.2.2.1.1.2	Steppe_4000BP_2500BP	Eurasia_5000BP_200BP	Nomad_Steppe_early
NEO61	Bol'shoy Oleni Ostrov	Russia	CentralEasternEurope	Russia_BronzeAge	68.966	33.083	thisStudy	3380	3231	3306	direct	XX			0.0297364	0.96195	lowcov;lowGpAvg
NEO60	Bol'shoy Oleni Ostrov	Russia	CentralEasternEurope	Russia_BronzeAge	68.966	33.083	thisStudy	3378	3221	3300	direct	XX			0.38869	0.99093	0	3.1.1.3.2	EurasiaN_2000BP_1000BP	Asia_45000BP_200BP	Nomad_Steppe_lateA
NEO62	Bol'shoy Oleni Ostrov	Russia	CentralEasternEurope	Russia_BronzeAge	68.966	33.083	thisStudy	3391	3181	3286	direct	XX			1.76981	0.99455	0	3.1.1.3.2	EurasiaN_2000BP_1000BP	Asia_45000BP_200BP	Nomad_Steppe_lateA
NEO283	Kotias Klde	Georgia	WesternAsia	Georgia_UpperPaleolithic	42.22	43.32	thisStudy	26009	25261	25635	direct	XX			0.78598	0.99075	0	2.1.3.1.1.4	Caucasus_25000BP	EuropeWCAsia_25000BP_300BP	HG_Caucasus
NEO281	Kotias Klde	Georgia	WesternAsia	Georgia_Mesolithic	42.22	43.32	thisStudy	9894	9552	9723	direct	XY	J2b	J2b	3.60788	0.99579	0	2.1.3.1.2.1	Caucasus_13000BP_10000BP	EuropeWCAsia_25000BP_300BP	HG_Caucasus
KK1	Kotias Klde	Georgia	WesternAsia	Georgia_Mesolithic	42.28	43.28	Jones_NatureCommunications_2015	9890	9550	9720	direct	XY	J2a	J2a	11.8348	0.99813	0	2.1.3.1.2.1	Caucasus_13000BP_10000BP	EuropeWCAsia_25000BP_300BP	HG_Caucasus
SATP	Satsurblia	Georgia	WesternAsia	Georgia_Mesolithic	42.38	42.59	Jones_NatureCommunications_2015	13380	13130	13255	direct	XY	J1	J1	1.18418	0.99557	0	2.1.3.1.2.2	Caucasus_13000BP_10000BP	EuropeWCAsia_25000BP_300BP	HG_Caucasus
NEO110	Aknashen	Armenia	WesternAsia	Armenia_Neolithic	40.101	44.294	thisStudy	7681	7507	7594	direct	XX			0.060484	0.97191	lowcov;lowGpAvg
RISE423	Nerquin Getashen	Armenia	WesternAsia	Armenia_BronzeAge	40.14	45.26	Allentoft_Nature_2015	3352	3161	3256.5	direct	XY	E1b	E1b1b1b2a1a1	0.365607	0.98949	0	2.1.3.1.1.3	Caucasus_3300BP_1300BP	EuropeWCAsia_25000BP_300BP	PostNeol_Caucasus
DA31	Lchascehn t 199_16	Armenia	WesternAsia	Armenia_BronzeAge	40.52	44.93	Damgaard_Nature_2018	3340	3287	3313.5	context	XY	I2	I2	0.345011	0.98945	0	2.1.3.1.1.2	Caucasus_3300BP_1300BP	EuropeWCAsia_25000BP_300BP	PostNeol_Caucasus
DA35	Lchascehn t 211_46	Armenia	WesternAsia	Armenia_BronzeAge	40.52	44.93	Damgaard_Nature_2018	3340	3287	3313.5	direct	XX			1.61874	0.99439	0	2.1.3.1.1.1	Caucasus_3300BP_1300BP	EuropeWCAsia_25000BP_300BP	PostNeol_Caucasus
RISE407	Norabak	Armenia	WesternAsia	Armenia_BronzeAge	40.15	45.86	Allentoft_Nature_2015	3065	2845	2955	direct	XX			0.186872	0.98436	0	2.1.3.1.1.3	Caucasus_3300BP_1300BP	EuropeWCAsia_25000BP_300BP	PostNeol_Caucasus
RISE397	Kapan	Armenia	WesternAsia	Armenia_BronzeAge	39.2	46.4	Allentoft_Nature_2015	2998	2805	2901.5	direct	XY	R1b	R1b1a1b1b	0.392223	0.99046	0	1.2.3.2.2.3	EuropeNE_4800BP_3000BP	Eurasia_5000BP_200BP	PostNeol_EuropeW
AH2	Tepe Abdul Hosein, Central Zagros	Iran	WesternAsia	Iran_Neolithic	34.19	48.37	Broushaki_Science_2016	10155	9706	9930.5	direct	XY	J2b	J2b	0.649279	0.99189	0	2.1.3.2.1.2	Iran_10000BP_8500BP	EuropeWCAsia_25000BP_300BP	Farmer_Iran
AH4	Tepe Abdul Hosein, Central Zagros	Iran	WesternAsia	Iran_Neolithic	34.19	48.37	Broushaki_Science_2016	10154	9705	9929.5	direct	XX			0.867451	0.99259	0	2.1.3.2.1.1	Iran_10000BP_8500BP	EuropeWCAsia_25000BP_300BP	Farmer_Iran
AH1	Tepe Abdul Hosein, Central Zagros	Iran	WesternAsia	Iran_Neolithic	34.19	48.37	Broushaki_Science_2016	10150	9650	9900	direct	XX			1.16137	0.99308	0	2.1.3.2.1.1	Iran_10000BP_8500BP	EuropeWCAsia_25000BP_300BP	Farmer_Iran
GD13a	Ganj Dareh Tepe, Zagros	Iran	WesternAsia	Iran_Neolithic	34.45	48.12	GallegoLlorente_ScientificReports_2016	10129	9563	9846	direct	XX			1.41728	0.99313	0	2.1.3.2.1.3	Iran_10000BP_8500BP	EuropeWCAsia_25000BP_300BP	Farmer_Iran
NEO817	Tepe Guran	Iran	WesternAsia	Iran_Neolithic	33.756	47.097	thisStudy	9482	9301	9392	direct	XX			0.031465	0.95827	lowcov;lowGpAvg
NEO819	Tepe Guran	Iran	WesternAsia	Iran_Neolithic	33.756	47.097	thisStudy	9436	9145	9291	direct	XX			0.297114	0.98312	2d_rel_NEO816
NEO816	Tepe Guran	Iran	WesternAsia	Iran_Neolithic	33.756	47.097	thisStudy	8950	8450	8700	context	XY	J2a	J2a	0.940243	0.99017	0	2.1.3.2.1.4	Iran_10000BP_8500BP	EuropeWCAsia_25000BP_300BP	Farmer_Iran
WC1	Wezmeh Cave, Central Zagros	Iran	WesternAsia	Iran_Neolithic	34.61	47.11	Broushaki_Science_2016	9405	9032	9218.5	direct	XY	G2a	G2a	10.4301	0.99799	0	2.1.3.2.1.5	Iran_10000BP_8500BP	EuropeWCAsia_25000BP_300BP	Farmer_Iran
Bon002	Boncuklu	Turkey	WesternAsia	Anatolia_Neolithic_Aceramic	37.75	32.86	Kilinc_CurrentBiology_2016	10229	9927	10078	direct	XX			6.69206	0.99648	0	2.3.4.2.1	Boncuklu_10000BP	EuropeWCAsia_25000BP_300BP	Farmer_Europe_early
Bon004	Boncuklu	Turkey	WesternAsia	Anatolia_Neolithic_Aceramic	37.75	32.86	Kilinc_CurrentBiology_2016	10250	9902	10076	context	XY	G2a	G2a2b2b	0.242114	0.98552	0	2.3.4.2.1	Boncuklu_10000BP	EuropeWCAsia_25000BP_300BP	Farmer_Europe_early
Bon001	Boncuklu	Turkey	WesternAsia	Anatolia_Neolithic_Aceramic	37.75	32.86	Kilinc_CurrentBiology_2016	10162	9902	10032	direct	XY	G2a	G2a2b	0.163101	0.98163	0	2.3.4.2.2	Boncuklu_10000BP	EuropeWCAsia_25000BP_300BP	Farmer_Europe_early
Tep002	Tepecik Ciftlik	Turkey	WesternAsia	Anatolia_Neolithic	38.17	34.49	Kilinc_CurrentBiology_2016	8630	8540	8585	direct	XX			0.707235	0.98958	0	2.3.4.1.2	Anatolia_8500BP_8000BP	EuropeWCAsia_25000BP_300BP	Farmer_Europe_early
Tep003	Tepecik Ciftlik	Turkey	WesternAsia	Anatolia_Neolithic	38.17	34.49	Kilinc_CurrentBiology_2016	8585	8425	8505	direct	XY	G2a	G2a2a	0.717128	0.99156	0	2.1.1.1.1.1.5	Anatolia_8500BP_8000BP	EuropeWCAsia_25000BP_300BP	Farmer_Europe_early
Tep004	Tepecik Ciftlik	Turkey	WesternAsia	Anatolia_Neolithic	38.17	34.49	Kilinc_CurrentBiology_2016	8380	8210	8295	direct	XX			0.467991	0.98935	0	2.3.4.1.2	Anatolia_8500BP_8000BP	EuropeWCAsia_25000BP_300BP	Farmer_Europe_early
Tep006	Tepecik Ciftlik	Turkey	WesternAsia	Anatolia_Neolithic	38.17	34.49	Kilinc_CurrentBiology_2016	8295	8165	8230	direct	XY	C1	C1	0.26819	0.9866	1d_rel_Tep004
Bar31	Northwest Anatolia, Marmara, Barcın	Turkey	WesternAsia	Anatolia_Neolithic	40.3	29.61	Hofmanova_PNAS_2016	8369	8188	8278.5	direct	XY	G2a	G2a2b	3.64909	0.99371	0	2.3.4.1.1	Anatolia_8500BP_8000BP	EuropeWCAsia_25000BP_300BP	Farmer_Europe_early
Bar8	Northwest Anatolia, Marmara, Barcın	Turkey	WesternAsia	Anatolia_Neolithic	40.3	29.61	Hofmanova_PNAS_2016	8162	7980	8071	direct	XX			7.17103	0.99615	0	2.3.4.1.1	Anatolia_8500BP_8000BP	EuropeWCAsia_25000BP_300BP	Farmer_Europe_early
Kumtepe006	Kumtepe	Turkey	WesternAsia	Anatolia_Neolithic	39.95	26.2	Omrak_CurrentBiology_2016	6796	6568	6682	direct	XX			0.106181	0.97997	lowGpAvg
MA2210	Ovaören	Turkey	WesternAsia	Anatolia_BronzeAge	38.63	34.3	Damgaard_Science_2018	4950	4450	4700	context	XX			0.914708	0.99254	0	2.1.1.3.1.2.2	LevantEuropeS_4700BP_1700BP	EuropeWCAsia_25000BP_300BP	PostNeol_Levant_MedE
MA2212	Ovaören	Turkey	WesternAsia	Anatolia_BronzeAge	38.63	34.3	Damgaard_Science_2018	4950	4450	4700	context	XY	J2a	J2a1a1a	0.987845	0.99231	0	2.1.1.3.1.2.1	LevantEuropeS_4700BP_1700BP	EuropeWCAsia_25000BP_300BP	PostNeol_Levant_MedE
MA2213	Ovaören	Turkey	WesternAsia	Anatolia_BronzeAge	38.63	34.3	Damgaard_Science_2018	4950	4450	4700	context	XX			1.2409	0.992	0	2.1.1.3.1.2.1	LevantEuropeS_4700BP_1700BP	EuropeWCAsia_25000BP_300BP	PostNeol_Levant_MedE
MA2200	Kalehöyük	Turkey	WesternAsia	Anatolia_BronzeAge_OldHittite	39.35	33.79	Damgaard_Science_2018	4450	3150	3800	context	XY	J2a	J2a1a1a2b2	2.32183	0.99471	0	2.1.1.1.4.1	EuropeSE_3800BP_1400BP	EuropeWCAsia_25000BP_300BP	PostNeol_Levant_MedE
MA2203	Kalehöyük	Turkey	WesternAsia	Anatolia_BronzeAge_OldHittite	39.35	33.79	Damgaard_Science_2018	4450	3150	3800	context	XX			0.946557	0.99	0	2.1.1.3.2.2.2	LevantEuropeS_4700BP_1700BP	EuropeWCAsia_25000BP_300BP	PostNeol_Levant_MedE
MA2205	Kalehöyük	Turkey	WesternAsia	Anatolia_BronzeAge_Assyrian	39.35	33.79	Damgaard_Science_2018	4450	3150	3800	context	XY	J2a	J2a1a1a2b2	0.815869	0.99267	0	2.1.1.1.4.1	EuropeSE_3800BP_1400BP	EuropeWCAsia_25000BP_300BP	PostNeol_Levant_MedE
MA2206	Kalehöyük	Turkey	WesternAsia	Anatolia_BronzeAge_Assyrian	39.35	33.79	Damgaard_Science_2018	4450	3150	3800	context	XX			0.453091	0.99061	0	2.1.1.3.1.1.2	LevantEuropeS_4700BP_1700BP	EuropeWCAsia_25000BP_300BP	PostNeol_Levant_MedE
MA2208	Kalehöyük	Turkey	WesternAsia	Anatolia_BronzeAge_Assyrian	39.35	33.79	Damgaard_Science_2018	4450	3150	3800	context	XY	G2a	G2a2b	0.113404	0.97817	lowGpAvg
ERS1790733	Tell el-Burak, Sidon	Lebanon	WesternAsia	Lebanon_BronzeAge_Canaanite	33.56	35.4	Haber_AJHG_2017	3900	3640	3770	direct	XY	J1a	J1a2a1a2	1.18971	0.99162	0	2.1.1.3.1.1.1	LevantEuropeS_4700BP_1700BP	EuropeWCAsia_25000BP_300BP	PostNeol_Levant_MedE
ERS1790729	Tell el-Burak, Sidon	Lebanon	WesternAsia	Lebanon_BronzeAge_Canaanite	33.56	35.4	Haber_AJHG_2017	3850	3650	3750	context	XX			0.403079	0.9886	0	2.1.1.3.2.1.2	LevantEuropeS_4700BP_1700BP	EuropeWCAsia_25000BP_300BP	PostNeol_Levant_MedE
ERS1790731	Tell el-Burak, Sidon	Lebanon	WesternAsia	Lebanon_BronzeAge_Canaanite	33.56	35.4	Haber_AJHG_2017	3850	3650	3750	context	XX			2.12287	0.99302	0	2.1.1.3.2.2.1	LevantEuropeS_4700BP_1700BP	EuropeWCAsia_25000BP_300BP	PostNeol_Levant_MedE
ERS1790730	Tell el-Burak, Sidon	Lebanon	WesternAsia	Lebanon_BronzeAge_Canaanite	33.56	35.4	Haber_AJHG_2017	3750	3550	3650	context	XX			1.21543	0.99222	0	2.1.1.3.2.2.1	LevantEuropeS_4700BP_1700BP	EuropeWCAsia_25000BP_300BP	PostNeol_Levant_MedE
ERS1790732	Tell el-Burak, Sidon	Lebanon	WesternAsia	Lebanon_BronzeAge_Canaanite	33.56	35.4	Haber_AJHG_2017	3750	3550	3650	context	XY	J2b	J2b1	1.82946	0.99322	0	2.1.1.3.2.1.1	LevantEuropeS_4700BP_1700BP	EuropeWCAsia_25000BP_300BP	PostNeol_Levant_MedE
NEO310	Monjukli-Depe	Turkmenistan	CentralAsia	Turkmenistan_Neolithic	36.848	60.418	thisStudy	6750	6350	6550	context	XY	L1a	L1a2	1.27844	0.99337	0	2.1.3.2.2.2	Turkmenistan_7000BP_5000BP	EuropeWCAsia_25000BP_300BP	Farmer_Iran
DA381	Geoksyur	Turkmenistan	CentralAsia	Turkmenistan_Neolithic_Namazga	37.19	61.03	Damgaard_Science_2018	5315	5047	5181	direct	XY	J2a	J2a1a1b	0.83823	0.99116	0	2.1.3.2.2.1	Turkmenistan_7000BP_5000BP	EuropeWCAsia_25000BP_300BP	Farmer_Iran
DA380	Kara-Depe	Turkmenistan	CentralAsia	Turkmenistan_Neolithic_Namazga	37.6	59.33	Damgaard_Science_2018	5314	5047	5180.5	direct	XX			0.49545	0.99032	0	2.1.3.2.2.1	Turkmenistan_7000BP_5000BP	EuropeWCAsia_25000BP_300BP	Farmer_Iran
DA383	Takhirbai 3	Turkmenistan	CentralAsia	Turkmenistan_Neolithic_Namazga	38.72	61.69	Damgaard_Science_2018	5350	4950	5150	context	XX			0.77511	0.98969	0	2.1.3.2.2.2	Turkmenistan_7000BP_5000BP	EuropeWCAsia_25000BP_300BP	Farmer_Iran
BOT2016	Botai	Kazakhstan	CentralAsia	Kazakhstan_Neolithic_Botai	53.17	67.67	Damgaard_Science_2018	5582	5318	5450	direct	XX			13.8535	0.99869	0	3.1.2.1.1.2.1	Botai_5600BP_5100BP	Asia_45000BP_200BP	HG_Siberia_ForestSteppe
BOT14	Botai	Kazakhstan	CentralAsia	Kazakhstan_Neolithic_Botai	53.17	67.67	Damgaard_Science_2018	5468	5059	5263.5	direct	XY	R1b	R1b1a1	3.91356	0.99649	0	3.1.2.1.1.2.1	Botai_5600BP_5100BP	Asia_45000BP_200BP	HG_Siberia_ForestSteppe
BOT15	Botai	Kazakhstan	CentralAsia	Kazakhstan_Neolithic_Botai	53.17	67.67	Damgaard_Science_2018	5293	4976	5134.5	direct	XY	N1	N1	3.15413	0.99687	0	3.1.2.1.1.2.2	Botai_5600BP_5100BP	Asia_45000BP_200BP	HG_Siberia_ForestSteppe
Yamnaya	Karagash	Kazakhstan	CentralAsia	Kazakhstan_BronzeAge_Yamnaya	49.13	75.85	Damgaard_Science_2018	4968	4837	4902.5	direct	XY	R1b	R1b1a1b1b	26.3917	0.99908	0	1.2.3.1.14	Steppe_5000BP_4300BP	Eurasia_5000BP_200BP	Nomad_Steppe_early
NEO57	Biestamak	Kazakhstan	CentralAsia	Kazakhstan_BronzeAge	52.166	64.533	thisStudy	4571	4420	4496	direct	XX			0.138955	0.98026	0	3.1.2.1.1.1.2	SteppeC_8300BP_7000BP	Asia_45000BP_200BP	HG_Siberia_ForestSteppe
EBA2	Sjolpan 4	Kazakhstan	CentralAsia	Kazakhstan_BronzeAge	52.63	76.73	Damgaard_Science_2018	4570	4418	4494	direct	XX			9.32188	0.99791	0	3.1.2.1.2.2.1	SteppeC_4500BP_3600BP	Asia_45000BP_200BP	HG_Siberia_ForestSteppe
EBA1	Gregorievka 2	Kazakhstan	CentralAsia	Kazakhstan_BronzeAge	51.63	74.66	Damgaard_Science_2018	4236	3987	4111.5	direct	XX			4.60978	0.99605	0	3.1.2.1.2.2.1	SteppeC_4500BP_3600BP	Asia_45000BP_200BP	HG_Siberia_ForestSteppe
NEO900	Sjauke	Kazakhstan	CentralAsia	Kazakhstan_BronzeAge	52.431	76.838	thisStudy	3886	3721	3804	direct	XY	N1	N1	0.184347	0.98532	0	3.1.2.1.2.2.3	SteppeC_4500BP_3600BP	Asia_45000BP_200BP	HG_Siberia_ForestSteppe
NEO904	Sjiderti 10	Kazakhstan	CentralAsia	Kazakhstan_BronzeAge	51.651	74.654	thisStudy	3829	3571	3700	direct	XX			0.181928	0.98616	0	3.1.2.1.2.2.4	SteppeC_4500BP_3600BP	Asia_45000BP_200BP	HG_Siberia_ForestSteppe
NEO899	Gregorievka 1	Kazakhstan	CentralAsia	Kazakhstan_BronzeAge	52.629	76.727	thisStudy	3693	3573	3633	direct	XX			0.143763	0.9853	0	3.1.2.1.2.2.2	SteppeC_4500BP_3600BP	Asia_45000BP_200BP	HG_Siberia_ForestSteppe
