# Supplementary material for: 100 ancient genomes show repeated population turnovers in Neolithic Denmark
Source: Nature. 2024 Jan 10;625(7994):329–37. doi: 10.1038/s41586-023-06862-3 (PMC10781617; doi:10.1038/s41586-023-06862-3)
Supplement: Supplementary file 6 — Ancestry proportions for sample sets: a, Ancestry proportions for set “deep”; b, Ancestry proportions for set “fEur”; c, Ancestry proportions for set “postNeol”; d, Ancestry proportions for set “postBA”; e, Ancestry proportions for set “postNeolScand”. [file 41586_2023_6862_MOESM6_ESM.xlsx]

## Sheet: IVa
Supplementary Data IVa: Ancestry proportions for set "deep"
Ancestry proportions inferred using the source group set 'Deep' (see Methods)
Individual	IBD cluster group	IBD cluster	Source cluster	p	se	Source group set
NEO898	HG_EuropeE	Sweden_5000BP	YRI	0	0	deep
NEO898	HG_EuropeE	Sweden_5000BP	RussiaNW_11000BP_8000BP	0	0	deep
NEO898	HG_EuropeE	Sweden_5000BP	MiddleDon_7500BP	0	0	deep
NEO898	HG_EuropeE	Sweden_5000BP	Ukraine_10000BP_4000BP	0.606	0.0232	deep
NEO898	HG_EuropeE	Sweden_5000BP	Italy_15000BP_9000BP	0.394	0.0232	deep
NEO898	HG_EuropeE	Sweden_5000BP	Caucasus_13000BP_10000BP	0	0	deep
NEO898	HG_EuropeE	Sweden_5000BP	Iran_10000BP_8500BP	0	0	deep
NEO898	HG_EuropeE	Sweden_5000BP	Boncuklu_10000BP	0	0	deep
NEO898	HG_EuropeE	Sweden_5000BP	UstIshim_45000BP	0	0	deep
NEO898	HG_EuropeE	Sweden_5000BP	Laos_7800BP	0	0	deep
NEO898	HG_EuropeE	Sweden_5000BP	Japan_3700BP_2600BP	0	0	deep
NEO898	HG_EuropeE	Sweden_5000BP	SteppeC_8300BP_7000BP	0	0	deep
NEO898	HG_EuropeE	Sweden_5000BP	SiberiaNE_9800BP	0	0	deep
NEO898	HG_EuropeE	Sweden_5000BP	Amur_7500BP	0	0	deep
NEO898	HG_EuropeE	Sweden_5000BP	Europe_37000BP_33000BP	0	0	deep
NEO898	HG_EuropeE	Sweden_5000BP	Yana_31000BP	0	0	deep
NEO898	HG_EuropeE	Sweden_5000BP	Beringia_11000BP_9000BP	0	0	deep
NEO898	HG_EuropeE	Sweden_5000BP	Americas_12000BP_6000BP	0	0	deep
NEO898	HG_EuropeE	Sweden_5000BP	Brazil_10000BP	0	0	deep
NEO898	HG_EuropeE	Sweden_5000BP	Patagonia_7300BP_4600BP	0	0	deep
NEO122	HG_EuropeW	Denmark_10500BP_6000BP	YRI	0	0	deep
NEO122	HG_EuropeW	Denmark_10500BP_6000BP	RussiaNW_11000BP_8000BP	0	0	deep
NEO122	HG_EuropeW	Denmark_10500BP_6000BP	MiddleDon_7500BP	0	0	deep
NEO122	HG_EuropeW	Denmark_10500BP_6000BP	Ukraine_10000BP_4000BP	0	0	deep
NEO122	HG_EuropeW	Denmark_10500BP_6000BP	Italy_15000BP_9000BP	1	0	deep
NEO122	HG_EuropeW	Denmark_10500BP_6000BP	Caucasus_13000BP_10000BP	0	0	deep
NEO122	HG_EuropeW	Denmark_10500BP_6000BP	Iran_10000BP_8500BP	0	0	deep
NEO122	HG_EuropeW	Denmark_10500BP_6000BP	Boncuklu_10000BP	0	0	deep
NEO122	HG_EuropeW	Denmark_10500BP_6000BP	UstIshim_45000BP	0	0	deep
NEO122	HG_EuropeW	Denmark_10500BP_6000BP	Laos_7800BP	0	0	deep
NEO122	HG_EuropeW	Denmark_10500BP_6000BP	Japan_3700BP_2600BP	0	0	deep
NEO122	HG_EuropeW	Denmark_10500BP_6000BP	SteppeC_8300BP_7000BP	0	0	deep
NEO122	HG_EuropeW	Denmark_10500BP_6000BP	SiberiaNE_9800BP	0	0	deep
NEO122	HG_EuropeW	Denmark_10500BP_6000BP	Amur_7500BP	0	0	deep
NEO122	HG_EuropeW	Denmark_10500BP_6000BP	Europe_37000BP_33000BP	0	0	deep
NEO122	HG_EuropeW	Denmark_10500BP_6000BP	Yana_31000BP	0	0	deep
NEO122	HG_EuropeW	Denmark_10500BP_6000BP	Beringia_11000BP_9000BP	0	0	deep
NEO122	HG_EuropeW	Denmark_10500BP_6000BP	Americas_12000BP_6000BP	0	0	deep
NEO122	HG_EuropeW	Denmark_10500BP_6000BP	Brazil_10000BP	0	0	deep
NEO122	HG_EuropeW	Denmark_10500BP_6000BP	Patagonia_7300BP_4600BP	0	0	deep
NEO123	HG_EuropeW	Denmark_10500BP_6000BP	YRI	0	0	deep
NEO123	HG_EuropeW	Denmark_10500BP_6000BP	RussiaNW_11000BP_8000BP	0	0	deep
NEO123	HG_EuropeW	Denmark_10500BP_6000BP	MiddleDon_7500BP	0	0	deep
NEO123	HG_EuropeW	Denmark_10500BP_6000BP	Ukraine_10000BP_4000BP	0.003	0.0203	deep
NEO123	HG_EuropeW	Denmark_10500BP_6000BP	Italy_15000BP_9000BP	0.997	0.0203	deep
NEO123	HG_EuropeW	Denmark_10500BP_6000BP	Caucasus_13000BP_10000BP	0	0	deep
NEO123	HG_EuropeW	Denmark_10500BP_6000BP	Iran_10000BP_8500BP	0	0	deep
NEO123	HG_EuropeW	Denmark_10500BP_6000BP	Boncuklu_10000BP	0	0	deep
NEO123	HG_EuropeW	Denmark_10500BP_6000BP	UstIshim_45000BP	0	0	deep
NEO123	HG_EuropeW	Denmark_10500BP_6000BP	Laos_7800BP	0	0	deep
NEO123	HG_EuropeW	Denmark_10500BP_6000BP	Japan_3700BP_2600BP	0	0	deep
NEO123	HG_EuropeW	Denmark_10500BP_6000BP	SteppeC_8300BP_7000BP	0	0	deep
NEO123	HG_EuropeW	Denmark_10500BP_6000BP	SiberiaNE_9800BP	0	0	deep
NEO123	HG_EuropeW	Denmark_10500BP_6000BP	Amur_7500BP	0	0	deep
NEO123	HG_EuropeW	Denmark_10500BP_6000BP	Europe_37000BP_33000BP	0	0	deep
NEO123	HG_EuropeW	Denmark_10500BP_6000BP	Yana_31000BP	0	0	deep
NEO123	HG_EuropeW	Denmark_10500BP_6000BP	Beringia_11000BP_9000BP	0	0	deep
NEO123	HG_EuropeW	Denmark_10500BP_6000BP	Americas_12000BP_6000BP	0	0	deep
NEO123	HG_EuropeW	Denmark_10500BP_6000BP	Brazil_10000BP	0	0	deep
NEO123	HG_EuropeW	Denmark_10500BP_6000BP	Patagonia_7300BP_4600BP	0	0	deep
NEO19	HG_EuropeW	Denmark_10500BP_6000BP	YRI	0	0	deep
NEO19	HG_EuropeW	Denmark_10500BP_6000BP	RussiaNW_11000BP_8000BP	0	0	deep
NEO19	HG_EuropeW	Denmark_10500BP_6000BP	MiddleDon_7500BP	0	0	deep
NEO19	HG_EuropeW	Denmark_10500BP_6000BP	Ukraine_10000BP_4000BP	0	0	deep
NEO19	HG_EuropeW	Denmark_10500BP_6000BP	Italy_15000BP_9000BP	1	0	deep
NEO19	HG_EuropeW	Denmark_10500BP_6000BP	Caucasus_13000BP_10000BP	0	0	deep
NEO19	HG_EuropeW	Denmark_10500BP_6000BP	Iran_10000BP_8500BP	0	0	deep
NEO19	HG_EuropeW	Denmark_10500BP_6000BP	Boncuklu_10000BP	0	0	deep
NEO19	HG_EuropeW	Denmark_10500BP_6000BP	UstIshim_45000BP	0	0	deep
NEO19	HG_EuropeW	Denmark_10500BP_6000BP	Laos_7800BP	0	0	deep
NEO19	HG_EuropeW	Denmark_10500BP_6000BP	Japan_3700BP_2600BP	0	0	deep
NEO19	HG_EuropeW	Denmark_10500BP_6000BP	SteppeC_8300BP_7000BP	0	0	deep
NEO19	HG_EuropeW	Denmark_10500BP_6000BP	SiberiaNE_9800BP	0	0	deep
NEO19	HG_EuropeW	Denmark_10500BP_6000BP	Amur_7500BP	0	0	deep
NEO19	HG_EuropeW	Denmark_10500BP_6000BP	Europe_37000BP_33000BP	0	0	deep
NEO19	HG_EuropeW	Denmark_10500BP_6000BP	Yana_31000BP	0	0	deep
NEO19	HG_EuropeW	Denmark_10500BP_6000BP	Beringia_11000BP_9000BP	0	0	deep
NEO19	HG_EuropeW	Denmark_10500BP_6000BP	Americas_12000BP_6000BP	0	0	deep
NEO19	HG_EuropeW	Denmark_10500BP_6000BP	Brazil_10000BP	0	0	deep
NEO19	HG_EuropeW	Denmark_10500BP_6000BP	Patagonia_7300BP_4600BP	0	0	deep
NEO254	HG_EuropeW	Denmark_10500BP_6000BP	YRI	0	0	deep
NEO254	HG_EuropeW	Denmark_10500BP_6000BP	RussiaNW_11000BP_8000BP	0	0	deep
NEO254	HG_EuropeW	Denmark_10500BP_6000BP	MiddleDon_7500BP	0	0	deep
NEO254	HG_EuropeW	Denmark_10500BP_6000BP	Ukraine_10000BP_4000BP	0.024	0.0227	deep
NEO254	HG_EuropeW	Denmark_10500BP_6000BP	Italy_15000BP_9000BP	0.976	0.0227	deep
NEO254	HG_EuropeW	Denmark_10500BP_6000BP	Caucasus_13000BP_10000BP	0	0	deep
NEO254	HG_EuropeW	Denmark_10500BP_6000BP	Iran_10000BP_8500BP	0	0	deep
NEO254	HG_EuropeW	Denmark_10500BP_6000BP	Boncuklu_10000BP	0	0	deep
NEO254	HG_EuropeW	Denmark_10500BP_6000BP	UstIshim_45000BP	0	0	deep
NEO254	HG_EuropeW	Denmark_10500BP_6000BP	Laos_7800BP	0	0	deep
NEO254	HG_EuropeW	Denmark_10500BP_6000BP	Japan_3700BP_2600BP	0	0	deep
NEO254	HG_EuropeW	Denmark_10500BP_6000BP	SteppeC_8300BP_7000BP	0	0	deep
NEO254	HG_EuropeW	Denmark_10500BP_6000BP	SiberiaNE_9800BP	0	0	deep
NEO254	HG_EuropeW	Denmark_10500BP_6000BP	Amur_7500BP	0	0	deep
NEO254	HG_EuropeW	Denmark_10500BP_6000BP	Europe_37000BP_33000BP	0	0	deep
NEO254	HG_EuropeW	Denmark_10500BP_6000BP	Yana_31000BP	0	0	deep
NEO254	HG_EuropeW	Denmark_10500BP_6000BP	Beringia_11000BP_9000BP	0	0	deep
NEO254	HG_EuropeW	Denmark_10500BP_6000BP	Americas_12000BP_6000BP	0	0	deep
NEO254	HG_EuropeW	Denmark_10500BP_6000BP	Brazil_10000BP	0	0	deep
NEO254	HG_EuropeW	Denmark_10500BP_6000BP	Patagonia_7300BP_4600BP	0	0	deep
NEO568	HG_EuropeW	Denmark_10500BP_6000BP	YRI	0	0	deep
NEO568	HG_EuropeW	Denmark_10500BP_6000BP	RussiaNW_11000BP_8000BP	0	0	deep
NEO568	HG_EuropeW	Denmark_10500BP_6000BP	MiddleDon_7500BP	0	0	deep
NEO568	HG_EuropeW	Denmark_10500BP_6000BP	Ukraine_10000BP_4000BP	0	0	deep
NEO568	HG_EuropeW	Denmark_10500BP_6000BP	Italy_15000BP_9000BP	1	0	deep
NEO568	HG_EuropeW	Denmark_10500BP_6000BP	Caucasus_13000BP_10000BP	0	0	deep
NEO568	HG_EuropeW	Denmark_10500BP_6000BP	Iran_10000BP_8500BP	0	0	deep
NEO568	HG_EuropeW	Denmark_10500BP_6000BP	Boncuklu_10000BP	0	0	deep
NEO568	HG_EuropeW	Denmark_10500BP_6000BP	UstIshim_45000BP	0	0	deep
NEO568	HG_EuropeW	Denmark_10500BP_6000BP	Laos_7800BP	0	0	deep
NEO568	HG_EuropeW	Denmark_10500BP_6000BP	Japan_3700BP_2600BP	0	0	deep
NEO568	HG_EuropeW	Denmark_10500BP_6000BP	SteppeC_8300BP_7000BP	0	0	deep
NEO568	HG_EuropeW	Denmark_10500BP_6000BP	SiberiaNE_9800BP	0	0	deep
NEO568	HG_EuropeW	Denmark_10500BP_6000BP	Amur_7500BP	0	0	deep
NEO568	HG_EuropeW	Denmark_10500BP_6000BP	Europe_37000BP_33000BP	0	0	deep
NEO568	HG_EuropeW	Denmark_10500BP_6000BP	Yana_31000BP	0	0	deep
NEO568	HG_EuropeW	Denmark_10500BP_6000BP	Beringia_11000BP_9000BP	0	0	deep
NEO568	HG_EuropeW	Denmark_10500BP_6000BP	Americas_12000BP_6000BP	0	0	deep
NEO568	HG_EuropeW	Denmark_10500BP_6000BP	Brazil_10000BP	0	0	deep
NEO568	HG_EuropeW	Denmark_10500BP_6000BP	Patagonia_7300BP_4600BP	0	0	deep
NEO570	HG_EuropeW	Denmark_10500BP_6000BP	YRI	0	0	deep
NEO570	HG_EuropeW	Denmark_10500BP_6000BP	RussiaNW_11000BP_8000BP	0	0	deep
NEO570	HG_EuropeW	Denmark_10500BP_6000BP	MiddleDon_7500BP	0	0	deep
NEO570	HG_EuropeW	Denmark_10500BP_6000BP	Ukraine_10000BP_4000BP	0	0	deep
NEO570	HG_EuropeW	Denmark_10500BP_6000BP	Italy_15000BP_9000BP	1	0	deep
NEO570	HG_EuropeW	Denmark_10500BP_6000BP	Caucasus_13000BP_10000BP	0	0	deep
NEO570	HG_EuropeW	Denmark_10500BP_6000BP	Iran_10000BP_8500BP	0	0	deep
NEO570	HG_EuropeW	Denmark_10500BP_6000BP	Boncuklu_10000BP	0	0	deep
NEO570	HG_EuropeW	Denmark_10500BP_6000BP	UstIshim_45000BP	0	0	deep
NEO570	HG_EuropeW	Denmark_10500BP_6000BP	Laos_7800BP	0	0	deep
NEO570	HG_EuropeW	Denmark_10500BP_6000BP	Japan_3700BP_2600BP	0	0	deep
NEO570	HG_EuropeW	Denmark_10500BP_6000BP	SteppeC_8300BP_7000BP	0	0	deep
NEO570	HG_EuropeW	Denmark_10500BP_6000BP	SiberiaNE_9800BP	0	0	deep
NEO570	HG_EuropeW	Denmark_10500BP_6000BP	Amur_7500BP	0	0	deep
NEO570	HG_EuropeW	Denmark_10500BP_6000BP	Europe_37000BP_33000BP	0	0	deep
NEO570	HG_EuropeW	Denmark_10500BP_6000BP	Yana_31000BP	0	0	deep
NEO570	HG_EuropeW	Denmark_10500BP_6000BP	Beringia_11000BP_9000BP	0	0	deep
NEO570	HG_EuropeW	Denmark_10500BP_6000BP	Americas_12000BP_6000BP	0	0	deep
NEO570	HG_EuropeW	Denmark_10500BP_6000BP	Brazil_10000BP	0	0	deep
NEO570	HG_EuropeW	Denmark_10500BP_6000BP	Patagonia_7300BP_4600BP	0	0	deep
NEO583	HG_EuropeW	Denmark_10500BP_6000BP	YRI	0	0	deep
NEO583	HG_EuropeW	Denmark_10500BP_6000BP	RussiaNW_11000BP_8000BP	0	0	deep
NEO583	HG_EuropeW	Denmark_10500BP_6000BP	MiddleDon_7500BP	0	0	deep
NEO583	HG_EuropeW	Denmark_10500BP_6000BP	Ukraine_10000BP_4000BP	0	0	deep
NEO583	HG_EuropeW	Denmark_10500BP_6000BP	Italy_15000BP_9000BP	1	0	deep
NEO583	HG_EuropeW	Denmark_10500BP_6000BP	Caucasus_13000BP_10000BP	0	0	deep
NEO583	HG_EuropeW	Denmark_10500BP_6000BP	Iran_10000BP_8500BP	0	0	deep
NEO583	HG_EuropeW	Denmark_10500BP_6000BP	Boncuklu_10000BP	0	0	deep
NEO583	HG_EuropeW	Denmark_10500BP_6000BP	UstIshim_45000BP	0	0	deep
NEO583	HG_EuropeW	Denmark_10500BP_6000BP	Laos_7800BP	0	0	deep
NEO583	HG_EuropeW	Denmark_10500BP_6000BP	Japan_3700BP_2600BP	0	0	deep
NEO583	HG_EuropeW	Denmark_10500BP_6000BP	SteppeC_8300BP_7000BP	0	0	deep
NEO583	HG_EuropeW	Denmark_10500BP_6000BP	SiberiaNE_9800BP	0	0	deep
NEO583	HG_EuropeW	Denmark_10500BP_6000BP	Amur_7500BP	0	0	deep
NEO583	HG_EuropeW	Denmark_10500BP_6000BP	Europe_37000BP_33000BP	0	0	deep
NEO583	HG_EuropeW	Denmark_10500BP_6000BP	Yana_31000BP	0	0	deep
NEO583	HG_EuropeW	Denmark_10500BP_6000BP	Beringia_11000BP_9000BP	0	0	deep
NEO583	HG_EuropeW	Denmark_10500BP_6000BP	Americas_12000BP_6000BP	0	0	deep
NEO583	HG_EuropeW	Denmark_10500BP_6000BP	Brazil_10000BP	0	0	deep
NEO583	HG_EuropeW	Denmark_10500BP_6000BP	Patagonia_7300BP_4600BP	0	0	deep
NEO586	HG_EuropeW	Denmark_10500BP_6000BP	YRI	0	0	deep
NEO586	HG_EuropeW	Denmark_10500BP_6000BP	RussiaNW_11000BP_8000BP	0	0	deep
NEO586	HG_EuropeW	Denmark_10500BP_6000BP	MiddleDon_7500BP	0	0	deep
NEO586	HG_EuropeW	Denmark_10500BP_6000BP	Ukraine_10000BP_4000BP	0	0	deep
NEO586	HG_EuropeW	Denmark_10500BP_6000BP	Italy_15000BP_9000BP	1	0	deep
NEO586	HG_EuropeW	Denmark_10500BP_6000BP	Caucasus_13000BP_10000BP	0	0	deep
NEO586	HG_EuropeW	Denmark_10500BP_6000BP	Iran_10000BP_8500BP	0	0	deep
NEO586	HG_EuropeW	Denmark_10500BP_6000BP	Boncuklu_10000BP	0	0	deep
NEO586	HG_EuropeW	Denmark_10500BP_6000BP	UstIshim_45000BP	0	0	deep
NEO586	HG_EuropeW	Denmark_10500BP_6000BP	Laos_7800BP	0	0	deep
NEO586	HG_EuropeW	Denmark_10500BP_6000BP	Japan_3700BP_2600BP	0	0	deep
NEO586	HG_EuropeW	Denmark_10500BP_6000BP	SteppeC_8300BP_7000BP	0	0	deep
NEO586	HG_EuropeW	Denmark_10500BP_6000BP	SiberiaNE_9800BP	0	0	deep
NEO586	HG_EuropeW	Denmark_10500BP_6000BP	Amur_7500BP	0	0	deep
NEO586	HG_EuropeW	Denmark_10500BP_6000BP	Europe_37000BP_33000BP	0	0	deep
NEO586	HG_EuropeW	Denmark_10500BP_6000BP	Yana_31000BP	0	0	deep
NEO586	HG_EuropeW	Denmark_10500BP_6000BP	Beringia_11000BP_9000BP	0	0	deep
NEO586	HG_EuropeW	Denmark_10500BP_6000BP	Americas_12000BP_6000BP	0	0	deep
NEO586	HG_EuropeW	Denmark_10500BP_6000BP	Brazil_10000BP	0	0	deep
NEO586	HG_EuropeW	Denmark_10500BP_6000BP	Patagonia_7300BP_4600BP	0	0	deep
NEO589	HG_EuropeW	Denmark_10500BP_6000BP	YRI	0	0	deep
NEO589	HG_EuropeW	Denmark_10500BP_6000BP	RussiaNW_11000BP_8000BP	0	0	deep
NEO589	HG_EuropeW	Denmark_10500BP_6000BP	MiddleDon_7500BP	0	0	deep
NEO589	HG_EuropeW	Denmark_10500BP_6000BP	Ukraine_10000BP_4000BP	0	0	deep
NEO589	HG_EuropeW	Denmark_10500BP_6000BP	Italy_15000BP_9000BP	1	0	deep
NEO589	HG_EuropeW	Denmark_10500BP_6000BP	Caucasus_13000BP_10000BP	0	0	deep
NEO589	HG_EuropeW	Denmark_10500BP_6000BP	Iran_10000BP_8500BP	0	0	deep
NEO589	HG_EuropeW	Denmark_10500BP_6000BP	Boncuklu_10000BP	0	0	deep
NEO589	HG_EuropeW	Denmark_10500BP_6000BP	UstIshim_45000BP	0	0	deep
NEO589	HG_EuropeW	Denmark_10500BP_6000BP	Laos_7800BP	0	0	deep
NEO589	HG_EuropeW	Denmark_10500BP_6000BP	Japan_3700BP_2600BP	0	0	deep
NEO589	HG_EuropeW	Denmark_10500BP_6000BP	SteppeC_8300BP_7000BP	0	0	deep
NEO589	HG_EuropeW	Denmark_10500BP_6000BP	SiberiaNE_9800BP	0	0	deep
NEO589	HG_EuropeW	Denmark_10500BP_6000BP	Amur_7500BP	0	0	deep
NEO589	HG_EuropeW	Denmark_10500BP_6000BP	Europe_37000BP_33000BP	0	0	deep
NEO589	HG_EuropeW	Denmark_10500BP_6000BP	Yana_31000BP	0	0	deep
NEO589	HG_EuropeW	Denmark_10500BP_6000BP	Beringia_11000BP_9000BP	0	0	deep
NEO589	HG_EuropeW	Denmark_10500BP_6000BP	Americas_12000BP_6000BP	0	0	deep
NEO589	HG_EuropeW	Denmark_10500BP_6000BP	Brazil_10000BP	0	0	deep
NEO589	HG_EuropeW	Denmark_10500BP_6000BP	Patagonia_7300BP_4600BP	0	0	deep
NEO598	HG_EuropeW	Denmark_10500BP_6000BP	YRI	0	0	deep
NEO598	HG_EuropeW	Denmark_10500BP_6000BP	RussiaNW_11000BP_8000BP	0	0	deep
NEO598	HG_EuropeW	Denmark_10500BP_6000BP	MiddleDon_7500BP	0	0	deep
NEO598	HG_EuropeW	Denmark_10500BP_6000BP	Ukraine_10000BP_4000BP	0	0	deep
NEO598	HG_EuropeW	Denmark_10500BP_6000BP	Italy_15000BP_9000BP	1	0	deep
NEO598	HG_EuropeW	Denmark_10500BP_6000BP	Caucasus_13000BP_10000BP	0	0	deep
NEO598	HG_EuropeW	Denmark_10500BP_6000BP	Iran_10000BP_8500BP	0	0	deep
NEO598	HG_EuropeW	Denmark_10500BP_6000BP	Boncuklu_10000BP	0	0	deep
NEO598	HG_EuropeW	Denmark_10500BP_6000BP	UstIshim_45000BP	0	0	deep
NEO598	HG_EuropeW	Denmark_10500BP_6000BP	Laos_7800BP	0	0	deep
NEO598	HG_EuropeW	Denmark_10500BP_6000BP	Japan_3700BP_2600BP	0	0	deep
NEO598	HG_EuropeW	Denmark_10500BP_6000BP	SteppeC_8300BP_7000BP	0	0	deep
NEO598	HG_EuropeW	Denmark_10500BP_6000BP	SiberiaNE_9800BP	0	0	deep
NEO598	HG_EuropeW	Denmark_10500BP_6000BP	Amur_7500BP	0	0	deep
NEO598	HG_EuropeW	Denmark_10500BP_6000BP	Europe_37000BP_33000BP	0	0	deep
NEO598	HG_EuropeW	Denmark_10500BP_6000BP	Yana_31000BP	0	0	deep
NEO598	HG_EuropeW	Denmark_10500BP_6000BP	Beringia_11000BP_9000BP	0	0	deep
NEO598	HG_EuropeW	Denmark_10500BP_6000BP	Americas_12000BP_6000BP	0	0	deep
NEO598	HG_EuropeW	Denmark_10500BP_6000BP	Brazil_10000BP	0	0	deep
NEO598	HG_EuropeW	Denmark_10500BP_6000BP	Patagonia_7300BP_4600BP	0	0	deep
NEO645	HG_EuropeW	Denmark_10500BP_6000BP	YRI	0	0	deep
NEO645	HG_EuropeW	Denmark_10500BP_6000BP	RussiaNW_11000BP_8000BP	0	0	deep
NEO645	HG_EuropeW	Denmark_10500BP_6000BP	MiddleDon_7500BP	0	0	deep
NEO645	HG_EuropeW	Denmark_10500BP_6000BP	Ukraine_10000BP_4000BP	0	0.0033	deep
NEO645	HG_EuropeW	Denmark_10500BP_6000BP	Italy_15000BP_9000BP	1	0.0033	deep
NEO645	HG_EuropeW	Denmark_10500BP_6000BP	Caucasus_13000BP_10000BP	0	0	deep
NEO645	HG_EuropeW	Denmark_10500BP_6000BP	Iran_10000BP_8500BP	0	0	deep
NEO645	HG_EuropeW	Denmark_10500BP_6000BP	Boncuklu_10000BP	0	0	deep
NEO645	HG_EuropeW	Denmark_10500BP_6000BP	UstIshim_45000BP	0	0	deep
NEO645	HG_EuropeW	Denmark_10500BP_6000BP	Laos_7800BP	0	0	deep
NEO645	HG_EuropeW	Denmark_10500BP_6000BP	Japan_3700BP_2600BP	0	0	deep
NEO645	HG_EuropeW	Denmark_10500BP_6000BP	SteppeC_8300BP_7000BP	0	0	deep
NEO645	HG_EuropeW	Denmark_10500BP_6000BP	SiberiaNE_9800BP	0	0	deep
NEO645	HG_EuropeW	Denmark_10500BP_6000BP	Amur_7500BP	0	0	deep
NEO645	HG_EuropeW	Denmark_10500BP_6000BP	Europe_37000BP_33000BP	0	0	deep
NEO645	HG_EuropeW	Denmark_10500BP_6000BP	Yana_31000BP	0	0	deep
NEO645	HG_EuropeW	Denmark_10500BP_6000BP	Beringia_11000BP_9000BP	0	0	deep
NEO645	HG_EuropeW	Denmark_10500BP_6000BP	Americas_12000BP_6000BP	0	0	deep
NEO645	HG_EuropeW	Denmark_10500BP_6000BP	Brazil_10000BP	0	0	deep
NEO645	HG_EuropeW	Denmark_10500BP_6000BP	Patagonia_7300BP_4600BP	0	0	deep
NEO683	HG_EuropeW	Denmark_10500BP_6000BP	YRI	0	0	deep
NEO683	HG_EuropeW	Denmark_10500BP_6000BP	RussiaNW_11000BP_8000BP	0	0	deep
NEO683	HG_EuropeW	Denmark_10500BP_6000BP	MiddleDon_7500BP	0	0	deep
NEO683	HG_EuropeW	Denmark_10500BP_6000BP	Ukraine_10000BP_4000BP	0	0	deep
NEO683	HG_EuropeW	Denmark_10500BP_6000BP	Italy_15000BP_9000BP	1	0	deep
NEO683	HG_EuropeW	Denmark_10500BP_6000BP	Caucasus_13000BP_10000BP	0	0	deep
NEO683	HG_EuropeW	Denmark_10500BP_6000BP	Iran_10000BP_8500BP	0	0	deep
NEO683	HG_EuropeW	Denmark_10500BP_6000BP	Boncuklu_10000BP	0	0	deep
NEO683	HG_EuropeW	Denmark_10500BP_6000BP	UstIshim_45000BP	0	0	deep
NEO683	HG_EuropeW	Denmark_10500BP_6000BP	Laos_7800BP	0	0	deep
NEO683	HG_EuropeW	Denmark_10500BP_6000BP	Japan_3700BP_2600BP	0	0	deep
NEO683	HG_EuropeW	Denmark_10500BP_6000BP	SteppeC_8300BP_7000BP	0	0	deep
NEO683	HG_EuropeW	Denmark_10500BP_6000BP	SiberiaNE_9800BP	0	0	deep
NEO683	HG_EuropeW	Denmark_10500BP_6000BP	Amur_7500BP	0	0	deep
NEO683	HG_EuropeW	Denmark_10500BP_6000BP	Europe_37000BP_33000BP	0	0	deep
NEO683	HG_EuropeW	Denmark_10500BP_6000BP	Yana_31000BP	0	0	deep
NEO683	HG_EuropeW	Denmark_10500BP_6000BP	Beringia_11000BP_9000BP	0	0	deep
NEO683	HG_EuropeW	Denmark_10500BP_6000BP	Americas_12000BP_6000BP	0	0	deep
NEO683	HG_EuropeW	Denmark_10500BP_6000BP	Brazil_10000BP	0	0	deep
NEO683	HG_EuropeW	Denmark_10500BP_6000BP	Patagonia_7300BP_4600BP	0	0	deep
NEO733	HG_EuropeW	Denmark_10500BP_6000BP	YRI	0	0	deep
NEO733	HG_EuropeW	Denmark_10500BP_6000BP	RussiaNW_11000BP_8000BP	0	0	deep
NEO733	HG_EuropeW	Denmark_10500BP_6000BP	MiddleDon_7500BP	0	0	deep
NEO733	HG_EuropeW	Denmark_10500BP_6000BP	Ukraine_10000BP_4000BP	0	0	deep
NEO733	HG_EuropeW	Denmark_10500BP_6000BP	Italy_15000BP_9000BP	1	0	deep
NEO733	HG_EuropeW	Denmark_10500BP_6000BP	Caucasus_13000BP_10000BP	0	0	deep
NEO733	HG_EuropeW	Denmark_10500BP_6000BP	Iran_10000BP_8500BP	0	0	deep
NEO733	HG_EuropeW	Denmark_10500BP_6000BP	Boncuklu_10000BP	0	0	deep
NEO733	HG_EuropeW	Denmark_10500BP_6000BP	UstIshim_45000BP	0	0	deep
NEO733	HG_EuropeW	Denmark_10500BP_6000BP	Laos_7800BP	0	0	deep
NEO733	HG_EuropeW	Denmark_10500BP_6000BP	Japan_3700BP_2600BP	0	0	deep
NEO733	HG_EuropeW	Denmark_10500BP_6000BP	SteppeC_8300BP_7000BP	0	0	deep
NEO733	HG_EuropeW	Denmark_10500BP_6000BP	SiberiaNE_9800BP	0	0	deep
NEO733	HG_EuropeW	Denmark_10500BP_6000BP	Amur_7500BP	0	0	deep
NEO733	HG_EuropeW	Denmark_10500BP_6000BP	Europe_37000BP_33000BP	0	0	deep
NEO733	HG_EuropeW	Denmark_10500BP_6000BP	Yana_31000BP	0	0	deep
NEO733	HG_EuropeW	Denmark_10500BP_6000BP	Beringia_11000BP_9000BP	0	0	deep
NEO733	HG_EuropeW	Denmark_10500BP_6000BP	Americas_12000BP_6000BP	0	0	deep
NEO733	HG_EuropeW	Denmark_10500BP_6000BP	Brazil_10000BP	0	0	deep
NEO733	HG_EuropeW	Denmark_10500BP_6000BP	Patagonia_7300BP_4600BP	0	0	deep
NEO745	HG_EuropeW	Denmark_10500BP_6000BP	YRI	0	0	deep
NEO745	HG_EuropeW	Denmark_10500BP_6000BP	RussiaNW_11000BP_8000BP	0	0	deep
NEO745	HG_EuropeW	Denmark_10500BP_6000BP	MiddleDon_7500BP	0	0	deep
NEO745	HG_EuropeW	Denmark_10500BP_6000BP	Ukraine_10000BP_4000BP	0	0	deep
NEO745	HG_EuropeW	Denmark_10500BP_6000BP	Italy_15000BP_9000BP	1	0	deep
NEO745	HG_EuropeW	Denmark_10500BP_6000BP	Caucasus_13000BP_10000BP	0	0	deep
NEO745	HG_EuropeW	Denmark_10500BP_6000BP	Iran_10000BP_8500BP	0	0	deep
NEO745	HG_EuropeW	Denmark_10500BP_6000BP	Boncuklu_10000BP	0	0	deep
NEO745	HG_EuropeW	Denmark_10500BP_6000BP	UstIshim_45000BP	0	0	deep
NEO745	HG_EuropeW	Denmark_10500BP_6000BP	Laos_7800BP	0	0	deep
NEO745	HG_EuropeW	Denmark_10500BP_6000BP	Japan_3700BP_2600BP	0	0	deep
NEO745	HG_EuropeW	Denmark_10500BP_6000BP	SteppeC_8300BP_7000BP	0	0	deep
NEO745	HG_EuropeW	Denmark_10500BP_6000BP	SiberiaNE_9800BP	0	0	deep
NEO745	HG_EuropeW	Denmark_10500BP_6000BP	Amur_7500BP	0	0	deep
NEO745	HG_EuropeW	Denmark_10500BP_6000BP	Europe_37000BP_33000BP	0	0	deep
NEO745	HG_EuropeW	Denmark_10500BP_6000BP	Yana_31000BP	0	0	deep
NEO745	HG_EuropeW	Denmark_10500BP_6000BP	Beringia_11000BP_9000BP	0	0	deep
NEO745	HG_EuropeW	Denmark_10500BP_6000BP	Americas_12000BP_6000BP	0	0	deep
NEO745	HG_EuropeW	Denmark_10500BP_6000BP	Brazil_10000BP	0	0	deep
NEO745	HG_EuropeW	Denmark_10500BP_6000BP	Patagonia_7300BP_4600BP	0	0	deep
NEO747	HG_EuropeW	Denmark_10500BP_6000BP	YRI	0	0	deep
NEO747	HG_EuropeW	Denmark_10500BP_6000BP	RussiaNW_11000BP_8000BP	0	0	deep
NEO747	HG_EuropeW	Denmark_10500BP_6000BP	MiddleDon_7500BP	0	0	deep
NEO747	HG_EuropeW	Denmark_10500BP_6000BP	Ukraine_10000BP_4000BP	0	0	deep
NEO747	HG_EuropeW	Denmark_10500BP_6000BP	Italy_15000BP_9000BP	1	0	deep
NEO747	HG_EuropeW	Denmark_10500BP_6000BP	Caucasus_13000BP_10000BP	0	0	deep
NEO747	HG_EuropeW	Denmark_10500BP_6000BP	Iran_10000BP_8500BP	0	0	deep
NEO747	HG_EuropeW	Denmark_10500BP_6000BP	Boncuklu_10000BP	0	0	deep
NEO747	HG_EuropeW	Denmark_10500BP_6000BP	UstIshim_45000BP	0	0	deep
NEO747	HG_EuropeW	Denmark_10500BP_6000BP	Laos_7800BP	0	0	deep
NEO747	HG_EuropeW	Denmark_10500BP_6000BP	Japan_3700BP_2600BP	0	0	deep
NEO747	HG_EuropeW	Denmark_10500BP_6000BP	SteppeC_8300BP_7000BP	0	0	deep
NEO747	HG_EuropeW	Denmark_10500BP_6000BP	SiberiaNE_9800BP	0	0	deep
NEO747	HG_EuropeW	Denmark_10500BP_6000BP	Amur_7500BP	0	0	deep
NEO747	HG_EuropeW	Denmark_10500BP_6000BP	Europe_37000BP_33000BP	0	0	deep
NEO747	HG_EuropeW	Denmark_10500BP_6000BP	Yana_31000BP	0	0	deep
NEO747	HG_EuropeW	Denmark_10500BP_6000BP	Beringia_11000BP_9000BP	0	0	deep
NEO747	HG_EuropeW	Denmark_10500BP_6000BP	Americas_12000BP_6000BP	0	0	deep
NEO747	HG_EuropeW	Denmark_10500BP_6000BP	Brazil_10000BP	0	0	deep
NEO747	HG_EuropeW	Denmark_10500BP_6000BP	Patagonia_7300BP_4600BP	0	0	deep
NEO749	HG_EuropeW	Denmark_10500BP_6000BP	YRI	0	0	deep
NEO749	HG_EuropeW	Denmark_10500BP_6000BP	RussiaNW_11000BP_8000BP	0	0	deep
NEO749	HG_EuropeW	Denmark_10500BP_6000BP	MiddleDon_7500BP	0	0	deep
NEO749	HG_EuropeW	Denmark_10500BP_6000BP	Ukraine_10000BP_4000BP	0	0	deep
NEO749	HG_EuropeW	Denmark_10500BP_6000BP	Italy_15000BP_9000BP	1	0	deep
NEO749	HG_EuropeW	Denmark_10500BP_6000BP	Caucasus_13000BP_10000BP	0	0	deep
NEO749	HG_EuropeW	Denmark_10500BP_6000BP	Iran_10000BP_8500BP	0	0	deep
NEO749	HG_EuropeW	Denmark_10500BP_6000BP	Boncuklu_10000BP	0	0	deep
NEO749	HG_EuropeW	Denmark_10500BP_6000BP	UstIshim_45000BP	0	0	deep
NEO749	HG_EuropeW	Denmark_10500BP_6000BP	Laos_7800BP	0	0	deep
NEO749	HG_EuropeW	Denmark_10500BP_6000BP	Japan_3700BP_2600BP	0	0	deep
NEO749	HG_EuropeW	Denmark_10500BP_6000BP	SteppeC_8300BP_7000BP	0	0	deep
NEO749	HG_EuropeW	Denmark_10500BP_6000BP	SiberiaNE_9800BP	0	0	deep
NEO749	HG_EuropeW	Denmark_10500BP_6000BP	Amur_7500BP	0	0	deep
NEO749	HG_EuropeW	Denmark_10500BP_6000BP	Europe_37000BP_33000BP	0	0	deep
NEO749	HG_EuropeW	Denmark_10500BP_6000BP	Yana_31000BP	0	0	deep
NEO749	HG_EuropeW	Denmark_10500BP_6000BP	Beringia_11000BP_9000BP	0	0	deep
NEO749	HG_EuropeW	Denmark_10500BP_6000BP	Americas_12000BP_6000BP	0	0	deep
NEO749	HG_EuropeW	Denmark_10500BP_6000BP	Brazil_10000BP	0	0	deep
NEO749	HG_EuropeW	Denmark_10500BP_6000BP	Patagonia_7300BP_4600BP	0	0	deep
NEO751	HG_EuropeW	Denmark_10500BP_6000BP	YRI	0	0	deep
NEO751	HG_EuropeW	Denmark_10500BP_6000BP	RussiaNW_11000BP_8000BP	0	0	deep
NEO751	HG_EuropeW	Denmark_10500BP_6000BP	MiddleDon_7500BP	0	0	deep
NEO751	HG_EuropeW	Denmark_10500BP_6000BP	Ukraine_10000BP_4000BP	0	0	deep
NEO751	HG_EuropeW	Denmark_10500BP_6000BP	Italy_15000BP_9000BP	1	0	deep
NEO751	HG_EuropeW	Denmark_10500BP_6000BP	Caucasus_13000BP_10000BP	0	0	deep
NEO751	HG_EuropeW	Denmark_10500BP_6000BP	Iran_10000BP_8500BP	0	0	deep
NEO751	HG_EuropeW	Denmark_10500BP_6000BP	Boncuklu_10000BP	0	0	deep
NEO751	HG_EuropeW	Denmark_10500BP_6000BP	UstIshim_45000BP	0	0	deep
NEO751	HG_EuropeW	Denmark_10500BP_6000BP	Laos_7800BP	0	0	deep
NEO751	HG_EuropeW	Denmark_10500BP_6000BP	Japan_3700BP_2600BP	0	0	deep
NEO751	HG_EuropeW	Denmark_10500BP_6000BP	SteppeC_8300BP_7000BP	0	0	deep
NEO751	HG_EuropeW	Denmark_10500BP_6000BP	SiberiaNE_9800BP	0	0	deep
NEO751	HG_EuropeW	Denmark_10500BP_6000BP	Amur_7500BP	0	0	deep
NEO751	HG_EuropeW	Denmark_10500BP_6000BP	Europe_37000BP_33000BP	0	0	deep
NEO751	HG_EuropeW	Denmark_10500BP_6000BP	Yana_31000BP	0	0	deep
NEO751	HG_EuropeW	Denmark_10500BP_6000BP	Beringia_11000BP_9000BP	0	0	deep
NEO751	HG_EuropeW	Denmark_10500BP_6000BP	Americas_12000BP_6000BP	0	0	deep
NEO751	HG_EuropeW	Denmark_10500BP_6000BP	Brazil_10000BP	0	0	deep
NEO751	HG_EuropeW	Denmark_10500BP_6000BP	Patagonia_7300BP_4600BP	0	0	deep
NEO759	HG_EuropeW	Denmark_10500BP_6000BP	YRI	0	0	deep
NEO759	HG_EuropeW	Denmark_10500BP_6000BP	RussiaNW_11000BP_8000BP	0	0	deep
NEO759	HG_EuropeW	Denmark_10500BP_6000BP	MiddleDon_7500BP	0	0	deep
NEO759	HG_EuropeW	Denmark_10500BP_6000BP	Ukraine_10000BP_4000BP	0.012	0.0245	deep
NEO759	HG_EuropeW	Denmark_10500BP_6000BP	Italy_15000BP_9000BP	0.988	0.0245	deep
NEO759	HG_EuropeW	Denmark_10500BP_6000BP	Caucasus_13000BP_10000BP	0	0	deep
NEO759	HG_EuropeW	Denmark_10500BP_6000BP	Iran_10000BP_8500BP	0	0	deep
NEO759	HG_EuropeW	Denmark_10500BP_6000BP	Boncuklu_10000BP	0	0	deep
NEO759	HG_EuropeW	Denmark_10500BP_6000BP	UstIshim_45000BP	0	0	deep
NEO759	HG_EuropeW	Denmark_10500BP_6000BP	Laos_7800BP	0	0	deep
NEO759	HG_EuropeW	Denmark_10500BP_6000BP	Japan_3700BP_2600BP	0	0	deep
NEO759	HG_EuropeW	Denmark_10500BP_6000BP	SteppeC_8300BP_7000BP	0	0	deep
NEO759	HG_EuropeW	Denmark_10500BP_6000BP	SiberiaNE_9800BP	0	0	deep
NEO759	HG_EuropeW	Denmark_10500BP_6000BP	Amur_7500BP	0	0	deep
NEO759	HG_EuropeW	Denmark_10500BP_6000BP	Europe_37000BP_33000BP	0	0	deep
NEO759	HG_EuropeW	Denmark_10500BP_6000BP	Yana_31000BP	0	0	deep
NEO759	HG_EuropeW	Denmark_10500BP_6000BP	Beringia_11000BP_9000BP	0	0	deep
NEO759	HG_EuropeW	Denmark_10500BP_6000BP	Americas_12000BP_6000BP	0	0	deep
NEO759	HG_EuropeW	Denmark_10500BP_6000BP	Brazil_10000BP	0	0	deep
NEO759	HG_EuropeW	Denmark_10500BP_6000BP	Patagonia_7300BP_4600BP	0	0	deep
NEO791	HG_EuropeW	Denmark_10500BP_6000BP	YRI	0	0	deep
NEO791	HG_EuropeW	Denmark_10500BP_6000BP	RussiaNW_11000BP_8000BP	0	0	deep
NEO791	HG_EuropeW	Denmark_10500BP_6000BP	MiddleDon_7500BP	0	0	deep
NEO791	HG_EuropeW	Denmark_10500BP_6000BP	Ukraine_10000BP_4000BP	0	0	deep
NEO791	HG_EuropeW	Denmark_10500BP_6000BP	Italy_15000BP_9000BP	1	0	deep
NEO791	HG_EuropeW	Denmark_10500BP_6000BP	Caucasus_13000BP_10000BP	0	0	deep
NEO791	HG_EuropeW	Denmark_10500BP_6000BP	Iran_10000BP_8500BP	0	0	deep
NEO791	HG_EuropeW	Denmark_10500BP_6000BP	Boncuklu_10000BP	0	0	deep
NEO791	HG_EuropeW	Denmark_10500BP_6000BP	UstIshim_45000BP	0	0	deep
NEO791	HG_EuropeW	Denmark_10500BP_6000BP	Laos_7800BP	0	0	deep
NEO791	HG_EuropeW	Denmark_10500BP_6000BP	Japan_3700BP_2600BP	0	0	deep
NEO791	HG_EuropeW	Denmark_10500BP_6000BP	SteppeC_8300BP_7000BP	0	0	deep
NEO791	HG_EuropeW	Denmark_10500BP_6000BP	SiberiaNE_9800BP	0	0	deep
NEO791	HG_EuropeW	Denmark_10500BP_6000BP	Amur_7500BP	0	0	deep
NEO791	HG_EuropeW	Denmark_10500BP_6000BP	Europe_37000BP_33000BP	0	0	deep
NEO791	HG_EuropeW	Denmark_10500BP_6000BP	Yana_31000BP	0	0	deep
NEO791	HG_EuropeW	Denmark_10500BP_6000BP	Beringia_11000BP_9000BP	0	0	deep
NEO791	HG_EuropeW	Denmark_10500BP_6000BP	Americas_12000BP_6000BP	0	0	deep
NEO791	HG_EuropeW	Denmark_10500BP_6000BP	Brazil_10000BP	0	0	deep
NEO791	HG_EuropeW	Denmark_10500BP_6000BP	Patagonia_7300BP_4600BP	0	0	deep
NEO852	HG_EuropeW	Denmark_10500BP_6000BP	YRI	0	0	deep
NEO852	HG_EuropeW	Denmark_10500BP_6000BP	RussiaNW_11000BP_8000BP	0	0	deep
NEO852	HG_EuropeW	Denmark_10500BP_6000BP	MiddleDon_7500BP	0	0	deep
NEO852	HG_EuropeW	Denmark_10500BP_6000BP	Ukraine_10000BP_4000BP	0	0	deep
NEO852	HG_EuropeW	Denmark_10500BP_6000BP	Italy_15000BP_9000BP	1	0	deep
NEO852	HG_EuropeW	Denmark_10500BP_6000BP	Caucasus_13000BP_10000BP	0	0	deep
NEO852	HG_EuropeW	Denmark_10500BP_6000BP	Iran_10000BP_8500BP	0	0	deep
NEO852	HG_EuropeW	Denmark_10500BP_6000BP	Boncuklu_10000BP	0	0	deep
NEO852	HG_EuropeW	Denmark_10500BP_6000BP	UstIshim_45000BP	0	0	deep
NEO852	HG_EuropeW	Denmark_10500BP_6000BP	Laos_7800BP	0	0	deep
NEO852	HG_EuropeW	Denmark_10500BP_6000BP	Japan_3700BP_2600BP	0	0	deep
NEO852	HG_EuropeW	Denmark_10500BP_6000BP	SteppeC_8300BP_7000BP	0	0	deep
NEO852	HG_EuropeW	Denmark_10500BP_6000BP	SiberiaNE_9800BP	0	0	deep
NEO852	HG_EuropeW	Denmark_10500BP_6000BP	Amur_7500BP	0	0	deep
NEO852	HG_EuropeW	Denmark_10500BP_6000BP	Europe_37000BP_33000BP	0	0	deep
NEO852	HG_EuropeW	Denmark_10500BP_6000BP	Yana_31000BP	0	0	deep
NEO852	HG_EuropeW	Denmark_10500BP_6000BP	Beringia_11000BP_9000BP	0	0	deep
NEO852	HG_EuropeW	Denmark_10500BP_6000BP	Americas_12000BP_6000BP	0	0	deep
NEO852	HG_EuropeW	Denmark_10500BP_6000BP	Brazil_10000BP	0	0	deep
NEO852	HG_EuropeW	Denmark_10500BP_6000BP	Patagonia_7300BP_4600BP	0	0	deep
NEO853	HG_EuropeW	Denmark_10500BP_6000BP	YRI	0	0	deep
NEO853	HG_EuropeW	Denmark_10500BP_6000BP	RussiaNW_11000BP_8000BP	0	0	deep
NEO853	HG_EuropeW	Denmark_10500BP_6000BP	MiddleDon_7500BP	0	0	deep
NEO853	HG_EuropeW	Denmark_10500BP_6000BP	Ukraine_10000BP_4000BP	0	0	deep
NEO853	HG_EuropeW	Denmark_10500BP_6000BP	Italy_15000BP_9000BP	1	0	deep
NEO853	HG_EuropeW	Denmark_10500BP_6000BP	Caucasus_13000BP_10000BP	0	0	deep
NEO853	HG_EuropeW	Denmark_10500BP_6000BP	Iran_10000BP_8500BP	0	0	deep
NEO853	HG_EuropeW	Denmark_10500BP_6000BP	Boncuklu_10000BP	0	0	deep
NEO853	HG_EuropeW	Denmark_10500BP_6000BP	UstIshim_45000BP	0	0	deep
NEO853	HG_EuropeW	Denmark_10500BP_6000BP	Laos_7800BP	0	0	deep
NEO853	HG_EuropeW	Denmark_10500BP_6000BP	Japan_3700BP_2600BP	0	0	deep
NEO853	HG_EuropeW	Denmark_10500BP_6000BP	SteppeC_8300BP_7000BP	0	0	deep
NEO853	HG_EuropeW	Denmark_10500BP_6000BP	SiberiaNE_9800BP	0	0	deep
NEO853	HG_EuropeW	Denmark_10500BP_6000BP	Amur_7500BP	0	0	deep
NEO853	HG_EuropeW	Denmark_10500BP_6000BP	Europe_37000BP_33000BP	0	0	deep
NEO853	HG_EuropeW	Denmark_10500BP_6000BP	Yana_31000BP	0	0	deep
NEO853	HG_EuropeW	Denmark_10500BP_6000BP	Beringia_11000BP_9000BP	0	0	deep
NEO853	HG_EuropeW	Denmark_10500BP_6000BP	Americas_12000BP_6000BP	0	0	deep
NEO853	HG_EuropeW	Denmark_10500BP_6000BP	Brazil_10000BP	0	0	deep
NEO853	HG_EuropeW	Denmark_10500BP_6000BP	Patagonia_7300BP_4600BP	0	0	deep
NEO855	HG_EuropeW	Denmark_10500BP_6000BP	YRI	0	0	deep
NEO855	HG_EuropeW	Denmark_10500BP_6000BP	RussiaNW_11000BP_8000BP	0	0	deep
NEO855	HG_EuropeW	Denmark_10500BP_6000BP	MiddleDon_7500BP	0	0	deep
NEO855	HG_EuropeW	Denmark_10500BP_6000BP	Ukraine_10000BP_4000BP	0	0	deep
NEO855	HG_EuropeW	Denmark_10500BP_6000BP	Italy_15000BP_9000BP	1	0	deep
NEO855	HG_EuropeW	Denmark_10500BP_6000BP	Caucasus_13000BP_10000BP	0	0	deep
NEO855	HG_EuropeW	Denmark_10500BP_6000BP	Iran_10000BP_8500BP	0	0	deep
NEO855	HG_EuropeW	Denmark_10500BP_6000BP	Boncuklu_10000BP	0	0	deep
NEO855	HG_EuropeW	Denmark_10500BP_6000BP	UstIshim_45000BP	0	0	deep
NEO855	HG_EuropeW	Denmark_10500BP_6000BP	Laos_7800BP	0	0	deep
NEO855	HG_EuropeW	Denmark_10500BP_6000BP	Japan_3700BP_2600BP	0	0	deep
NEO855	HG_EuropeW	Denmark_10500BP_6000BP	SteppeC_8300BP_7000BP	0	0	deep
NEO855	HG_EuropeW	Denmark_10500BP_6000BP	SiberiaNE_9800BP	0	0	deep
NEO855	HG_EuropeW	Denmark_10500BP_6000BP	Amur_7500BP	0	0	deep
NEO855	HG_EuropeW	Denmark_10500BP_6000BP	Europe_37000BP_33000BP	0	0	deep
NEO855	HG_EuropeW	Denmark_10500BP_6000BP	Yana_31000BP	0	0	deep
NEO855	HG_EuropeW	Denmark_10500BP_6000BP	Beringia_11000BP_9000BP	0	0	deep
NEO855	HG_EuropeW	Denmark_10500BP_6000BP	Americas_12000BP_6000BP	0	0	deep
NEO855	HG_EuropeW	Denmark_10500BP_6000BP	Brazil_10000BP	0	0	deep
NEO855	HG_EuropeW	Denmark_10500BP_6000BP	Patagonia_7300BP_4600BP	0	0	deep
NEO856	HG_EuropeW	Denmark_10500BP_6000BP	YRI	0	0	deep
NEO856	HG_EuropeW	Denmark_10500BP_6000BP	RussiaNW_11000BP_8000BP	0	0	deep
NEO856	HG_EuropeW	Denmark_10500BP_6000BP	MiddleDon_7500BP	0	0	deep
NEO856	HG_EuropeW	Denmark_10500BP_6000BP	Ukraine_10000BP_4000BP	0	0	deep
NEO856	HG_EuropeW	Denmark_10500BP_6000BP	Italy_15000BP_9000BP	1	0	deep
NEO856	HG_EuropeW	Denmark_10500BP_6000BP	Caucasus_13000BP_10000BP	0	0	deep
NEO856	HG_EuropeW	Denmark_10500BP_6000BP	Iran_10000BP_8500BP	0	0	deep
NEO856	HG_EuropeW	Denmark_10500BP_6000BP	Boncuklu_10000BP	0	0	deep
NEO856	HG_EuropeW	Denmark_10500BP_6000BP	UstIshim_45000BP	0	0	deep
NEO856	HG_EuropeW	Denmark_10500BP_6000BP	Laos_7800BP	0	0	deep
NEO856	HG_EuropeW	Denmark_10500BP_6000BP	Japan_3700BP_2600BP	0	0	deep
NEO856	HG_EuropeW	Denmark_10500BP_6000BP	SteppeC_8300BP_7000BP	0	0	deep
NEO856	HG_EuropeW	Denmark_10500BP_6000BP	SiberiaNE_9800BP	0	0	deep
NEO856	HG_EuropeW	Denmark_10500BP_6000BP	Amur_7500BP	0	0	deep
NEO856	HG_EuropeW	Denmark_10500BP_6000BP	Europe_37000BP_33000BP	0	0	deep
NEO856	HG_EuropeW	Denmark_10500BP_6000BP	Yana_31000BP	0	0	deep
NEO856	HG_EuropeW	Denmark_10500BP_6000BP	Beringia_11000BP_9000BP	0	0	deep
NEO856	HG_EuropeW	Denmark_10500BP_6000BP	Americas_12000BP_6000BP	0	0	deep
NEO856	HG_EuropeW	Denmark_10500BP_6000BP	Brazil_10000BP	0	0	deep
NEO856	HG_EuropeW	Denmark_10500BP_6000BP	Patagonia_7300BP_4600BP	0	0	deep
NEO91	HG_EuropeW	Denmark_10500BP_6000BP	YRI	0	0	deep
NEO91	HG_EuropeW	Denmark_10500BP_6000BP	RussiaNW_11000BP_8000BP	0	0	deep
NEO91	HG_EuropeW	Denmark_10500BP_6000BP	MiddleDon_7500BP	0	0	deep
NEO91	HG_EuropeW	Denmark_10500BP_6000BP	Ukraine_10000BP_4000BP	0	0	deep
NEO91	HG_EuropeW	Denmark_10500BP_6000BP	Italy_15000BP_9000BP	1	0	deep
NEO91	HG_EuropeW	Denmark_10500BP_6000BP	Caucasus_13000BP_10000BP	0	0	deep
NEO91	HG_EuropeW	Denmark_10500BP_6000BP	Iran_10000BP_8500BP	0	0	deep
NEO91	HG_EuropeW	Denmark_10500BP_6000BP	Boncuklu_10000BP	0	0	deep
NEO91	HG_EuropeW	Denmark_10500BP_6000BP	UstIshim_45000BP	0	0	deep
NEO91	HG_EuropeW	Denmark_10500BP_6000BP	Laos_7800BP	0	0	deep
NEO91	HG_EuropeW	Denmark_10500BP_6000BP	Japan_3700BP_2600BP	0	0	deep
NEO91	HG_EuropeW	Denmark_10500BP_6000BP	SteppeC_8300BP_7000BP	0	0	deep
NEO91	HG_EuropeW	Denmark_10500BP_6000BP	SiberiaNE_9800BP	0	0	deep
NEO91	HG_EuropeW	Denmark_10500BP_6000BP	Amur_7500BP	0	0	deep
NEO91	HG_EuropeW	Denmark_10500BP_6000BP	Europe_37000BP_33000BP	0	0	deep
NEO91	HG_EuropeW	Denmark_10500BP_6000BP	Yana_31000BP	0	0	deep
NEO91	HG_EuropeW	Denmark_10500BP_6000BP	Beringia_11000BP_9000BP	0	0	deep
NEO91	HG_EuropeW	Denmark_10500BP_6000BP	Americas_12000BP_6000BP	0	0	deep
NEO91	HG_EuropeW	Denmark_10500BP_6000BP	Brazil_10000BP	0	0	deep
NEO91	HG_EuropeW	Denmark_10500BP_6000BP	Patagonia_7300BP_4600BP	0	0	deep
NEO932	HG_EuropeW	Denmark_10500BP_6000BP	YRI	0	0	deep
NEO932	HG_EuropeW	Denmark_10500BP_6000BP	RussiaNW_11000BP_8000BP	0	0	deep
NEO932	HG_EuropeW	Denmark_10500BP_6000BP	MiddleDon_7500BP	0	0	deep
NEO932	HG_EuropeW	Denmark_10500BP_6000BP	Ukraine_10000BP_4000BP	0	0	deep
NEO932	HG_EuropeW	Denmark_10500BP_6000BP	Italy_15000BP_9000BP	1	0	deep
NEO932	HG_EuropeW	Denmark_10500BP_6000BP	Caucasus_13000BP_10000BP	0	0	deep
NEO932	HG_EuropeW	Denmark_10500BP_6000BP	Iran_10000BP_8500BP	0	0	deep
NEO932	HG_EuropeW	Denmark_10500BP_6000BP	Boncuklu_10000BP	0	0	deep
NEO932	HG_EuropeW	Denmark_10500BP_6000BP	UstIshim_45000BP	0	0	deep
NEO932	HG_EuropeW	Denmark_10500BP_6000BP	Laos_7800BP	0	0	deep
NEO932	HG_EuropeW	Denmark_10500BP_6000BP	Japan_3700BP_2600BP	0	0	deep
NEO932	HG_EuropeW	Denmark_10500BP_6000BP	SteppeC_8300BP_7000BP	0	0	deep
NEO932	HG_EuropeW	Denmark_10500BP_6000BP	SiberiaNE_9800BP	0	0	deep
NEO932	HG_EuropeW	Denmark_10500BP_6000BP	Amur_7500BP	0	0	deep
NEO932	HG_EuropeW	Denmark_10500BP_6000BP	Europe_37000BP_33000BP	0	0	deep
NEO932	HG_EuropeW	Denmark_10500BP_6000BP	Yana_31000BP	0	0	deep
NEO932	HG_EuropeW	Denmark_10500BP_6000BP	Beringia_11000BP_9000BP	0	0	deep
NEO932	HG_EuropeW	Denmark_10500BP_6000BP	Americas_12000BP_6000BP	0	0	deep
NEO932	HG_EuropeW	Denmark_10500BP_6000BP	Brazil_10000BP	0	0	deep
NEO932	HG_EuropeW	Denmark_10500BP_6000BP	Patagonia_7300BP_4600BP	0	0	deep
NEO941	HG_EuropeW	Denmark_10500BP_6000BP	YRI	0	0	deep
NEO941	HG_EuropeW	Denmark_10500BP_6000BP	RussiaNW_11000BP_8000BP	0	0	deep
NEO941	HG_EuropeW	Denmark_10500BP_6000BP	MiddleDon_7500BP	0	0	deep
NEO941	HG_EuropeW	Denmark_10500BP_6000BP	Ukraine_10000BP_4000BP	0.025	0.0289	deep
NEO941	HG_EuropeW	Denmark_10500BP_6000BP	Italy_15000BP_9000BP	0.975	0.0289	deep
NEO941	HG_EuropeW	Denmark_10500BP_6000BP	Caucasus_13000BP_10000BP	0	0	deep
NEO941	HG_EuropeW	Denmark_10500BP_6000BP	Iran_10000BP_8500BP	0	0	deep
NEO941	HG_EuropeW	Denmark_10500BP_6000BP	Boncuklu_10000BP	0	0	deep
NEO941	HG_EuropeW	Denmark_10500BP_6000BP	UstIshim_45000BP	0	0	deep
NEO941	HG_EuropeW	Denmark_10500BP_6000BP	Laos_7800BP	0	0	deep
NEO941	HG_EuropeW	Denmark_10500BP_6000BP	Japan_3700BP_2600BP	0	0	deep
NEO941	HG_EuropeW	Denmark_10500BP_6000BP	SteppeC_8300BP_7000BP	0	0	deep
NEO941	HG_EuropeW	Denmark_10500BP_6000BP	SiberiaNE_9800BP	0	0	deep
NEO941	HG_EuropeW	Denmark_10500BP_6000BP	Amur_7500BP	0	0	deep
NEO941	HG_EuropeW	Denmark_10500BP_6000BP	Europe_37000BP_33000BP	0	0	deep
NEO941	HG_EuropeW	Denmark_10500BP_6000BP	Yana_31000BP	0	0	deep
NEO941	HG_EuropeW	Denmark_10500BP_6000BP	Beringia_11000BP_9000BP	0	0	deep
NEO941	HG_EuropeW	Denmark_10500BP_6000BP	Americas_12000BP_6000BP	0	0	deep
NEO941	HG_EuropeW	Denmark_10500BP_6000BP	Brazil_10000BP	0	0	deep
NEO941	HG_EuropeW	Denmark_10500BP_6000BP	Patagonia_7300BP_4600BP	0	0	deep
NEO960	HG_EuropeW	Denmark_10500BP_6000BP	YRI	0	0	deep
NEO960	HG_EuropeW	Denmark_10500BP_6000BP	RussiaNW_11000BP_8000BP	0	0	deep
NEO960	HG_EuropeW	Denmark_10500BP_6000BP	MiddleDon_7500BP	0	0	deep
NEO960	HG_EuropeW	Denmark_10500BP_6000BP	Ukraine_10000BP_4000BP	0.008	0.0254	deep
NEO960	HG_EuropeW	Denmark_10500BP_6000BP	Italy_15000BP_9000BP	0.992	0.0254	deep
NEO960	HG_EuropeW	Denmark_10500BP_6000BP	Caucasus_13000BP_10000BP	0	0	deep
NEO960	HG_EuropeW	Denmark_10500BP_6000BP	Iran_10000BP_8500BP	0	0	deep
NEO960	HG_EuropeW	Denmark_10500BP_6000BP	Boncuklu_10000BP	0	0	deep
NEO960	HG_EuropeW	Denmark_10500BP_6000BP	UstIshim_45000BP	0	0	deep
NEO960	HG_EuropeW	Denmark_10500BP_6000BP	Laos_7800BP	0	0	deep
NEO960	HG_EuropeW	Denmark_10500BP_6000BP	Japan_3700BP_2600BP	0	0	deep
NEO960	HG_EuropeW	Denmark_10500BP_6000BP	SteppeC_8300BP_7000BP	0	0	deep
NEO960	HG_EuropeW	Denmark_10500BP_6000BP	SiberiaNE_9800BP	0	0	deep
NEO960	HG_EuropeW	Denmark_10500BP_6000BP	Amur_7500BP	0	0	deep
NEO960	HG_EuropeW	Denmark_10500BP_6000BP	Europe_37000BP_33000BP	0	0	deep
NEO960	HG_EuropeW	Denmark_10500BP_6000BP	Yana_31000BP	0	0	deep
NEO960	HG_EuropeW	Denmark_10500BP_6000BP	Beringia_11000BP_9000BP	0	0	deep
NEO960	HG_EuropeW	Denmark_10500BP_6000BP	Americas_12000BP_6000BP	0	0	deep
NEO960	HG_EuropeW	Denmark_10500BP_6000BP	Brazil_10000BP	0	0	deep
NEO960	HG_EuropeW	Denmark_10500BP_6000BP	Patagonia_7300BP_4600BP	0	0	deep
syltholm	HG_EuropeW	Denmark_10500BP_6000BP	YRI	0	0	deep
syltholm	HG_EuropeW	Denmark_10500BP_6000BP	RussiaNW_11000BP_8000BP	0	0	deep
syltholm	HG_EuropeW	Denmark_10500BP_6000BP	MiddleDon_7500BP	0	0	deep
syltholm	HG_EuropeW	Denmark_10500BP_6000BP	Ukraine_10000BP_4000BP	0	0	deep
syltholm	HG_EuropeW	Denmark_10500BP_6000BP	Italy_15000BP_9000BP	1	0	deep
syltholm	HG_EuropeW	Denmark_10500BP_6000BP	Caucasus_13000BP_10000BP	0	0	deep
syltholm	HG_EuropeW	Denmark_10500BP_6000BP	Iran_10000BP_8500BP	0	0	deep
syltholm	HG_EuropeW	Denmark_10500BP_6000BP	Boncuklu_10000BP	0	0	deep
syltholm	HG_EuropeW	Denmark_10500BP_6000BP	UstIshim_45000BP	0	0	deep
syltholm	HG_EuropeW	Denmark_10500BP_6000BP	Laos_7800BP	0	0	deep
syltholm	HG_EuropeW	Denmark_10500BP_6000BP	Japan_3700BP_2600BP	0	0	deep
syltholm	HG_EuropeW	Denmark_10500BP_6000BP	SteppeC_8300BP_7000BP	0	0	deep
syltholm	HG_EuropeW	Denmark_10500BP_6000BP	SiberiaNE_9800BP	0	0	deep
syltholm	HG_EuropeW	Denmark_10500BP_6000BP	Amur_7500BP	0	0	deep
syltholm	HG_EuropeW	Denmark_10500BP_6000BP	Europe_37000BP_33000BP	0	0	deep
syltholm	HG_EuropeW	Denmark_10500BP_6000BP	Yana_31000BP	0	0	deep
syltholm	HG_EuropeW	Denmark_10500BP_6000BP	Beringia_11000BP_9000BP	0	0	deep
syltholm	HG_EuropeW	Denmark_10500BP_6000BP	Americas_12000BP_6000BP	0	0	deep
syltholm	HG_EuropeW	Denmark_10500BP_6000BP	Brazil_10000BP	0	0	deep
syltholm	HG_EuropeW	Denmark_10500BP_6000BP	Patagonia_7300BP_4600BP	0	0	deep
NEO23	Farmer_EuropeE_late	Scandinavia_5600BP_4600BP	YRI	0	0	deep
NEO23	Farmer_EuropeE_late	Scandinavia_5600BP_4600BP	RussiaNW_11000BP_8000BP	0	0	deep
NEO23	Farmer_EuropeE_late	Scandinavia_5600BP_4600BP	MiddleDon_7500BP	0	0	deep
NEO23	Farmer_EuropeE_late	Scandinavia_5600BP_4600BP	Ukraine_10000BP_4000BP	0	0	deep
NEO23	Farmer_EuropeE_late	Scandinavia_5600BP_4600BP	Italy_15000BP_9000BP	0.108	0.0144	deep
NEO23	Farmer_EuropeE_late	Scandinavia_5600BP_4600BP	Caucasus_13000BP_10000BP	0	0	deep
NEO23	Farmer_EuropeE_late	Scandinavia_5600BP_4600BP	Iran_10000BP_8500BP	0	0	deep
NEO23	Farmer_EuropeE_late	Scandinavia_5600BP_4600BP	Boncuklu_10000BP	0.892	0.0144	deep
NEO23	Farmer_EuropeE_late	Scandinavia_5600BP_4600BP	UstIshim_45000BP	0	0	deep
NEO23	Farmer_EuropeE_late	Scandinavia_5600BP_4600BP	Laos_7800BP	0	0	deep
NEO23	Farmer_EuropeE_late	Scandinavia_5600BP_4600BP	Japan_3700BP_2600BP	0	0	deep
NEO23	Farmer_EuropeE_late	Scandinavia_5600BP_4600BP	SteppeC_8300BP_7000BP	0	0	deep
NEO23	Farmer_EuropeE_late	Scandinavia_5600BP_4600BP	SiberiaNE_9800BP	0	0	deep
NEO23	Farmer_EuropeE_late	Scandinavia_5600BP_4600BP	Amur_7500BP	0	0	deep
NEO23	Farmer_EuropeE_late	Scandinavia_5600BP_4600BP	Europe_37000BP_33000BP	0	0	deep
NEO23	Farmer_EuropeE_late	Scandinavia_5600BP_4600BP	Yana_31000BP	0	0	deep
NEO23	Farmer_EuropeE_late	Scandinavia_5600BP_4600BP	Beringia_11000BP_9000BP	0	0	deep
NEO23	Farmer_EuropeE_late	Scandinavia_5600BP_4600BP	Americas_12000BP_6000BP	0	0	deep
NEO23	Farmer_EuropeE_late	Scandinavia_5600BP_4600BP	Brazil_10000BP	0	0	deep
NEO23	Farmer_EuropeE_late	Scandinavia_5600BP_4600BP	Patagonia_7300BP_4600BP	0	0	deep
NEO25	Farmer_EuropeE_late	Scandinavia_5600BP_4600BP	YRI	0	0	deep
NEO25	Farmer_EuropeE_late	Scandinavia_5600BP_4600BP	RussiaNW_11000BP_8000BP	0	0	deep
NEO25	Farmer_EuropeE_late	Scandinavia_5600BP_4600BP	MiddleDon_7500BP	0	0	deep
NEO25	Farmer_EuropeE_late	Scandinavia_5600BP_4600BP	Ukraine_10000BP_4000BP	0.032	0.0223	deep
NEO25	Farmer_EuropeE_late	Scandinavia_5600BP_4600BP	Italy_15000BP_9000BP	0.292	0.0282	deep
NEO25	Farmer_EuropeE_late	Scandinavia_5600BP_4600BP	Caucasus_13000BP_10000BP	0	0	deep
NEO25	Farmer_EuropeE_late	Scandinavia_5600BP_4600BP	Iran_10000BP_8500BP	0	0	deep
NEO25	Farmer_EuropeE_late	Scandinavia_5600BP_4600BP	Boncuklu_10000BP	0.676	0.0307	deep
NEO25	Farmer_EuropeE_late	Scandinavia_5600BP_4600BP	UstIshim_45000BP	0	0	deep
NEO25	Farmer_EuropeE_late	Scandinavia_5600BP_4600BP	Laos_7800BP	0	0	deep
NEO25	Farmer_EuropeE_late	Scandinavia_5600BP_4600BP	Japan_3700BP_2600BP	0	0	deep
NEO25	Farmer_EuropeE_late	Scandinavia_5600BP_4600BP	SteppeC_8300BP_7000BP	0	0	deep
NEO25	Farmer_EuropeE_late	Scandinavia_5600BP_4600BP	SiberiaNE_9800BP	0	0	deep
NEO25	Farmer_EuropeE_late	Scandinavia_5600BP_4600BP	Amur_7500BP	0	0	deep
NEO25	Farmer_EuropeE_late	Scandinavia_5600BP_4600BP	Europe_37000BP_33000BP	0	0	deep
NEO25	Farmer_EuropeE_late	Scandinavia_5600BP_4600BP	Yana_31000BP	0	0	deep
NEO25	Farmer_EuropeE_late	Scandinavia_5600BP_4600BP	Beringia_11000BP_9000BP	0	0	deep
NEO25	Farmer_EuropeE_late	Scandinavia_5600BP_4600BP	Americas_12000BP_6000BP	0	0	deep
NEO25	Farmer_EuropeE_late	Scandinavia_5600BP_4600BP	Brazil_10000BP	0	0	deep
NEO25	Farmer_EuropeE_late	Scandinavia_5600BP_4600BP	Patagonia_7300BP_4600BP	0	0	deep
NEO28	Farmer_EuropeE_late	Scandinavia_5600BP_4600BP	YRI	0	0	deep
NEO28	Farmer_EuropeE_late	Scandinavia_5600BP_4600BP	RussiaNW_11000BP_8000BP	0	0	deep
NEO28	Farmer_EuropeE_late	Scandinavia_5600BP_4600BP	MiddleDon_7500BP	0	0	deep
NEO28	Farmer_EuropeE_late	Scandinavia_5600BP_4600BP	Ukraine_10000BP_4000BP	0	0	deep
NEO28	Farmer_EuropeE_late	Scandinavia_5600BP_4600BP	Italy_15000BP_9000BP	0.178	0.0215	deep
NEO28	Farmer_EuropeE_late	Scandinavia_5600BP_4600BP	Caucasus_13000BP_10000BP	0	0	deep
NEO28	Farmer_EuropeE_late	Scandinavia_5600BP_4600BP	Iran_10000BP_8500BP	0	0	deep
NEO28	Farmer_EuropeE_late	Scandinavia_5600BP_4600BP	Boncuklu_10000BP	0.822	0.0215	deep
NEO28	Farmer_EuropeE_late	Scandinavia_5600BP_4600BP	UstIshim_45000BP	0	0	deep
NEO28	Farmer_EuropeE_late	Scandinavia_5600BP_4600BP	Laos_7800BP	0	0	deep
NEO28	Farmer_EuropeE_late	Scandinavia_5600BP_4600BP	Japan_3700BP_2600BP	0	0	deep
NEO28	Farmer_EuropeE_late	Scandinavia_5600BP_4600BP	SteppeC_8300BP_7000BP	0	0	deep
NEO28	Farmer_EuropeE_late	Scandinavia_5600BP_4600BP	SiberiaNE_9800BP	0	0	deep
NEO28	Farmer_EuropeE_late	Scandinavia_5600BP_4600BP	Amur_7500BP	0	0	deep
NEO28	Farmer_EuropeE_late	Scandinavia_5600BP_4600BP	Europe_37000BP_33000BP	0	0	deep
NEO28	Farmer_EuropeE_late	Scandinavia_5600BP_4600BP	Yana_31000BP	0	0	deep
NEO28	Farmer_EuropeE_late	Scandinavia_5600BP_4600BP	Beringia_11000BP_9000BP	0	0	deep
NEO28	Farmer_EuropeE_late	Scandinavia_5600BP_4600BP	Americas_12000BP_6000BP	0	0	deep
NEO28	Farmer_EuropeE_late	Scandinavia_5600BP_4600BP	Brazil_10000BP	0	0	deep
NEO28	Farmer_EuropeE_late	Scandinavia_5600BP_4600BP	Patagonia_7300BP_4600BP	0	0	deep
NEO29	Farmer_EuropeE_late	Scandinavia_5600BP_4600BP	YRI	0	0	deep
NEO29	Farmer_EuropeE_late	Scandinavia_5600BP_4600BP	RussiaNW_11000BP_8000BP	0	0	deep
NEO29	Farmer_EuropeE_late	Scandinavia_5600BP_4600BP	MiddleDon_7500BP	0	0	deep
NEO29	Farmer_EuropeE_late	Scandinavia_5600BP_4600BP	Ukraine_10000BP_4000BP	0	0	deep
NEO29	Farmer_EuropeE_late	Scandinavia_5600BP_4600BP	Italy_15000BP_9000BP	0.216	0.0339	deep
NEO29	Farmer_EuropeE_late	Scandinavia_5600BP_4600BP	Caucasus_13000BP_10000BP	0	0	deep
NEO29	Farmer_EuropeE_late	Scandinavia_5600BP_4600BP	Iran_10000BP_8500BP	0	0	deep
NEO29	Farmer_EuropeE_late	Scandinavia_5600BP_4600BP	Boncuklu_10000BP	0.784	0.0339	deep
NEO29	Farmer_EuropeE_late	Scandinavia_5600BP_4600BP	UstIshim_45000BP	0	0	deep
NEO29	Farmer_EuropeE_late	Scandinavia_5600BP_4600BP	Laos_7800BP	0	0	deep
NEO29	Farmer_EuropeE_late	Scandinavia_5600BP_4600BP	Japan_3700BP_2600BP	0	0	deep
NEO29	Farmer_EuropeE_late	Scandinavia_5600BP_4600BP	SteppeC_8300BP_7000BP	0	0	deep
NEO29	Farmer_EuropeE_late	Scandinavia_5600BP_4600BP	SiberiaNE_9800BP	0	0	deep
NEO29	Farmer_EuropeE_late	Scandinavia_5600BP_4600BP	Amur_7500BP	0	0	deep
NEO29	Farmer_EuropeE_late	Scandinavia_5600BP_4600BP	Europe_37000BP_33000BP	0	0	deep
NEO29	Farmer_EuropeE_late	Scandinavia_5600BP_4600BP	Yana_31000BP	0	0	deep
NEO29	Farmer_EuropeE_late	Scandinavia_5600BP_4600BP	Beringia_11000BP_9000BP	0	0	deep
NEO29	Farmer_EuropeE_late	Scandinavia_5600BP_4600BP	Americas_12000BP_6000BP	0	0	deep
NEO29	Farmer_EuropeE_late	Scandinavia_5600BP_4600BP	Brazil_10000BP	0	0	deep
NEO29	Farmer_EuropeE_late	Scandinavia_5600BP_4600BP	Patagonia_7300BP_4600BP	0	0	deep
NEO43	Farmer_EuropeE_late	Scandinavia_5600BP_4600BP	YRI	0	0	deep
NEO43	Farmer_EuropeE_late	Scandinavia_5600BP_4600BP	RussiaNW_11000BP_8000BP	0	0	deep
NEO43	Farmer_EuropeE_late	Scandinavia_5600BP_4600BP	MiddleDon_7500BP	0	0	deep
NEO43	Farmer_EuropeE_late	Scandinavia_5600BP_4600BP	Ukraine_10000BP_4000BP	0.036	0.0141	deep
NEO43	Farmer_EuropeE_late	Scandinavia_5600BP_4600BP	Italy_15000BP_9000BP	0.2	0.0182	deep
NEO43	Farmer_EuropeE_late	Scandinavia_5600BP_4600BP	Caucasus_13000BP_10000BP	0	0	deep
NEO43	Farmer_EuropeE_late	Scandinavia_5600BP_4600BP	Iran_10000BP_8500BP	0	0	deep
NEO43	Farmer_EuropeE_late	Scandinavia_5600BP_4600BP	Boncuklu_10000BP	0.763	0.0232	deep
NEO43	Farmer_EuropeE_late	Scandinavia_5600BP_4600BP	UstIshim_45000BP	0	0	deep
NEO43	Farmer_EuropeE_late	Scandinavia_5600BP_4600BP	Laos_7800BP	0	0	deep
NEO43	Farmer_EuropeE_late	Scandinavia_5600BP_4600BP	Japan_3700BP_2600BP	0	0	deep
NEO43	Farmer_EuropeE_late	Scandinavia_5600BP_4600BP	SteppeC_8300BP_7000BP	0	0	deep
NEO43	Farmer_EuropeE_late	Scandinavia_5600BP_4600BP	SiberiaNE_9800BP	0	0	deep
NEO43	Farmer_EuropeE_late	Scandinavia_5600BP_4600BP	Amur_7500BP	0	0	deep
NEO43	Farmer_EuropeE_late	Scandinavia_5600BP_4600BP	Europe_37000BP_33000BP	0	0	deep
NEO43	Farmer_EuropeE_late	Scandinavia_5600BP_4600BP	Yana_31000BP	0	0	deep
NEO43	Farmer_EuropeE_late	Scandinavia_5600BP_4600BP	Beringia_11000BP_9000BP	0	0	deep
NEO43	Farmer_EuropeE_late	Scandinavia_5600BP_4600BP	Americas_12000BP_6000BP	0	0	deep
NEO43	Farmer_EuropeE_late	Scandinavia_5600BP_4600BP	Brazil_10000BP	0	0	deep
NEO43	Farmer_EuropeE_late	Scandinavia_5600BP_4600BP	Patagonia_7300BP_4600BP	0	0	deep
NEO595	Farmer_EuropeE_late	Scandinavia_5600BP_4600BP	YRI	0	0	deep
NEO595	Farmer_EuropeE_late	Scandinavia_5600BP_4600BP	RussiaNW_11000BP_8000BP	0	0	deep
NEO595	Farmer_EuropeE_late	Scandinavia_5600BP_4600BP	MiddleDon_7500BP	0	0	deep
NEO595	Farmer_EuropeE_late	Scandinavia_5600BP_4600BP	Ukraine_10000BP_4000BP	0	0	deep
NEO595	Farmer_EuropeE_late	Scandinavia_5600BP_4600BP	Italy_15000BP_9000BP	0.184	0.0208	deep
NEO595	Farmer_EuropeE_late	Scandinavia_5600BP_4600BP	Caucasus_13000BP_10000BP	0	0	deep
NEO595	Farmer_EuropeE_late	Scandinavia_5600BP_4600BP	Iran_10000BP_8500BP	0	0	deep
NEO595	Farmer_EuropeE_late	Scandinavia_5600BP_4600BP	Boncuklu_10000BP	0.816	0.0208	deep
NEO595	Farmer_EuropeE_late	Scandinavia_5600BP_4600BP	UstIshim_45000BP	0	0	deep
NEO595	Farmer_EuropeE_late	Scandinavia_5600BP_4600BP	Laos_7800BP	0	0	deep
NEO595	Farmer_EuropeE_late	Scandinavia_5600BP_4600BP	Japan_3700BP_2600BP	0	0	deep
NEO595	Farmer_EuropeE_late	Scandinavia_5600BP_4600BP	SteppeC_8300BP_7000BP	0	0	deep
NEO595	Farmer_EuropeE_late	Scandinavia_5600BP_4600BP	SiberiaNE_9800BP	0	0	deep
NEO595	Farmer_EuropeE_late	Scandinavia_5600BP_4600BP	Amur_7500BP	0	0	deep
NEO595	Farmer_EuropeE_late	Scandinavia_5600BP_4600BP	Europe_37000BP_33000BP	0	0	deep
NEO595	Farmer_EuropeE_late	Scandinavia_5600BP_4600BP	Yana_31000BP	0	0	deep
NEO595	Farmer_EuropeE_late	Scandinavia_5600BP_4600BP	Beringia_11000BP_9000BP	0	0	deep
NEO595	Farmer_EuropeE_late	Scandinavia_5600BP_4600BP	Americas_12000BP_6000BP	0	0	deep
NEO595	Farmer_EuropeE_late	Scandinavia_5600BP_4600BP	Brazil_10000BP	0	0	deep
NEO595	Farmer_EuropeE_late	Scandinavia_5600BP_4600BP	Patagonia_7300BP_4600BP	0	0	deep
NEO597	Farmer_EuropeE_late	Scandinavia_5600BP_4600BP	YRI	0	0	deep
NEO597	Farmer_EuropeE_late	Scandinavia_5600BP_4600BP	RussiaNW_11000BP_8000BP	0	0	deep
NEO597	Farmer_EuropeE_late	Scandinavia_5600BP_4600BP	MiddleDon_7500BP	0	0	deep
NEO597	Farmer_EuropeE_late	Scandinavia_5600BP_4600BP	Ukraine_10000BP_4000BP	0	0	deep
NEO597	Farmer_EuropeE_late	Scandinavia_5600BP_4600BP	Italy_15000BP_9000BP	0.235	0.0282	deep
NEO597	Farmer_EuropeE_late	Scandinavia_5600BP_4600BP	Caucasus_13000BP_10000BP	0	0	deep
NEO597	Farmer_EuropeE_late	Scandinavia_5600BP_4600BP	Iran_10000BP_8500BP	0	0	deep
NEO597	Farmer_EuropeE_late	Scandinavia_5600BP_4600BP	Boncuklu_10000BP	0.765	0.0282	deep
NEO597	Farmer_EuropeE_late	Scandinavia_5600BP_4600BP	UstIshim_45000BP	0	0	deep
NEO597	Farmer_EuropeE_late	Scandinavia_5600BP_4600BP	Laos_7800BP	0	0	deep
NEO597	Farmer_EuropeE_late	Scandinavia_5600BP_4600BP	Japan_3700BP_2600BP	0	0	deep
NEO597	Farmer_EuropeE_late	Scandinavia_5600BP_4600BP	SteppeC_8300BP_7000BP	0	0	deep
NEO597	Farmer_EuropeE_late	Scandinavia_5600BP_4600BP	SiberiaNE_9800BP	0	0	deep
NEO597	Farmer_EuropeE_late	Scandinavia_5600BP_4600BP	Amur_7500BP	0	0	deep
NEO597	Farmer_EuropeE_late	Scandinavia_5600BP_4600BP	Europe_37000BP_33000BP	0	0	deep
NEO597	Farmer_EuropeE_late	Scandinavia_5600BP_4600BP	Yana_31000BP	0	0	deep
NEO597	Farmer_EuropeE_late	Scandinavia_5600BP_4600BP	Beringia_11000BP_9000BP	0	0	deep
NEO597	Farmer_EuropeE_late	Scandinavia_5600BP_4600BP	Americas_12000BP_6000BP	0	0	deep
NEO597	Farmer_EuropeE_late	Scandinavia_5600BP_4600BP	Brazil_10000BP	0	0	deep
NEO597	Farmer_EuropeE_late	Scandinavia_5600BP_4600BP	Patagonia_7300BP_4600BP	0	0	deep
NEO599	Farmer_EuropeE_late	Scandinavia_5600BP_4600BP	YRI	0	0	deep
NEO599	Farmer_EuropeE_late	Scandinavia_5600BP_4600BP	RussiaNW_11000BP_8000BP	0	0	deep
NEO599	Farmer_EuropeE_late	Scandinavia_5600BP_4600BP	MiddleDon_7500BP	0	0	deep
NEO599	Farmer_EuropeE_late	Scandinavia_5600BP_4600BP	Ukraine_10000BP_4000BP	0	0	deep
NEO599	Farmer_EuropeE_late	Scandinavia_5600BP_4600BP	Italy_15000BP_9000BP	0.196	0.0203	deep
NEO599	Farmer_EuropeE_late	Scandinavia_5600BP_4600BP	Caucasus_13000BP_10000BP	0	0	deep
NEO599	Farmer_EuropeE_late	Scandinavia_5600BP_4600BP	Iran_10000BP_8500BP	0	0	deep
NEO599	Farmer_EuropeE_late	Scandinavia_5600BP_4600BP	Boncuklu_10000BP	0.804	0.0203	deep
NEO599	Farmer_EuropeE_late	Scandinavia_5600BP_4600BP	UstIshim_45000BP	0	0	deep
NEO599	Farmer_EuropeE_late	Scandinavia_5600BP_4600BP	Laos_7800BP	0	0	deep
NEO599	Farmer_EuropeE_late	Scandinavia_5600BP_4600BP	Japan_3700BP_2600BP	0	0	deep
NEO599	Farmer_EuropeE_late	Scandinavia_5600BP_4600BP	SteppeC_8300BP_7000BP	0	0	deep
NEO599	Farmer_EuropeE_late	Scandinavia_5600BP_4600BP	SiberiaNE_9800BP	0	0	deep
NEO599	Farmer_EuropeE_late	Scandinavia_5600BP_4600BP	Amur_7500BP	0	0	deep
NEO599	Farmer_EuropeE_late	Scandinavia_5600BP_4600BP	Europe_37000BP_33000BP	0	0	deep
NEO599	Farmer_EuropeE_late	Scandinavia_5600BP_4600BP	Yana_31000BP	0	0	deep
NEO599	Farmer_EuropeE_late	Scandinavia_5600BP_4600BP	Beringia_11000BP_9000BP	0	0	deep
NEO599	Farmer_EuropeE_late	Scandinavia_5600BP_4600BP	Americas_12000BP_6000BP	0	0	deep
NEO599	Farmer_EuropeE_late	Scandinavia_5600BP_4600BP	Brazil_10000BP	0	0	deep
NEO599	Farmer_EuropeE_late	Scandinavia_5600BP_4600BP	Patagonia_7300BP_4600BP	0	0	deep
NEO744	Farmer_EuropeE_late	Scandinavia_5600BP_4600BP	YRI	0	0	deep
NEO744	Farmer_EuropeE_late	Scandinavia_5600BP_4600BP	RussiaNW_11000BP_8000BP	0	0	deep
NEO744	Farmer_EuropeE_late	Scandinavia_5600BP_4600BP	MiddleDon_7500BP	0	0	deep
NEO744	Farmer_EuropeE_late	Scandinavia_5600BP_4600BP	Ukraine_10000BP_4000BP	0	0	deep
NEO744	Farmer_EuropeE_late	Scandinavia_5600BP_4600BP	Italy_15000BP_9000BP	0.13	0.0159	deep
NEO744	Farmer_EuropeE_late	Scandinavia_5600BP_4600BP	Caucasus_13000BP_10000BP	0	0	deep
NEO744	Farmer_EuropeE_late	Scandinavia_5600BP_4600BP	Iran_10000BP_8500BP	0	0	deep
NEO744	Farmer_EuropeE_late	Scandinavia_5600BP_4600BP	Boncuklu_10000BP	0.87	0.0159	deep
NEO744	Farmer_EuropeE_late	Scandinavia_5600BP_4600BP	UstIshim_45000BP	0	0	deep
NEO744	Farmer_EuropeE_late	Scandinavia_5600BP_4600BP	Laos_7800BP	0	0	deep
NEO744	Farmer_EuropeE_late	Scandinavia_5600BP_4600BP	Japan_3700BP_2600BP	0	0	deep
NEO744	Farmer_EuropeE_late	Scandinavia_5600BP_4600BP	SteppeC_8300BP_7000BP	0	0	deep
NEO744	Farmer_EuropeE_late	Scandinavia_5600BP_4600BP	SiberiaNE_9800BP	0	0	deep
NEO744	Farmer_EuropeE_late	Scandinavia_5600BP_4600BP	Amur_7500BP	0	0	deep
NEO744	Farmer_EuropeE_late	Scandinavia_5600BP_4600BP	Europe_37000BP_33000BP	0	0	deep
NEO744	Farmer_EuropeE_late	Scandinavia_5600BP_4600BP	Yana_31000BP	0	0	deep
NEO744	Farmer_EuropeE_late	Scandinavia_5600BP_4600BP	Beringia_11000BP_9000BP	0	0	deep
NEO744	Farmer_EuropeE_late	Scandinavia_5600BP_4600BP	Americas_12000BP_6000BP	0	0	deep
NEO744	Farmer_EuropeE_late	Scandinavia_5600BP_4600BP	Brazil_10000BP	0	0	deep
NEO744	Farmer_EuropeE_late	Scandinavia_5600BP_4600BP	Patagonia_7300BP_4600BP	0	0	deep
NEO753	Farmer_EuropeE_late	Scandinavia_5600BP_4600BP	YRI	0	0	deep
NEO753	Farmer_EuropeE_late	Scandinavia_5600BP_4600BP	RussiaNW_11000BP_8000BP	0	0	deep
NEO753	Farmer_EuropeE_late	Scandinavia_5600BP_4600BP	MiddleDon_7500BP	0	0	deep
NEO753	Farmer_EuropeE_late	Scandinavia_5600BP_4600BP	Ukraine_10000BP_4000BP	0	0	deep
NEO753	Farmer_EuropeE_late	Scandinavia_5600BP_4600BP	Italy_15000BP_9000BP	0.131	0.021	deep
NEO753	Farmer_EuropeE_late	Scandinavia_5600BP_4600BP	Caucasus_13000BP_10000BP	0	0	deep
NEO753	Farmer_EuropeE_late	Scandinavia_5600BP_4600BP	Iran_10000BP_8500BP	0	0	deep
NEO753	Farmer_EuropeE_late	Scandinavia_5600BP_4600BP	Boncuklu_10000BP	0.869	0.021	deep
NEO753	Farmer_EuropeE_late	Scandinavia_5600BP_4600BP	UstIshim_45000BP	0	0	deep
NEO753	Farmer_EuropeE_late	Scandinavia_5600BP_4600BP	Laos_7800BP	0	0	deep
NEO753	Farmer_EuropeE_late	Scandinavia_5600BP_4600BP	Japan_3700BP_2600BP	0	0	deep
NEO753	Farmer_EuropeE_late	Scandinavia_5600BP_4600BP	SteppeC_8300BP_7000BP	0	0	deep
NEO753	Farmer_EuropeE_late	Scandinavia_5600BP_4600BP	SiberiaNE_9800BP	0	0	deep
NEO753	Farmer_EuropeE_late	Scandinavia_5600BP_4600BP	Amur_7500BP	0	0	deep
NEO753	Farmer_EuropeE_late	Scandinavia_5600BP_4600BP	Europe_37000BP_33000BP	0	0	deep
NEO753	Farmer_EuropeE_late	Scandinavia_5600BP_4600BP	Yana_31000BP	0	0	deep
NEO753	Farmer_EuropeE_late	Scandinavia_5600BP_4600BP	Beringia_11000BP_9000BP	0	0	deep
NEO753	Farmer_EuropeE_late	Scandinavia_5600BP_4600BP	Americas_12000BP_6000BP	0	0	deep
NEO753	Farmer_EuropeE_late	Scandinavia_5600BP_4600BP	Brazil_10000BP	0	0	deep
NEO753	Farmer_EuropeE_late	Scandinavia_5600BP_4600BP	Patagonia_7300BP_4600BP	0	0	deep
NEO757	Farmer_EuropeE_late	Scandinavia_5600BP_4600BP	YRI	0	0	deep
NEO757	Farmer_EuropeE_late	Scandinavia_5600BP_4600BP	RussiaNW_11000BP_8000BP	0	0	deep
NEO757	Farmer_EuropeE_late	Scandinavia_5600BP_4600BP	MiddleDon_7500BP	0	0	deep
NEO757	Farmer_EuropeE_late	Scandinavia_5600BP_4600BP	Ukraine_10000BP_4000BP	0	0.013	deep
NEO757	Farmer_EuropeE_late	Scandinavia_5600BP_4600BP	Italy_15000BP_9000BP	0.239	0.0244	deep
NEO757	Farmer_EuropeE_late	Scandinavia_5600BP_4600BP	Caucasus_13000BP_10000BP	0	0	deep
NEO757	Farmer_EuropeE_late	Scandinavia_5600BP_4600BP	Iran_10000BP_8500BP	0	0	deep
NEO757	Farmer_EuropeE_late	Scandinavia_5600BP_4600BP	Boncuklu_10000BP	0.761	0.0309	deep
NEO757	Farmer_EuropeE_late	Scandinavia_5600BP_4600BP	UstIshim_45000BP	0	0	deep
NEO757	Farmer_EuropeE_late	Scandinavia_5600BP_4600BP	Laos_7800BP	0	0	deep
NEO757	Farmer_EuropeE_late	Scandinavia_5600BP_4600BP	Japan_3700BP_2600BP	0	0	deep
NEO757	Farmer_EuropeE_late	Scandinavia_5600BP_4600BP	SteppeC_8300BP_7000BP	0	0	deep
NEO757	Farmer_EuropeE_late	Scandinavia_5600BP_4600BP	SiberiaNE_9800BP	0	0	deep
NEO757	Farmer_EuropeE_late	Scandinavia_5600BP_4600BP	Amur_7500BP	0	0	deep
NEO757	Farmer_EuropeE_late	Scandinavia_5600BP_4600BP	Europe_37000BP_33000BP	0	0	deep
NEO757	Farmer_EuropeE_late	Scandinavia_5600BP_4600BP	Yana_31000BP	0	0	deep
NEO757	Farmer_EuropeE_late	Scandinavia_5600BP_4600BP	Beringia_11000BP_9000BP	0	0	deep
NEO757	Farmer_EuropeE_late	Scandinavia_5600BP_4600BP	Americas_12000BP_6000BP	0	0	deep
NEO757	Farmer_EuropeE_late	Scandinavia_5600BP_4600BP	Brazil_10000BP	0	0	deep
NEO757	Farmer_EuropeE_late	Scandinavia_5600BP_4600BP	Patagonia_7300BP_4600BP	0	0	deep
NEO790	Farmer_EuropeE_late	Scandinavia_5600BP_4600BP	YRI	0	0	deep
NEO790	Farmer_EuropeE_late	Scandinavia_5600BP_4600BP	RussiaNW_11000BP_8000BP	0	0	deep
NEO790	Farmer_EuropeE_late	Scandinavia_5600BP_4600BP	MiddleDon_7500BP	0	0	deep
NEO790	Farmer_EuropeE_late	Scandinavia_5600BP_4600BP	Ukraine_10000BP_4000BP	0	0	deep
NEO790	Farmer_EuropeE_late	Scandinavia_5600BP_4600BP	Italy_15000BP_9000BP	0.171	0.0247	deep
NEO790	Farmer_EuropeE_late	Scandinavia_5600BP_4600BP	Caucasus_13000BP_10000BP	0	0	deep
NEO790	Farmer_EuropeE_late	Scandinavia_5600BP_4600BP	Iran_10000BP_8500BP	0	0	deep
NEO790	Farmer_EuropeE_late	Scandinavia_5600BP_4600BP	Boncuklu_10000BP	0.829	0.0247	deep
NEO790	Farmer_EuropeE_late	Scandinavia_5600BP_4600BP	UstIshim_45000BP	0	0	deep
NEO790	Farmer_EuropeE_late	Scandinavia_5600BP_4600BP	Laos_7800BP	0	0	deep
NEO790	Farmer_EuropeE_late	Scandinavia_5600BP_4600BP	Japan_3700BP_2600BP	0	0	deep
NEO790	Farmer_EuropeE_late	Scandinavia_5600BP_4600BP	SteppeC_8300BP_7000BP	0	0	deep
NEO790	Farmer_EuropeE_late	Scandinavia_5600BP_4600BP	SiberiaNE_9800BP	0	0	deep
NEO790	Farmer_EuropeE_late	Scandinavia_5600BP_4600BP	Amur_7500BP	0	0	deep
NEO790	Farmer_EuropeE_late	Scandinavia_5600BP_4600BP	Europe_37000BP_33000BP	0	0	deep
NEO790	Farmer_EuropeE_late	Scandinavia_5600BP_4600BP	Yana_31000BP	0	0	deep
NEO790	Farmer_EuropeE_late	Scandinavia_5600BP_4600BP	Beringia_11000BP_9000BP	0	0	deep
NEO790	Farmer_EuropeE_late	Scandinavia_5600BP_4600BP	Americas_12000BP_6000BP	0	0	deep
NEO790	Farmer_EuropeE_late	Scandinavia_5600BP_4600BP	Brazil_10000BP	0	0	deep
NEO790	Farmer_EuropeE_late	Scandinavia_5600BP_4600BP	Patagonia_7300BP_4600BP	0	0	deep
NEO866	Farmer_EuropeE_late	Scandinavia_5600BP_4600BP	YRI	0	0	deep
NEO866	Farmer_EuropeE_late	Scandinavia_5600BP_4600BP	RussiaNW_11000BP_8000BP	0	0	deep
NEO866	Farmer_EuropeE_late	Scandinavia_5600BP_4600BP	MiddleDon_7500BP	0	0	deep
NEO866	Farmer_EuropeE_late	Scandinavia_5600BP_4600BP	Ukraine_10000BP_4000BP	0	0	deep
NEO866	Farmer_EuropeE_late	Scandinavia_5600BP_4600BP	Italy_15000BP_9000BP	0.239	0.0232	deep
NEO866	Farmer_EuropeE_late	Scandinavia_5600BP_4600BP	Caucasus_13000BP_10000BP	0	0	deep
NEO866	Farmer_EuropeE_late	Scandinavia_5600BP_4600BP	Iran_10000BP_8500BP	0	0	deep
NEO866	Farmer_EuropeE_late	Scandinavia_5600BP_4600BP	Boncuklu_10000BP	0.761	0.0232	deep
NEO866	Farmer_EuropeE_late	Scandinavia_5600BP_4600BP	UstIshim_45000BP	0	0	deep
NEO866	Farmer_EuropeE_late	Scandinavia_5600BP_4600BP	Laos_7800BP	0	0	deep
NEO866	Farmer_EuropeE_late	Scandinavia_5600BP_4600BP	Japan_3700BP_2600BP	0	0	deep
NEO866	Farmer_EuropeE_late	Scandinavia_5600BP_4600BP	SteppeC_8300BP_7000BP	0	0	deep
NEO866	Farmer_EuropeE_late	Scandinavia_5600BP_4600BP	SiberiaNE_9800BP	0	0	deep
NEO866	Farmer_EuropeE_late	Scandinavia_5600BP_4600BP	Amur_7500BP	0	0	deep
NEO866	Farmer_EuropeE_late	Scandinavia_5600BP_4600BP	Europe_37000BP_33000BP	0	0	deep
NEO866	Farmer_EuropeE_late	Scandinavia_5600BP_4600BP	Yana_31000BP	0	0	deep
NEO866	Farmer_EuropeE_late	Scandinavia_5600BP_4600BP	Beringia_11000BP_9000BP	0	0	deep
NEO866	Farmer_EuropeE_late	Scandinavia_5600BP_4600BP	Americas_12000BP_6000BP	0	0	deep
NEO866	Farmer_EuropeE_late	Scandinavia_5600BP_4600BP	Brazil_10000BP	0	0	deep
NEO866	Farmer_EuropeE_late	Scandinavia_5600BP_4600BP	Patagonia_7300BP_4600BP	0	0	deep
NEO886	Farmer_EuropeE_late	Scandinavia_5600BP_4600BP	YRI	0	0	deep
NEO886	Farmer_EuropeE_late	Scandinavia_5600BP_4600BP	RussiaNW_11000BP_8000BP	0	0	deep
NEO886	Farmer_EuropeE_late	Scandinavia_5600BP_4600BP	MiddleDon_7500BP	0	0	deep
NEO886	Farmer_EuropeE_late	Scandinavia_5600BP_4600BP	Ukraine_10000BP_4000BP	0	0	deep
NEO886	Farmer_EuropeE_late	Scandinavia_5600BP_4600BP	Italy_15000BP_9000BP	0.292	0.0244	deep
NEO886	Farmer_EuropeE_late	Scandinavia_5600BP_4600BP	Caucasus_13000BP_10000BP	0	0	deep
NEO886	Farmer_EuropeE_late	Scandinavia_5600BP_4600BP	Iran_10000BP_8500BP	0	0	deep
NEO886	Farmer_EuropeE_late	Scandinavia_5600BP_4600BP	Boncuklu_10000BP	0.708	0.0244	deep
NEO886	Farmer_EuropeE_late	Scandinavia_5600BP_4600BP	UstIshim_45000BP	0	0	deep
NEO886	Farmer_EuropeE_late	Scandinavia_5600BP_4600BP	Laos_7800BP	0	0	deep
NEO886	Farmer_EuropeE_late	Scandinavia_5600BP_4600BP	Japan_3700BP_2600BP	0	0	deep
NEO886	Farmer_EuropeE_late	Scandinavia_5600BP_4600BP	SteppeC_8300BP_7000BP	0	0	deep
NEO886	Farmer_EuropeE_late	Scandinavia_5600BP_4600BP	SiberiaNE_9800BP	0	0	deep
NEO886	Farmer_EuropeE_late	Scandinavia_5600BP_4600BP	Amur_7500BP	0	0	deep
NEO886	Farmer_EuropeE_late	Scandinavia_5600BP_4600BP	Europe_37000BP_33000BP	0	0	deep
NEO886	Farmer_EuropeE_late	Scandinavia_5600BP_4600BP	Yana_31000BP	0	0	deep
NEO886	Farmer_EuropeE_late	Scandinavia_5600BP_4600BP	Beringia_11000BP_9000BP	0	0	deep
NEO886	Farmer_EuropeE_late	Scandinavia_5600BP_4600BP	Americas_12000BP_6000BP	0	0	deep
NEO886	Farmer_EuropeE_late	Scandinavia_5600BP_4600BP	Brazil_10000BP	0	0	deep
NEO886	Farmer_EuropeE_late	Scandinavia_5600BP_4600BP	Patagonia_7300BP_4600BP	0	0	deep
NEO891	Farmer_EuropeE_late	Scandinavia_5600BP_4600BP	YRI	0	0	deep
NEO891	Farmer_EuropeE_late	Scandinavia_5600BP_4600BP	RussiaNW_11000BP_8000BP	0	0	deep
NEO891	Farmer_EuropeE_late	Scandinavia_5600BP_4600BP	MiddleDon_7500BP	0	0	deep
NEO891	Farmer_EuropeE_late	Scandinavia_5600BP_4600BP	Ukraine_10000BP_4000BP	0	0	deep
NEO891	Farmer_EuropeE_late	Scandinavia_5600BP_4600BP	Italy_15000BP_9000BP	0.142	0.0166	deep
NEO891	Farmer_EuropeE_late	Scandinavia_5600BP_4600BP	Caucasus_13000BP_10000BP	0	0	deep
NEO891	Farmer_EuropeE_late	Scandinavia_5600BP_4600BP	Iran_10000BP_8500BP	0	0	deep
NEO891	Farmer_EuropeE_late	Scandinavia_5600BP_4600BP	Boncuklu_10000BP	0.858	0.0166	deep
NEO891	Farmer_EuropeE_late	Scandinavia_5600BP_4600BP	UstIshim_45000BP	0	0	deep
NEO891	Farmer_EuropeE_late	Scandinavia_5600BP_4600BP	Laos_7800BP	0	0	deep
NEO891	Farmer_EuropeE_late	Scandinavia_5600BP_4600BP	Japan_3700BP_2600BP	0	0	deep
NEO891	Farmer_EuropeE_late	Scandinavia_5600BP_4600BP	SteppeC_8300BP_7000BP	0	0	deep
NEO891	Farmer_EuropeE_late	Scandinavia_5600BP_4600BP	SiberiaNE_9800BP	0	0	deep
NEO891	Farmer_EuropeE_late	Scandinavia_5600BP_4600BP	Amur_7500BP	0	0	deep
NEO891	Farmer_EuropeE_late	Scandinavia_5600BP_4600BP	Europe_37000BP_33000BP	0	0	deep
NEO891	Farmer_EuropeE_late	Scandinavia_5600BP_4600BP	Yana_31000BP	0	0	deep
NEO891	Farmer_EuropeE_late	Scandinavia_5600BP_4600BP	Beringia_11000BP_9000BP	0	0	deep
NEO891	Farmer_EuropeE_late	Scandinavia_5600BP_4600BP	Americas_12000BP_6000BP	0	0	deep
NEO891	Farmer_EuropeE_late	Scandinavia_5600BP_4600BP	Brazil_10000BP	0	0	deep
NEO891	Farmer_EuropeE_late	Scandinavia_5600BP_4600BP	Patagonia_7300BP_4600BP	0	0	deep
NEO896	Farmer_EuropeE_late	Scandinavia_5600BP_4600BP	YRI	0	0	deep
NEO896	Farmer_EuropeE_late	Scandinavia_5600BP_4600BP	RussiaNW_11000BP_8000BP	0	0	deep
NEO896	Farmer_EuropeE_late	Scandinavia_5600BP_4600BP	MiddleDon_7500BP	0	0	deep
NEO896	Farmer_EuropeE_late	Scandinavia_5600BP_4600BP	Ukraine_10000BP_4000BP	0	0	deep
NEO896	Farmer_EuropeE_late	Scandinavia_5600BP_4600BP	Italy_15000BP_9000BP	0.17	0.0231	deep
NEO896	Farmer_EuropeE_late	Scandinavia_5600BP_4600BP	Caucasus_13000BP_10000BP	0	0	deep
NEO896	Farmer_EuropeE_late	Scandinavia_5600BP_4600BP	Iran_10000BP_8500BP	0	0	deep
NEO896	Farmer_EuropeE_late	Scandinavia_5600BP_4600BP	Boncuklu_10000BP	0.83	0.0231	deep
NEO896	Farmer_EuropeE_late	Scandinavia_5600BP_4600BP	UstIshim_45000BP	0	0	deep
NEO896	Farmer_EuropeE_late	Scandinavia_5600BP_4600BP	Laos_7800BP	0	0	deep
NEO896	Farmer_EuropeE_late	Scandinavia_5600BP_4600BP	Japan_3700BP_2600BP	0	0	deep
NEO896	Farmer_EuropeE_late	Scandinavia_5600BP_4600BP	SteppeC_8300BP_7000BP	0	0	deep
NEO896	Farmer_EuropeE_late	Scandinavia_5600BP_4600BP	SiberiaNE_9800BP	0	0	deep
NEO896	Farmer_EuropeE_late	Scandinavia_5600BP_4600BP	Amur_7500BP	0	0	deep
NEO896	Farmer_EuropeE_late	Scandinavia_5600BP_4600BP	Europe_37000BP_33000BP	0	0	deep
NEO896	Farmer_EuropeE_late	Scandinavia_5600BP_4600BP	Yana_31000BP	0	0	deep
NEO896	Farmer_EuropeE_late	Scandinavia_5600BP_4600BP	Beringia_11000BP_9000BP	0	0	deep
NEO896	Farmer_EuropeE_late	Scandinavia_5600BP_4600BP	Americas_12000BP_6000BP	0	0	deep
NEO896	Farmer_EuropeE_late	Scandinavia_5600BP_4600BP	Brazil_10000BP	0	0	deep
NEO896	Farmer_EuropeE_late	Scandinavia_5600BP_4600BP	Patagonia_7300BP_4600BP	0	0	deep
NEO925	Farmer_EuropeE_late	Scandinavia_5600BP_4600BP	YRI	0	0	deep
NEO925	Farmer_EuropeE_late	Scandinavia_5600BP_4600BP	RussiaNW_11000BP_8000BP	0	0	deep
NEO925	Farmer_EuropeE_late	Scandinavia_5600BP_4600BP	MiddleDon_7500BP	0	0	deep
NEO925	Farmer_EuropeE_late	Scandinavia_5600BP_4600BP	Ukraine_10000BP_4000BP	0	0	deep
NEO925	Farmer_EuropeE_late	Scandinavia_5600BP_4600BP	Italy_15000BP_9000BP	0.216	0.0216	deep
NEO925	Farmer_EuropeE_late	Scandinavia_5600BP_4600BP	Caucasus_13000BP_10000BP	0	0	deep
NEO925	Farmer_EuropeE_late	Scandinavia_5600BP_4600BP	Iran_10000BP_8500BP	0	0	deep
NEO925	Farmer_EuropeE_late	Scandinavia_5600BP_4600BP	Boncuklu_10000BP	0.784	0.0216	deep
NEO925	Farmer_EuropeE_late	Scandinavia_5600BP_4600BP	UstIshim_45000BP	0	0	deep
NEO925	Farmer_EuropeE_late	Scandinavia_5600BP_4600BP	Laos_7800BP	0	0	deep
NEO925	Farmer_EuropeE_late	Scandinavia_5600BP_4600BP	Japan_3700BP_2600BP	0	0	deep
NEO925	Farmer_EuropeE_late	Scandinavia_5600BP_4600BP	SteppeC_8300BP_7000BP	0	0	deep
NEO925	Farmer_EuropeE_late	Scandinavia_5600BP_4600BP	SiberiaNE_9800BP	0	0	deep
NEO925	Farmer_EuropeE_late	Scandinavia_5600BP_4600BP	Amur_7500BP	0	0	deep
NEO925	Farmer_EuropeE_late	Scandinavia_5600BP_4600BP	Europe_37000BP_33000BP	0	0	deep
NEO925	Farmer_EuropeE_late	Scandinavia_5600BP_4600BP	Yana_31000BP	0	0	deep
NEO925	Farmer_EuropeE_late	Scandinavia_5600BP_4600BP	Beringia_11000BP_9000BP	0	0	deep
NEO925	Farmer_EuropeE_late	Scandinavia_5600BP_4600BP	Americas_12000BP_6000BP	0	0	deep
NEO925	Farmer_EuropeE_late	Scandinavia_5600BP_4600BP	Brazil_10000BP	0	0	deep
NEO925	Farmer_EuropeE_late	Scandinavia_5600BP_4600BP	Patagonia_7300BP_4600BP	0	0	deep
NEO933	Farmer_EuropeE_late	Scandinavia_5600BP_4600BP	YRI	0	0	deep
NEO933	Farmer_EuropeE_late	Scandinavia_5600BP_4600BP	RussiaNW_11000BP_8000BP	0	0	deep
NEO933	Farmer_EuropeE_late	Scandinavia_5600BP_4600BP	MiddleDon_7500BP	0	0	deep
NEO933	Farmer_EuropeE_late	Scandinavia_5600BP_4600BP	Ukraine_10000BP_4000BP	0	0	deep
NEO933	Farmer_EuropeE_late	Scandinavia_5600BP_4600BP	Italy_15000BP_9000BP	0.206	0.019	deep
NEO933	Farmer_EuropeE_late	Scandinavia_5600BP_4600BP	Caucasus_13000BP_10000BP	0	0	deep
NEO933	Farmer_EuropeE_late	Scandinavia_5600BP_4600BP	Iran_10000BP_8500BP	0	0	deep
NEO933	Farmer_EuropeE_late	Scandinavia_5600BP_4600BP	Boncuklu_10000BP	0.794	0.019	deep
NEO933	Farmer_EuropeE_late	Scandinavia_5600BP_4600BP	UstIshim_45000BP	0	0	deep
NEO933	Farmer_EuropeE_late	Scandinavia_5600BP_4600BP	Laos_7800BP	0	0	deep
NEO933	Farmer_EuropeE_late	Scandinavia_5600BP_4600BP	Japan_3700BP_2600BP	0	0	deep
NEO933	Farmer_EuropeE_late	Scandinavia_5600BP_4600BP	SteppeC_8300BP_7000BP	0	0	deep
NEO933	Farmer_EuropeE_late	Scandinavia_5600BP_4600BP	SiberiaNE_9800BP	0	0	deep
NEO933	Farmer_EuropeE_late	Scandinavia_5600BP_4600BP	Amur_7500BP	0	0	deep
NEO933	Farmer_EuropeE_late	Scandinavia_5600BP_4600BP	Europe_37000BP_33000BP	0	0	deep
NEO933	Farmer_EuropeE_late	Scandinavia_5600BP_4600BP	Yana_31000BP	0	0	deep
NEO933	Farmer_EuropeE_late	Scandinavia_5600BP_4600BP	Beringia_11000BP_9000BP	0	0	deep
NEO933	Farmer_EuropeE_late	Scandinavia_5600BP_4600BP	Americas_12000BP_6000BP	0	0	deep
NEO933	Farmer_EuropeE_late	Scandinavia_5600BP_4600BP	Brazil_10000BP	0	0	deep
NEO933	Farmer_EuropeE_late	Scandinavia_5600BP_4600BP	Patagonia_7300BP_4600BP	0	0	deep
NEO935	Farmer_EuropeE_late	Scandinavia_5600BP_4600BP	YRI	0	0	deep
NEO935	Farmer_EuropeE_late	Scandinavia_5600BP_4600BP	RussiaNW_11000BP_8000BP	0	0	deep
NEO935	Farmer_EuropeE_late	Scandinavia_5600BP_4600BP	MiddleDon_7500BP	0	0	deep
NEO935	Farmer_EuropeE_late	Scandinavia_5600BP_4600BP	Ukraine_10000BP_4000BP	0	0	deep
NEO935	Farmer_EuropeE_late	Scandinavia_5600BP_4600BP	Italy_15000BP_9000BP	0.165	0.0151	deep
NEO935	Farmer_EuropeE_late	Scandinavia_5600BP_4600BP	Caucasus_13000BP_10000BP	0	0	deep
NEO935	Farmer_EuropeE_late	Scandinavia_5600BP_4600BP	Iran_10000BP_8500BP	0	0	deep
NEO935	Farmer_EuropeE_late	Scandinavia_5600BP_4600BP	Boncuklu_10000BP	0.835	0.0151	deep
NEO935	Farmer_EuropeE_late	Scandinavia_5600BP_4600BP	UstIshim_45000BP	0	0	deep
NEO935	Farmer_EuropeE_late	Scandinavia_5600BP_4600BP	Laos_7800BP	0	0	deep
NEO935	Farmer_EuropeE_late	Scandinavia_5600BP_4600BP	Japan_3700BP_2600BP	0	0	deep
NEO935	Farmer_EuropeE_late	Scandinavia_5600BP_4600BP	SteppeC_8300BP_7000BP	0	0	deep
NEO935	Farmer_EuropeE_late	Scandinavia_5600BP_4600BP	SiberiaNE_9800BP	0	0	deep
NEO935	Farmer_EuropeE_late	Scandinavia_5600BP_4600BP	Amur_7500BP	0	0	deep
NEO935	Farmer_EuropeE_late	Scandinavia_5600BP_4600BP	Europe_37000BP_33000BP	0	0	deep
NEO935	Farmer_EuropeE_late	Scandinavia_5600BP_4600BP	Yana_31000BP	0	0	deep
NEO935	Farmer_EuropeE_late	Scandinavia_5600BP_4600BP	Beringia_11000BP_9000BP	0	0	deep
NEO935	Farmer_EuropeE_late	Scandinavia_5600BP_4600BP	Americas_12000BP_6000BP	0	0	deep
NEO935	Farmer_EuropeE_late	Scandinavia_5600BP_4600BP	Brazil_10000BP	0	0	deep
NEO935	Farmer_EuropeE_late	Scandinavia_5600BP_4600BP	Patagonia_7300BP_4600BP	0	0	deep
NEO942	Farmer_EuropeE_late	Scandinavia_5600BP_4600BP	YRI	0	0	deep
NEO942	Farmer_EuropeE_late	Scandinavia_5600BP_4600BP	RussiaNW_11000BP_8000BP	0	0	deep
NEO942	Farmer_EuropeE_late	Scandinavia_5600BP_4600BP	MiddleDon_7500BP	0	0	deep
NEO942	Farmer_EuropeE_late	Scandinavia_5600BP_4600BP	Ukraine_10000BP_4000BP	0	0	deep
NEO942	Farmer_EuropeE_late	Scandinavia_5600BP_4600BP	Italy_15000BP_9000BP	0.296	0.029	deep
NEO942	Farmer_EuropeE_late	Scandinavia_5600BP_4600BP	Caucasus_13000BP_10000BP	0	0	deep
NEO942	Farmer_EuropeE_late	Scandinavia_5600BP_4600BP	Iran_10000BP_8500BP	0	0	deep
NEO942	Farmer_EuropeE_late	Scandinavia_5600BP_4600BP	Boncuklu_10000BP	0.704	0.029	deep
NEO942	Farmer_EuropeE_late	Scandinavia_5600BP_4600BP	UstIshim_45000BP	0	0	deep
NEO942	Farmer_EuropeE_late	Scandinavia_5600BP_4600BP	Laos_7800BP	0	0	deep
NEO942	Farmer_EuropeE_late	Scandinavia_5600BP_4600BP	Japan_3700BP_2600BP	0	0	deep
NEO942	Farmer_EuropeE_late	Scandinavia_5600BP_4600BP	SteppeC_8300BP_7000BP	0	0	deep
NEO942	Farmer_EuropeE_late	Scandinavia_5600BP_4600BP	SiberiaNE_9800BP	0	0	deep
NEO942	Farmer_EuropeE_late	Scandinavia_5600BP_4600BP	Amur_7500BP	0	0	deep
NEO942	Farmer_EuropeE_late	Scandinavia_5600BP_4600BP	Europe_37000BP_33000BP	0	0	deep
NEO942	Farmer_EuropeE_late	Scandinavia_5600BP_4600BP	Yana_31000BP	0	0	deep
NEO942	Farmer_EuropeE_late	Scandinavia_5600BP_4600BP	Beringia_11000BP_9000BP	0	0	deep
NEO942	Farmer_EuropeE_late	Scandinavia_5600BP_4600BP	Americas_12000BP_6000BP	0	0	deep
NEO942	Farmer_EuropeE_late	Scandinavia_5600BP_4600BP	Brazil_10000BP	0	0	deep
NEO942	Farmer_EuropeE_late	Scandinavia_5600BP_4600BP	Patagonia_7300BP_4600BP	0	0	deep
NEO943	Farmer_EuropeE_late	Scandinavia_5600BP_4600BP	YRI	0	0	deep
NEO943	Farmer_EuropeE_late	Scandinavia_5600BP_4600BP	RussiaNW_11000BP_8000BP	0	0	deep
NEO943	Farmer_EuropeE_late	Scandinavia_5600BP_4600BP	MiddleDon_7500BP	0	0	deep
NEO943	Farmer_EuropeE_late	Scandinavia_5600BP_4600BP	Ukraine_10000BP_4000BP	0	0.0061	deep
NEO943	Farmer_EuropeE_late	Scandinavia_5600BP_4600BP	Italy_15000BP_9000BP	0.228	0.0212	deep
NEO943	Farmer_EuropeE_late	Scandinavia_5600BP_4600BP	Caucasus_13000BP_10000BP	0	0	deep
NEO943	Farmer_EuropeE_late	Scandinavia_5600BP_4600BP	Iran_10000BP_8500BP	0	0	deep
NEO943	Farmer_EuropeE_late	Scandinavia_5600BP_4600BP	Boncuklu_10000BP	0.772	0.0212	deep
NEO943	Farmer_EuropeE_late	Scandinavia_5600BP_4600BP	UstIshim_45000BP	0	0	deep
NEO943	Farmer_EuropeE_late	Scandinavia_5600BP_4600BP	Laos_7800BP	0	0	deep
NEO943	Farmer_EuropeE_late	Scandinavia_5600BP_4600BP	Japan_3700BP_2600BP	0	0	deep
NEO943	Farmer_EuropeE_late	Scandinavia_5600BP_4600BP	SteppeC_8300BP_7000BP	0	0	deep
NEO943	Farmer_EuropeE_late	Scandinavia_5600BP_4600BP	SiberiaNE_9800BP	0	0	deep
NEO943	Farmer_EuropeE_late	Scandinavia_5600BP_4600BP	Amur_7500BP	0	0	deep
NEO943	Farmer_EuropeE_late	Scandinavia_5600BP_4600BP	Europe_37000BP_33000BP	0	0	deep
NEO943	Farmer_EuropeE_late	Scandinavia_5600BP_4600BP	Yana_31000BP	0	0	deep
NEO943	Farmer_EuropeE_late	Scandinavia_5600BP_4600BP	Beringia_11000BP_9000BP	0	0	deep
NEO943	Farmer_EuropeE_late	Scandinavia_5600BP_4600BP	Americas_12000BP_6000BP	0	0	deep
NEO943	Farmer_EuropeE_late	Scandinavia_5600BP_4600BP	Brazil_10000BP	0	0	deep
NEO943	Farmer_EuropeE_late	Scandinavia_5600BP_4600BP	Patagonia_7300BP_4600BP	0	0	deep
NEO945	Farmer_EuropeE_late	Scandinavia_5600BP_4600BP	YRI	0	0	deep
NEO945	Farmer_EuropeE_late	Scandinavia_5600BP_4600BP	RussiaNW_11000BP_8000BP	0	0	deep
NEO945	Farmer_EuropeE_late	Scandinavia_5600BP_4600BP	MiddleDon_7500BP	0	0	deep
NEO945	Farmer_EuropeE_late	Scandinavia_5600BP_4600BP	Ukraine_10000BP_4000BP	0	0	deep
NEO945	Farmer_EuropeE_late	Scandinavia_5600BP_4600BP	Italy_15000BP_9000BP	0.33	0.0324	deep
NEO945	Farmer_EuropeE_late	Scandinavia_5600BP_4600BP	Caucasus_13000BP_10000BP	0	0	deep
NEO945	Farmer_EuropeE_late	Scandinavia_5600BP_4600BP	Iran_10000BP_8500BP	0	0	deep
NEO945	Farmer_EuropeE_late	Scandinavia_5600BP_4600BP	Boncuklu_10000BP	0.67	0.0324	deep
NEO945	Farmer_EuropeE_late	Scandinavia_5600BP_4600BP	UstIshim_45000BP	0	0	deep
NEO945	Farmer_EuropeE_late	Scandinavia_5600BP_4600BP	Laos_7800BP	0	0	deep
NEO945	Farmer_EuropeE_late	Scandinavia_5600BP_4600BP	Japan_3700BP_2600BP	0	0	deep
NEO945	Farmer_EuropeE_late	Scandinavia_5600BP_4600BP	SteppeC_8300BP_7000BP	0	0	deep
NEO945	Farmer_EuropeE_late	Scandinavia_5600BP_4600BP	SiberiaNE_9800BP	0	0	deep
NEO945	Farmer_EuropeE_late	Scandinavia_5600BP_4600BP	Amur_7500BP	0	0	deep
NEO945	Farmer_EuropeE_late	Scandinavia_5600BP_4600BP	Europe_37000BP_33000BP	0	0	deep
NEO945	Farmer_EuropeE_late	Scandinavia_5600BP_4600BP	Yana_31000BP	0	0	deep
NEO945	Farmer_EuropeE_late	Scandinavia_5600BP_4600BP	Beringia_11000BP_9000BP	0	0	deep
NEO945	Farmer_EuropeE_late	Scandinavia_5600BP_4600BP	Americas_12000BP_6000BP	0	0	deep
NEO945	Farmer_EuropeE_late	Scandinavia_5600BP_4600BP	Brazil_10000BP	0	0	deep
NEO945	Farmer_EuropeE_late	Scandinavia_5600BP_4600BP	Patagonia_7300BP_4600BP	0	0	deep
NEO737	PostNeol_EuropeW	Europe_4500BP_2000BP	YRI	0	0	deep
NEO737	PostNeol_EuropeW	Europe_4500BP_2000BP	RussiaNW_11000BP_8000BP	0	0	deep
NEO737	PostNeol_EuropeW	Europe_4500BP_2000BP	MiddleDon_7500BP	0.548	0.0357	deep
NEO737	PostNeol_EuropeW	Europe_4500BP_2000BP	Ukraine_10000BP_4000BP	0	0	deep
NEO737	PostNeol_EuropeW	Europe_4500BP_2000BP	Italy_15000BP_9000BP	0.012	0.0194	deep
NEO737	PostNeol_EuropeW	Europe_4500BP_2000BP	Caucasus_13000BP_10000BP	0.076	0.0296	deep
NEO737	PostNeol_EuropeW	Europe_4500BP_2000BP	Iran_10000BP_8500BP	0	0	deep
NEO737	PostNeol_EuropeW	Europe_4500BP_2000BP	Boncuklu_10000BP	0.365	0.0275	deep
NEO737	PostNeol_EuropeW	Europe_4500BP_2000BP	UstIshim_45000BP	0	0	deep
NEO737	PostNeol_EuropeW	Europe_4500BP_2000BP	Laos_7800BP	0	0	deep
NEO737	PostNeol_EuropeW	Europe_4500BP_2000BP	Japan_3700BP_2600BP	0	0	deep
NEO737	PostNeol_EuropeW	Europe_4500BP_2000BP	SteppeC_8300BP_7000BP	0	0	deep
NEO737	PostNeol_EuropeW	Europe_4500BP_2000BP	SiberiaNE_9800BP	0	0	deep
NEO737	PostNeol_EuropeW	Europe_4500BP_2000BP	Amur_7500BP	0	0	deep
NEO737	PostNeol_EuropeW	Europe_4500BP_2000BP	Europe_37000BP_33000BP	0	0	deep
NEO737	PostNeol_EuropeW	Europe_4500BP_2000BP	Yana_31000BP	0	0	deep
NEO737	PostNeol_EuropeW	Europe_4500BP_2000BP	Beringia_11000BP_9000BP	0	0	deep
NEO737	PostNeol_EuropeW	Europe_4500BP_2000BP	Americas_12000BP_6000BP	0	0	deep
NEO737	PostNeol_EuropeW	Europe_4500BP_2000BP	Brazil_10000BP	0	0	deep
NEO737	PostNeol_EuropeW	Europe_4500BP_2000BP	Patagonia_7300BP_4600BP	0	0	deep
NEO875	PostNeol_EuropeW	Europe_4500BP_2000BP	YRI	0	0	deep
NEO875	PostNeol_EuropeW	Europe_4500BP_2000BP	RussiaNW_11000BP_8000BP	0	0	deep
NEO875	PostNeol_EuropeW	Europe_4500BP_2000BP	MiddleDon_7500BP	0.568	0.0394	deep
NEO875	PostNeol_EuropeW	Europe_4500BP_2000BP	Ukraine_10000BP_4000BP	0	0	deep
NEO875	PostNeol_EuropeW	Europe_4500BP_2000BP	Italy_15000BP_9000BP	0.002	0.0124	deep
NEO875	PostNeol_EuropeW	Europe_4500BP_2000BP	Caucasus_13000BP_10000BP	0.082	0.0236	deep
NEO875	PostNeol_EuropeW	Europe_4500BP_2000BP	Iran_10000BP_8500BP	0	0	deep
NEO875	PostNeol_EuropeW	Europe_4500BP_2000BP	Boncuklu_10000BP	0.348	0.0302	deep
NEO875	PostNeol_EuropeW	Europe_4500BP_2000BP	UstIshim_45000BP	0	0	deep
NEO875	PostNeol_EuropeW	Europe_4500BP_2000BP	Laos_7800BP	0	0	deep
NEO875	PostNeol_EuropeW	Europe_4500BP_2000BP	Japan_3700BP_2600BP	0	0	deep
NEO875	PostNeol_EuropeW	Europe_4500BP_2000BP	SteppeC_8300BP_7000BP	0	0	deep
NEO875	PostNeol_EuropeW	Europe_4500BP_2000BP	SiberiaNE_9800BP	0	0	deep
NEO875	PostNeol_EuropeW	Europe_4500BP_2000BP	Amur_7500BP	0	0	deep
NEO875	PostNeol_EuropeW	Europe_4500BP_2000BP	Europe_37000BP_33000BP	0	0	deep
NEO875	PostNeol_EuropeW	Europe_4500BP_2000BP	Yana_31000BP	0	0	deep
NEO875	PostNeol_EuropeW	Europe_4500BP_2000BP	Beringia_11000BP_9000BP	0	0	deep
NEO875	PostNeol_EuropeW	Europe_4500BP_2000BP	Americas_12000BP_6000BP	0	0	deep
NEO875	PostNeol_EuropeW	Europe_4500BP_2000BP	Brazil_10000BP	0	0	deep
NEO875	PostNeol_EuropeW	Europe_4500BP_2000BP	Patagonia_7300BP_4600BP	0	0	deep
VK213	PostNeol_EuropeW	EuropeNW_2000BP_650BP	YRI	0	0	deep
VK213	PostNeol_EuropeW	EuropeNW_2000BP_650BP	RussiaNW_11000BP_8000BP	0	0	deep
VK213	PostNeol_EuropeW	EuropeNW_2000BP_650BP	MiddleDon_7500BP	0.481	0.0338	deep
VK213	PostNeol_EuropeW	EuropeNW_2000BP_650BP	Ukraine_10000BP_4000BP	0	0	deep
VK213	PostNeol_EuropeW	EuropeNW_2000BP_650BP	Italy_15000BP_9000BP	0	0	deep
VK213	PostNeol_EuropeW	EuropeNW_2000BP_650BP	Caucasus_13000BP_10000BP	0.082	0.025	deep
VK213	PostNeol_EuropeW	EuropeNW_2000BP_650BP	Iran_10000BP_8500BP	0	0	deep
VK213	PostNeol_EuropeW	EuropeNW_2000BP_650BP	Boncuklu_10000BP	0.436	0.0231	deep
VK213	PostNeol_EuropeW	EuropeNW_2000BP_650BP	UstIshim_45000BP	0	0	deep
VK213	PostNeol_EuropeW	EuropeNW_2000BP_650BP	Laos_7800BP	0	0	deep
VK213	PostNeol_EuropeW	EuropeNW_2000BP_650BP	Japan_3700BP_2600BP	0	0	deep
VK213	PostNeol_EuropeW	EuropeNW_2000BP_650BP	SteppeC_8300BP_7000BP	0	0	deep
VK213	PostNeol_EuropeW	EuropeNW_2000BP_650BP	SiberiaNE_9800BP	0	0	deep
VK213	PostNeol_EuropeW	EuropeNW_2000BP_650BP	Amur_7500BP	0	0	deep
VK213	PostNeol_EuropeW	EuropeNW_2000BP_650BP	Europe_37000BP_33000BP	0	0	deep
VK213	PostNeol_EuropeW	EuropeNW_2000BP_650BP	Yana_31000BP	0	0	deep
VK213	PostNeol_EuropeW	EuropeNW_2000BP_650BP	Beringia_11000BP_9000BP	0	0	deep
VK213	PostNeol_EuropeW	EuropeNW_2000BP_650BP	Americas_12000BP_6000BP	0	0	deep
VK213	PostNeol_EuropeW	EuropeNW_2000BP_650BP	Brazil_10000BP	0	0	deep
VK213	PostNeol_EuropeW	EuropeNW_2000BP_650BP	Patagonia_7300BP_4600BP	0	0	deep
VK276	PostNeol_EuropeW	EuropeNW_2000BP_650BP	YRI	0	0	deep
VK276	PostNeol_EuropeW	EuropeNW_2000BP_650BP	RussiaNW_11000BP_8000BP	0	0	deep
VK276	PostNeol_EuropeW	EuropeNW_2000BP_650BP	MiddleDon_7500BP	0.377	0.03	deep
VK276	PostNeol_EuropeW	EuropeNW_2000BP_650BP	Ukraine_10000BP_4000BP	0	0	deep
VK276	PostNeol_EuropeW	EuropeNW_2000BP_650BP	Italy_15000BP_9000BP	0	0	deep
VK276	PostNeol_EuropeW	EuropeNW_2000BP_650BP	Caucasus_13000BP_10000BP	0.114	0.0245	deep
VK276	PostNeol_EuropeW	EuropeNW_2000BP_650BP	Iran_10000BP_8500BP	0	0	deep
VK276	PostNeol_EuropeW	EuropeNW_2000BP_650BP	Boncuklu_10000BP	0.509	0.0243	deep
VK276	PostNeol_EuropeW	EuropeNW_2000BP_650BP	UstIshim_45000BP	0	0	deep
VK276	PostNeol_EuropeW	EuropeNW_2000BP_650BP	Laos_7800BP	0	0	deep
VK276	PostNeol_EuropeW	EuropeNW_2000BP_650BP	Japan_3700BP_2600BP	0	0	deep
VK276	PostNeol_EuropeW	EuropeNW_2000BP_650BP	SteppeC_8300BP_7000BP	0	0	deep
VK276	PostNeol_EuropeW	EuropeNW_2000BP_650BP	SiberiaNE_9800BP	0	0	deep
VK276	PostNeol_EuropeW	EuropeNW_2000BP_650BP	Amur_7500BP	0	0	deep
VK276	PostNeol_EuropeW	EuropeNW_2000BP_650BP	Europe_37000BP_33000BP	0	0	deep
VK276	PostNeol_EuropeW	EuropeNW_2000BP_650BP	Yana_31000BP	0	0	deep
VK276	PostNeol_EuropeW	EuropeNW_2000BP_650BP	Beringia_11000BP_9000BP	0	0	deep
VK276	PostNeol_EuropeW	EuropeNW_2000BP_650BP	Americas_12000BP_6000BP	0	0	deep
VK276	PostNeol_EuropeW	EuropeNW_2000BP_650BP	Brazil_10000BP	0	0	deep
VK276	PostNeol_EuropeW	EuropeNW_2000BP_650BP	Patagonia_7300BP_4600BP	0	0	deep
VK292	PostNeol_EuropeW	EuropeNW_2000BP_650BP	YRI	0	0	deep
VK292	PostNeol_EuropeW	EuropeNW_2000BP_650BP	RussiaNW_11000BP_8000BP	0	0	deep
VK292	PostNeol_EuropeW	EuropeNW_2000BP_650BP	MiddleDon_7500BP	0.528	0.0255	deep
VK292	PostNeol_EuropeW	EuropeNW_2000BP_650BP	Ukraine_10000BP_4000BP	0	0	deep
VK292	PostNeol_EuropeW	EuropeNW_2000BP_650BP	Italy_15000BP_9000BP	0	0	deep
VK292	PostNeol_EuropeW	EuropeNW_2000BP_650BP	Caucasus_13000BP_10000BP	0.071	0.0206	deep
VK292	PostNeol_EuropeW	EuropeNW_2000BP_650BP	Iran_10000BP_8500BP	0	0	deep
VK292	PostNeol_EuropeW	EuropeNW_2000BP_650BP	Boncuklu_10000BP	0.402	0.0247	deep
VK292	PostNeol_EuropeW	EuropeNW_2000BP_650BP	UstIshim_45000BP	0	0	deep
VK292	PostNeol_EuropeW	EuropeNW_2000BP_650BP	Laos_7800BP	0	0	deep
VK292	PostNeol_EuropeW	EuropeNW_2000BP_650BP	Japan_3700BP_2600BP	0	0	deep
VK292	PostNeol_EuropeW	EuropeNW_2000BP_650BP	SteppeC_8300BP_7000BP	0	0	deep
VK292	PostNeol_EuropeW	EuropeNW_2000BP_650BP	SiberiaNE_9800BP	0	0	deep
VK292	PostNeol_EuropeW	EuropeNW_2000BP_650BP	Amur_7500BP	0	0	deep
VK292	PostNeol_EuropeW	EuropeNW_2000BP_650BP	Europe_37000BP_33000BP	0	0	deep
VK292	PostNeol_EuropeW	EuropeNW_2000BP_650BP	Yana_31000BP	0	0	deep
VK292	PostNeol_EuropeW	EuropeNW_2000BP_650BP	Beringia_11000BP_9000BP	0	0	deep
VK292	PostNeol_EuropeW	EuropeNW_2000BP_650BP	Americas_12000BP_6000BP	0	0	deep
VK292	PostNeol_EuropeW	EuropeNW_2000BP_650BP	Brazil_10000BP	0	0	deep
VK292	PostNeol_EuropeW	EuropeNW_2000BP_650BP	Patagonia_7300BP_4600BP	0	0	deep
VK314	PostNeol_EuropeW	EuropeNW_2000BP_650BP	YRI	0	0	deep
VK314	PostNeol_EuropeW	EuropeNW_2000BP_650BP	RussiaNW_11000BP_8000BP	0	0	deep
VK314	PostNeol_EuropeW	EuropeNW_2000BP_650BP	MiddleDon_7500BP	0.358	0.0289	deep
VK314	PostNeol_EuropeW	EuropeNW_2000BP_650BP	Ukraine_10000BP_4000BP	0	0	deep
VK314	PostNeol_EuropeW	EuropeNW_2000BP_650BP	Italy_15000BP_9000BP	0	0	deep
VK314	PostNeol_EuropeW	EuropeNW_2000BP_650BP	Caucasus_13000BP_10000BP	0.126	0.0294	deep
VK314	PostNeol_EuropeW	EuropeNW_2000BP_650BP	Iran_10000BP_8500BP	0	0	deep
VK314	PostNeol_EuropeW	EuropeNW_2000BP_650BP	Boncuklu_10000BP	0.515	0.0384	deep
VK314	PostNeol_EuropeW	EuropeNW_2000BP_650BP	UstIshim_45000BP	0	0	deep
VK314	PostNeol_EuropeW	EuropeNW_2000BP_650BP	Laos_7800BP	0	0	deep
VK314	PostNeol_EuropeW	EuropeNW_2000BP_650BP	Japan_3700BP_2600BP	0	0	deep
VK314	PostNeol_EuropeW	EuropeNW_2000BP_650BP	SteppeC_8300BP_7000BP	0	0	deep
VK314	PostNeol_EuropeW	EuropeNW_2000BP_650BP	SiberiaNE_9800BP	0	0	deep
VK314	PostNeol_EuropeW	EuropeNW_2000BP_650BP	Amur_7500BP	0	0	deep
VK314	PostNeol_EuropeW	EuropeNW_2000BP_650BP	Europe_37000BP_33000BP	0	0	deep
VK314	PostNeol_EuropeW	EuropeNW_2000BP_650BP	Yana_31000BP	0	0	deep
VK314	PostNeol_EuropeW	EuropeNW_2000BP_650BP	Beringia_11000BP_9000BP	0	0	deep
VK314	PostNeol_EuropeW	EuropeNW_2000BP_650BP	Americas_12000BP_6000BP	0	0	deep
VK314	PostNeol_EuropeW	EuropeNW_2000BP_650BP	Brazil_10000BP	0	0	deep
VK314	PostNeol_EuropeW	EuropeNW_2000BP_650BP	Patagonia_7300BP_4600BP	0	0	deep
VK90	PostNeol_EuropeW	EuropeNW_2000BP_650BP	YRI	0	0	deep
VK90	PostNeol_EuropeW	EuropeNW_2000BP_650BP	RussiaNW_11000BP_8000BP	0	0	deep
VK90	PostNeol_EuropeW	EuropeNW_2000BP_650BP	MiddleDon_7500BP	0.382	0.0282	deep
VK90	PostNeol_EuropeW	EuropeNW_2000BP_650BP	Ukraine_10000BP_4000BP	0	0	deep
VK90	PostNeol_EuropeW	EuropeNW_2000BP_650BP	Italy_15000BP_9000BP	0.001	0.0087	deep
VK90	PostNeol_EuropeW	EuropeNW_2000BP_650BP	Caucasus_13000BP_10000BP	0.079	0.0229	deep
VK90	PostNeol_EuropeW	EuropeNW_2000BP_650BP	Iran_10000BP_8500BP	0	0	deep
VK90	PostNeol_EuropeW	EuropeNW_2000BP_650BP	Boncuklu_10000BP	0.538	0.0265	deep
VK90	PostNeol_EuropeW	EuropeNW_2000BP_650BP	UstIshim_45000BP	0	0	deep
VK90	PostNeol_EuropeW	EuropeNW_2000BP_650BP	Laos_7800BP	0	0	deep
VK90	PostNeol_EuropeW	EuropeNW_2000BP_650BP	Japan_3700BP_2600BP	0	0	deep
VK90	PostNeol_EuropeW	EuropeNW_2000BP_650BP	SteppeC_8300BP_7000BP	0	0	deep
VK90	PostNeol_EuropeW	EuropeNW_2000BP_650BP	SiberiaNE_9800BP	0	0	deep
VK90	PostNeol_EuropeW	EuropeNW_2000BP_650BP	Amur_7500BP	0	0	deep
VK90	PostNeol_EuropeW	EuropeNW_2000BP_650BP	Europe_37000BP_33000BP	0	0	deep
VK90	PostNeol_EuropeW	EuropeNW_2000BP_650BP	Yana_31000BP	0	0	deep
VK90	PostNeol_EuropeW	EuropeNW_2000BP_650BP	Beringia_11000BP_9000BP	0	0	deep
VK90	PostNeol_EuropeW	EuropeNW_2000BP_650BP	Americas_12000BP_6000BP	0	0	deep
VK90	PostNeol_EuropeW	EuropeNW_2000BP_650BP	Brazil_10000BP	0	0	deep
VK90	PostNeol_EuropeW	EuropeNW_2000BP_650BP	Patagonia_7300BP_4600BP	0	0	deep
VK94	PostNeol_EuropeW	EuropeNW_2000BP_650BP	YRI	0	0	deep
VK94	PostNeol_EuropeW	EuropeNW_2000BP_650BP	RussiaNW_11000BP_8000BP	0	0	deep
VK94	PostNeol_EuropeW	EuropeNW_2000BP_650BP	MiddleDon_7500BP	0.438	0.0288	deep
VK94	PostNeol_EuropeW	EuropeNW_2000BP_650BP	Ukraine_10000BP_4000BP	0	0	deep
VK94	PostNeol_EuropeW	EuropeNW_2000BP_650BP	Italy_15000BP_9000BP	0	0.0057	deep
VK94	PostNeol_EuropeW	EuropeNW_2000BP_650BP	Caucasus_13000BP_10000BP	0.077	0.0252	deep
VK94	PostNeol_EuropeW	EuropeNW_2000BP_650BP	Iran_10000BP_8500BP	0	0	deep
VK94	PostNeol_EuropeW	EuropeNW_2000BP_650BP	Boncuklu_10000BP	0.485	0.0309	deep
VK94	PostNeol_EuropeW	EuropeNW_2000BP_650BP	UstIshim_45000BP	0	0	deep
VK94	PostNeol_EuropeW	EuropeNW_2000BP_650BP	Laos_7800BP	0	0	deep
VK94	PostNeol_EuropeW	EuropeNW_2000BP_650BP	Japan_3700BP_2600BP	0	0	deep
VK94	PostNeol_EuropeW	EuropeNW_2000BP_650BP	SteppeC_8300BP_7000BP	0	0	deep
VK94	PostNeol_EuropeW	EuropeNW_2000BP_650BP	SiberiaNE_9800BP	0	0	deep
VK94	PostNeol_EuropeW	EuropeNW_2000BP_650BP	Amur_7500BP	0	0	deep
VK94	PostNeol_EuropeW	EuropeNW_2000BP_650BP	Europe_37000BP_33000BP	0	0	deep
VK94	PostNeol_EuropeW	EuropeNW_2000BP_650BP	Yana_31000BP	0	0	deep
VK94	PostNeol_EuropeW	EuropeNW_2000BP_650BP	Beringia_11000BP_9000BP	0	0	deep
VK94	PostNeol_EuropeW	EuropeNW_2000BP_650BP	Americas_12000BP_6000BP	0	0	deep
VK94	PostNeol_EuropeW	EuropeNW_2000BP_650BP	Brazil_10000BP	0	0	deep
VK94	PostNeol_EuropeW	EuropeNW_2000BP_650BP	Patagonia_7300BP_4600BP	0	0	deep
VK286	PostNeol_EuropeW	EuropeNW_4000BP_500BP	YRI	0	0	deep
VK286	PostNeol_EuropeW	EuropeNW_4000BP_500BP	RussiaNW_11000BP_8000BP	0	0	deep
VK286	PostNeol_EuropeW	EuropeNW_4000BP_500BP	MiddleDon_7500BP	0.357	0.0297	deep
VK286	PostNeol_EuropeW	EuropeNW_4000BP_500BP	Ukraine_10000BP_4000BP	0	0	deep
VK286	PostNeol_EuropeW	EuropeNW_4000BP_500BP	Italy_15000BP_9000BP	0	0	deep
VK286	PostNeol_EuropeW	EuropeNW_4000BP_500BP	Caucasus_13000BP_10000BP	0.133	0.0252	deep
VK286	PostNeol_EuropeW	EuropeNW_4000BP_500BP	Iran_10000BP_8500BP	0	0	deep
VK286	PostNeol_EuropeW	EuropeNW_4000BP_500BP	Boncuklu_10000BP	0.511	0.0329	deep
VK286	PostNeol_EuropeW	EuropeNW_4000BP_500BP	UstIshim_45000BP	0	0	deep
VK286	PostNeol_EuropeW	EuropeNW_4000BP_500BP	Laos_7800BP	0	0	deep
VK286	PostNeol_EuropeW	EuropeNW_4000BP_500BP	Japan_3700BP_2600BP	0	0	deep
VK286	PostNeol_EuropeW	EuropeNW_4000BP_500BP	SteppeC_8300BP_7000BP	0	0	deep
VK286	PostNeol_EuropeW	EuropeNW_4000BP_500BP	SiberiaNE_9800BP	0	0	deep
VK286	PostNeol_EuropeW	EuropeNW_4000BP_500BP	Amur_7500BP	0	0	deep
VK286	PostNeol_EuropeW	EuropeNW_4000BP_500BP	Europe_37000BP_33000BP	0	0	deep
VK286	PostNeol_EuropeW	EuropeNW_4000BP_500BP	Yana_31000BP	0	0	deep
VK286	PostNeol_EuropeW	EuropeNW_4000BP_500BP	Beringia_11000BP_9000BP	0	0	deep
VK286	PostNeol_EuropeW	EuropeNW_4000BP_500BP	Americas_12000BP_6000BP	0	0	deep
VK286	PostNeol_EuropeW	EuropeNW_4000BP_500BP	Brazil_10000BP	0	0	deep
VK286	PostNeol_EuropeW	EuropeNW_4000BP_500BP	Patagonia_7300BP_4600BP	0	0	deep
VK322	PostNeol_EuropeW	EuropeNW_4000BP_500BP	YRI	0	0	deep
VK322	PostNeol_EuropeW	EuropeNW_4000BP_500BP	RussiaNW_11000BP_8000BP	0	0	deep
VK322	PostNeol_EuropeW	EuropeNW_4000BP_500BP	MiddleDon_7500BP	0.417	0.0351	deep
VK322	PostNeol_EuropeW	EuropeNW_4000BP_500BP	Ukraine_10000BP_4000BP	0	0	deep
VK322	PostNeol_EuropeW	EuropeNW_4000BP_500BP	Italy_15000BP_9000BP	0	0	deep
VK322	PostNeol_EuropeW	EuropeNW_4000BP_500BP	Caucasus_13000BP_10000BP	0.109	0.0259	deep
VK322	PostNeol_EuropeW	EuropeNW_4000BP_500BP	Iran_10000BP_8500BP	0	0	deep
VK322	PostNeol_EuropeW	EuropeNW_4000BP_500BP	Boncuklu_10000BP	0.473	0.0297	deep
VK322	PostNeol_EuropeW	EuropeNW_4000BP_500BP	UstIshim_45000BP	0	0	deep
VK322	PostNeol_EuropeW	EuropeNW_4000BP_500BP	Laos_7800BP	0	0	deep
VK322	PostNeol_EuropeW	EuropeNW_4000BP_500BP	Japan_3700BP_2600BP	0	0	deep
VK322	PostNeol_EuropeW	EuropeNW_4000BP_500BP	SteppeC_8300BP_7000BP	0	0	deep
VK322	PostNeol_EuropeW	EuropeNW_4000BP_500BP	SiberiaNE_9800BP	0	0	deep
VK322	PostNeol_EuropeW	EuropeNW_4000BP_500BP	Amur_7500BP	0	0	deep
VK322	PostNeol_EuropeW	EuropeNW_4000BP_500BP	Europe_37000BP_33000BP	0	0	deep
VK322	PostNeol_EuropeW	EuropeNW_4000BP_500BP	Yana_31000BP	0	0	deep
VK322	PostNeol_EuropeW	EuropeNW_4000BP_500BP	Beringia_11000BP_9000BP	0	0	deep
VK322	PostNeol_EuropeW	EuropeNW_4000BP_500BP	Americas_12000BP_6000BP	0	0	deep
VK322	PostNeol_EuropeW	EuropeNW_4000BP_500BP	Brazil_10000BP	0	0	deep
VK322	PostNeol_EuropeW	EuropeNW_4000BP_500BP	Patagonia_7300BP_4600BP	0	0	deep
VK330	PostNeol_EuropeW	EuropeNW_4000BP_500BP	YRI	0	0	deep
VK330	PostNeol_EuropeW	EuropeNW_4000BP_500BP	RussiaNW_11000BP_8000BP	0	0	deep
VK330	PostNeol_EuropeW	EuropeNW_4000BP_500BP	MiddleDon_7500BP	0.401	0.0324	deep
VK330	PostNeol_EuropeW	EuropeNW_4000BP_500BP	Ukraine_10000BP_4000BP	0	0	deep
VK330	PostNeol_EuropeW	EuropeNW_4000BP_500BP	Italy_15000BP_9000BP	0	0	deep
VK330	PostNeol_EuropeW	EuropeNW_4000BP_500BP	Caucasus_13000BP_10000BP	0.099	0.0252	deep
VK330	PostNeol_EuropeW	EuropeNW_4000BP_500BP	Iran_10000BP_8500BP	0	0	deep
VK330	PostNeol_EuropeW	EuropeNW_4000BP_500BP	Boncuklu_10000BP	0.5	0.026	deep
VK330	PostNeol_EuropeW	EuropeNW_4000BP_500BP	UstIshim_45000BP	0	0	deep
VK330	PostNeol_EuropeW	EuropeNW_4000BP_500BP	Laos_7800BP	0	0	deep
VK330	PostNeol_EuropeW	EuropeNW_4000BP_500BP	Japan_3700BP_2600BP	0	0	deep
VK330	PostNeol_EuropeW	EuropeNW_4000BP_500BP	SteppeC_8300BP_7000BP	0	0	deep
VK330	PostNeol_EuropeW	EuropeNW_4000BP_500BP	SiberiaNE_9800BP	0	0	deep
VK330	PostNeol_EuropeW	EuropeNW_4000BP_500BP	Amur_7500BP	0	0	deep
VK330	PostNeol_EuropeW	EuropeNW_4000BP_500BP	Europe_37000BP_33000BP	0	0	deep
VK330	PostNeol_EuropeW	EuropeNW_4000BP_500BP	Yana_31000BP	0	0	deep
VK330	PostNeol_EuropeW	EuropeNW_4000BP_500BP	Beringia_11000BP_9000BP	0	0	deep
VK330	PostNeol_EuropeW	EuropeNW_4000BP_500BP	Americas_12000BP_6000BP	0	0	deep
VK330	PostNeol_EuropeW	EuropeNW_4000BP_500BP	Brazil_10000BP	0	0	deep
VK330	PostNeol_EuropeW	EuropeNW_4000BP_500BP	Patagonia_7300BP_4600BP	0	0	deep
VK365	PostNeol_EuropeW	EuropeNW_4000BP_500BP	YRI	0	0	deep
VK365	PostNeol_EuropeW	EuropeNW_4000BP_500BP	RussiaNW_11000BP_8000BP	0	0	deep
VK365	PostNeol_EuropeW	EuropeNW_4000BP_500BP	MiddleDon_7500BP	0.359	0.0361	deep
VK365	PostNeol_EuropeW	EuropeNW_4000BP_500BP	Ukraine_10000BP_4000BP	0	0	deep
VK365	PostNeol_EuropeW	EuropeNW_4000BP_500BP	Italy_15000BP_9000BP	0	0	deep
VK365	PostNeol_EuropeW	EuropeNW_4000BP_500BP	Caucasus_13000BP_10000BP	0.091	0.0234	deep
VK365	PostNeol_EuropeW	EuropeNW_4000BP_500BP	Iran_10000BP_8500BP	0	0	deep
VK365	PostNeol_EuropeW	EuropeNW_4000BP_500BP	Boncuklu_10000BP	0.55	0.0284	deep
VK365	PostNeol_EuropeW	EuropeNW_4000BP_500BP	UstIshim_45000BP	0	0	deep
VK365	PostNeol_EuropeW	EuropeNW_4000BP_500BP	Laos_7800BP	0	0	deep
VK365	PostNeol_EuropeW	EuropeNW_4000BP_500BP	Japan_3700BP_2600BP	0	0	deep
VK365	PostNeol_EuropeW	EuropeNW_4000BP_500BP	SteppeC_8300BP_7000BP	0	0	deep
VK365	PostNeol_EuropeW	EuropeNW_4000BP_500BP	SiberiaNE_9800BP	0	0	deep
VK365	PostNeol_EuropeW	EuropeNW_4000BP_500BP	Amur_7500BP	0	0	deep
VK365	PostNeol_EuropeW	EuropeNW_4000BP_500BP	Europe_37000BP_33000BP	0	0	deep
VK365	PostNeol_EuropeW	EuropeNW_4000BP_500BP	Yana_31000BP	0	0	deep
VK365	PostNeol_EuropeW	EuropeNW_4000BP_500BP	Beringia_11000BP_9000BP	0	0	deep
VK365	PostNeol_EuropeW	EuropeNW_4000BP_500BP	Americas_12000BP_6000BP	0	0	deep
VK365	PostNeol_EuropeW	EuropeNW_4000BP_500BP	Brazil_10000BP	0	0	deep
VK365	PostNeol_EuropeW	EuropeNW_4000BP_500BP	Patagonia_7300BP_4600BP	0	0	deep
RISE61	PostNeol_EuropeW	Scandinavia_4600BP_3800BP	YRI	0	0	deep
RISE61	PostNeol_EuropeW	Scandinavia_4600BP_3800BP	RussiaNW_11000BP_8000BP	0	0	deep
RISE61	PostNeol_EuropeW	Scandinavia_4600BP_3800BP	MiddleDon_7500BP	0.534	0.0401	deep
RISE61	PostNeol_EuropeW	Scandinavia_4600BP_3800BP	Ukraine_10000BP_4000BP	0	0	deep
RISE61	PostNeol_EuropeW	Scandinavia_4600BP_3800BP	Italy_15000BP_9000BP	0	0	deep
RISE61	PostNeol_EuropeW	Scandinavia_4600BP_3800BP	Caucasus_13000BP_10000BP	0.132	0.0301	deep
RISE61	PostNeol_EuropeW	Scandinavia_4600BP_3800BP	Iran_10000BP_8500BP	0	0	deep
RISE61	PostNeol_EuropeW	Scandinavia_4600BP_3800BP	Boncuklu_10000BP	0.334	0.0292	deep
RISE61	PostNeol_EuropeW	Scandinavia_4600BP_3800BP	UstIshim_45000BP	0	0	deep
RISE61	PostNeol_EuropeW	Scandinavia_4600BP_3800BP	Laos_7800BP	0	0	deep
RISE61	PostNeol_EuropeW	Scandinavia_4600BP_3800BP	Japan_3700BP_2600BP	0	0	deep
RISE61	PostNeol_EuropeW	Scandinavia_4600BP_3800BP	SteppeC_8300BP_7000BP	0	0	deep
RISE61	PostNeol_EuropeW	Scandinavia_4600BP_3800BP	SiberiaNE_9800BP	0	0	deep
RISE61	PostNeol_EuropeW	Scandinavia_4600BP_3800BP	Amur_7500BP	0	0	deep
RISE61	PostNeol_EuropeW	Scandinavia_4600BP_3800BP	Europe_37000BP_33000BP	0	0	deep
RISE61	PostNeol_EuropeW	Scandinavia_4600BP_3800BP	Yana_31000BP	0	0	deep
RISE61	PostNeol_EuropeW	Scandinavia_4600BP_3800BP	Beringia_11000BP_9000BP	0	0	deep
RISE61	PostNeol_EuropeW	Scandinavia_4600BP_3800BP	Americas_12000BP_6000BP	0	0	deep
RISE61	PostNeol_EuropeW	Scandinavia_4600BP_3800BP	Brazil_10000BP	0	0	deep
RISE61	PostNeol_EuropeW	Scandinavia_4600BP_3800BP	Patagonia_7300BP_4600BP	0	0	deep
NEO735	PostNeol_EuropeW	Scandinavia_4200BP_3200BP	YRI	0	0	deep
NEO735	PostNeol_EuropeW	Scandinavia_4200BP_3200BP	RussiaNW_11000BP_8000BP	0	0	deep
NEO735	PostNeol_EuropeW	Scandinavia_4200BP_3200BP	MiddleDon_7500BP	0.573	0.0295	deep
NEO735	PostNeol_EuropeW	Scandinavia_4200BP_3200BP	Ukraine_10000BP_4000BP	0	0	deep
NEO735	PostNeol_EuropeW	Scandinavia_4200BP_3200BP	Italy_15000BP_9000BP	0	0	deep
NEO735	PostNeol_EuropeW	Scandinavia_4200BP_3200BP	Caucasus_13000BP_10000BP	0.095	0.0259	deep
NEO735	PostNeol_EuropeW	Scandinavia_4200BP_3200BP	Iran_10000BP_8500BP	0	0	deep
NEO735	PostNeol_EuropeW	Scandinavia_4200BP_3200BP	Boncuklu_10000BP	0.332	0.0217	deep
NEO735	PostNeol_EuropeW	Scandinavia_4200BP_3200BP	UstIshim_45000BP	0	0	deep
NEO735	PostNeol_EuropeW	Scandinavia_4200BP_3200BP	Laos_7800BP	0	0	deep
NEO735	PostNeol_EuropeW	Scandinavia_4200BP_3200BP	Japan_3700BP_2600BP	0	0	deep
NEO735	PostNeol_EuropeW	Scandinavia_4200BP_3200BP	SteppeC_8300BP_7000BP	0	0	deep
NEO735	PostNeol_EuropeW	Scandinavia_4200BP_3200BP	SiberiaNE_9800BP	0	0	deep
NEO735	PostNeol_EuropeW	Scandinavia_4200BP_3200BP	Amur_7500BP	0	0	deep
NEO735	PostNeol_EuropeW	Scandinavia_4200BP_3200BP	Europe_37000BP_33000BP	0	0	deep
NEO735	PostNeol_EuropeW	Scandinavia_4200BP_3200BP	Yana_31000BP	0	0	deep
NEO735	PostNeol_EuropeW	Scandinavia_4200BP_3200BP	Beringia_11000BP_9000BP	0	0	deep
NEO735	PostNeol_EuropeW	Scandinavia_4200BP_3200BP	Americas_12000BP_6000BP	0	0	deep
NEO735	PostNeol_EuropeW	Scandinavia_4200BP_3200BP	Brazil_10000BP	0	0	deep
NEO735	PostNeol_EuropeW	Scandinavia_4200BP_3200BP	Patagonia_7300BP_4600BP	0	0	deep
NEO738	PostNeol_EuropeW	Scandinavia_4200BP_3200BP	YRI	0	0	deep
NEO738	PostNeol_EuropeW	Scandinavia_4200BP_3200BP	RussiaNW_11000BP_8000BP	0	0	deep
NEO738	PostNeol_EuropeW	Scandinavia_4200BP_3200BP	MiddleDon_7500BP	0.562	0.0301	deep
NEO738	PostNeol_EuropeW	Scandinavia_4200BP_3200BP	Ukraine_10000BP_4000BP	0	0	deep
NEO738	PostNeol_EuropeW	Scandinavia_4200BP_3200BP	Italy_15000BP_9000BP	0	0	deep
NEO738	PostNeol_EuropeW	Scandinavia_4200BP_3200BP	Caucasus_13000BP_10000BP	0.091	0.025	deep
NEO738	PostNeol_EuropeW	Scandinavia_4200BP_3200BP	Iran_10000BP_8500BP	0	0	deep
NEO738	PostNeol_EuropeW	Scandinavia_4200BP_3200BP	Boncuklu_10000BP	0.347	0.029	deep
NEO738	PostNeol_EuropeW	Scandinavia_4200BP_3200BP	UstIshim_45000BP	0	0	deep
NEO738	PostNeol_EuropeW	Scandinavia_4200BP_3200BP	Laos_7800BP	0	0	deep
NEO738	PostNeol_EuropeW	Scandinavia_4200BP_3200BP	Japan_3700BP_2600BP	0	0	deep
NEO738	PostNeol_EuropeW	Scandinavia_4200BP_3200BP	SteppeC_8300BP_7000BP	0	0	deep
NEO738	PostNeol_EuropeW	Scandinavia_4200BP_3200BP	SiberiaNE_9800BP	0	0	deep
NEO738	PostNeol_EuropeW	Scandinavia_4200BP_3200BP	Amur_7500BP	0	0	deep
NEO738	PostNeol_EuropeW	Scandinavia_4200BP_3200BP	Europe_37000BP_33000BP	0	0	deep
NEO738	PostNeol_EuropeW	Scandinavia_4200BP_3200BP	Yana_31000BP	0	0	deep
NEO738	PostNeol_EuropeW	Scandinavia_4200BP_3200BP	Beringia_11000BP_9000BP	0	0	deep
NEO738	PostNeol_EuropeW	Scandinavia_4200BP_3200BP	Americas_12000BP_6000BP	0	0	deep
NEO738	PostNeol_EuropeW	Scandinavia_4200BP_3200BP	Brazil_10000BP	0	0	deep
NEO738	PostNeol_EuropeW	Scandinavia_4200BP_3200BP	Patagonia_7300BP_4600BP	0	0	deep
NEO739	PostNeol_EuropeW	Scandinavia_4200BP_3200BP	YRI	0	0	deep
NEO739	PostNeol_EuropeW	Scandinavia_4200BP_3200BP	RussiaNW_11000BP_8000BP	0	0	deep
NEO739	PostNeol_EuropeW	Scandinavia_4200BP_3200BP	MiddleDon_7500BP	0.56	0.0315	deep
NEO739	PostNeol_EuropeW	Scandinavia_4200BP_3200BP	Ukraine_10000BP_4000BP	0	0	deep
NEO739	PostNeol_EuropeW	Scandinavia_4200BP_3200BP	Italy_15000BP_9000BP	0	0	deep
NEO739	PostNeol_EuropeW	Scandinavia_4200BP_3200BP	Caucasus_13000BP_10000BP	0.097	0.0285	deep
NEO739	PostNeol_EuropeW	Scandinavia_4200BP_3200BP	Iran_10000BP_8500BP	0	0	deep
NEO739	PostNeol_EuropeW	Scandinavia_4200BP_3200BP	Boncuklu_10000BP	0.343	0.0313	deep
NEO739	PostNeol_EuropeW	Scandinavia_4200BP_3200BP	UstIshim_45000BP	0	0	deep
NEO739	PostNeol_EuropeW	Scandinavia_4200BP_3200BP	Laos_7800BP	0	0	deep
NEO739	PostNeol_EuropeW	Scandinavia_4200BP_3200BP	Japan_3700BP_2600BP	0	0	deep
NEO739	PostNeol_EuropeW	Scandinavia_4200BP_3200BP	SteppeC_8300BP_7000BP	0	0	deep
NEO739	PostNeol_EuropeW	Scandinavia_4200BP_3200BP	SiberiaNE_9800BP	0	0	deep
NEO739	PostNeol_EuropeW	Scandinavia_4200BP_3200BP	Amur_7500BP	0	0	deep
NEO739	PostNeol_EuropeW	Scandinavia_4200BP_3200BP	Europe_37000BP_33000BP	0	0	deep
NEO739	PostNeol_EuropeW	Scandinavia_4200BP_3200BP	Yana_31000BP	0	0	deep
NEO739	PostNeol_EuropeW	Scandinavia_4200BP_3200BP	Beringia_11000BP_9000BP	0	0	deep
NEO739	PostNeol_EuropeW	Scandinavia_4200BP_3200BP	Americas_12000BP_6000BP	0	0	deep
NEO739	PostNeol_EuropeW	Scandinavia_4200BP_3200BP	Brazil_10000BP	0	0	deep
NEO739	PostNeol_EuropeW	Scandinavia_4200BP_3200BP	Patagonia_7300BP_4600BP	0	0	deep
NEO752	PostNeol_EuropeW	Scandinavia_4200BP_3200BP	YRI	0	0	deep
NEO752	PostNeol_EuropeW	Scandinavia_4200BP_3200BP	RussiaNW_11000BP_8000BP	0	0	deep
NEO752	PostNeol_EuropeW	Scandinavia_4200BP_3200BP	MiddleDon_7500BP	0.556	0.0423	deep
NEO752	PostNeol_EuropeW	Scandinavia_4200BP_3200BP	Ukraine_10000BP_4000BP	0	0	deep
NEO752	PostNeol_EuropeW	Scandinavia_4200BP_3200BP	Italy_15000BP_9000BP	0.008	0.0176	deep
NEO752	PostNeol_EuropeW	Scandinavia_4200BP_3200BP	Caucasus_13000BP_10000BP	0.07	0.0261	deep
NEO752	PostNeol_EuropeW	Scandinavia_4200BP_3200BP	Iran_10000BP_8500BP	0	0	deep
NEO752	PostNeol_EuropeW	Scandinavia_4200BP_3200BP	Boncuklu_10000BP	0.366	0.0319	deep
NEO752	PostNeol_EuropeW	Scandinavia_4200BP_3200BP	UstIshim_45000BP	0	0	deep
NEO752	PostNeol_EuropeW	Scandinavia_4200BP_3200BP	Laos_7800BP	0	0	deep
NEO752	PostNeol_EuropeW	Scandinavia_4200BP_3200BP	Japan_3700BP_2600BP	0	0	deep
NEO752	PostNeol_EuropeW	Scandinavia_4200BP_3200BP	SteppeC_8300BP_7000BP	0	0	deep
NEO752	PostNeol_EuropeW	Scandinavia_4200BP_3200BP	SiberiaNE_9800BP	0	0	deep
NEO752	PostNeol_EuropeW	Scandinavia_4200BP_3200BP	Amur_7500BP	0	0	deep
NEO752	PostNeol_EuropeW	Scandinavia_4200BP_3200BP	Europe_37000BP_33000BP	0	0	deep
NEO752	PostNeol_EuropeW	Scandinavia_4200BP_3200BP	Yana_31000BP	0	0	deep
NEO752	PostNeol_EuropeW	Scandinavia_4200BP_3200BP	Beringia_11000BP_9000BP	0	0	deep
NEO752	PostNeol_EuropeW	Scandinavia_4200BP_3200BP	Americas_12000BP_6000BP	0	0	deep
NEO752	PostNeol_EuropeW	Scandinavia_4200BP_3200BP	Brazil_10000BP	0	0	deep
NEO752	PostNeol_EuropeW	Scandinavia_4200BP_3200BP	Patagonia_7300BP_4600BP	0	0	deep
NEO860	PostNeol_EuropeW	Scandinavia_4200BP_3200BP	YRI	0	0	deep
NEO860	PostNeol_EuropeW	Scandinavia_4200BP_3200BP	RussiaNW_11000BP_8000BP	0	0	deep
NEO860	PostNeol_EuropeW	Scandinavia_4200BP_3200BP	MiddleDon_7500BP	0.561	0.0368	deep
NEO860	PostNeol_EuropeW	Scandinavia_4200BP_3200BP	Ukraine_10000BP_4000BP	0	0	deep
NEO860	PostNeol_EuropeW	Scandinavia_4200BP_3200BP	Italy_15000BP_9000BP	0	0	deep
NEO860	PostNeol_EuropeW	Scandinavia_4200BP_3200BP	Caucasus_13000BP_10000BP	0.092	0.0342	deep
NEO860	PostNeol_EuropeW	Scandinavia_4200BP_3200BP	Iran_10000BP_8500BP	0	0	deep
NEO860	PostNeol_EuropeW	Scandinavia_4200BP_3200BP	Boncuklu_10000BP	0.346	0.0296	deep
NEO860	PostNeol_EuropeW	Scandinavia_4200BP_3200BP	UstIshim_45000BP	0	0	deep
NEO860	PostNeol_EuropeW	Scandinavia_4200BP_3200BP	Laos_7800BP	0	0	deep
NEO860	PostNeol_EuropeW	Scandinavia_4200BP_3200BP	Japan_3700BP_2600BP	0	0	deep
NEO860	PostNeol_EuropeW	Scandinavia_4200BP_3200BP	SteppeC_8300BP_7000BP	0	0	deep
NEO860	PostNeol_EuropeW	Scandinavia_4200BP_3200BP	SiberiaNE_9800BP	0	0	deep
NEO860	PostNeol_EuropeW	Scandinavia_4200BP_3200BP	Amur_7500BP	0	0	deep
NEO860	PostNeol_EuropeW	Scandinavia_4200BP_3200BP	Europe_37000BP_33000BP	0	0	deep
NEO860	PostNeol_EuropeW	Scandinavia_4200BP_3200BP	Yana_31000BP	0	0	deep
NEO860	PostNeol_EuropeW	Scandinavia_4200BP_3200BP	Beringia_11000BP_9000BP	0	0	deep
NEO860	PostNeol_EuropeW	Scandinavia_4200BP_3200BP	Americas_12000BP_6000BP	0	0	deep
NEO860	PostNeol_EuropeW	Scandinavia_4200BP_3200BP	Brazil_10000BP	0	0	deep
NEO860	PostNeol_EuropeW	Scandinavia_4200BP_3200BP	Patagonia_7300BP_4600BP	0	0	deep
NEO861	PostNeol_EuropeW	Scandinavia_4200BP_3200BP	YRI	0	0	deep
NEO861	PostNeol_EuropeW	Scandinavia_4200BP_3200BP	RussiaNW_11000BP_8000BP	0	0	deep
NEO861	PostNeol_EuropeW	Scandinavia_4200BP_3200BP	MiddleDon_7500BP	0.546	0.0311	deep
NEO861	PostNeol_EuropeW	Scandinavia_4200BP_3200BP	Ukraine_10000BP_4000BP	0	0	deep
NEO861	PostNeol_EuropeW	Scandinavia_4200BP_3200BP	Italy_15000BP_9000BP	0.006	0.0162	deep
NEO861	PostNeol_EuropeW	Scandinavia_4200BP_3200BP	Caucasus_13000BP_10000BP	0.067	0.0258	deep
NEO861	PostNeol_EuropeW	Scandinavia_4200BP_3200BP	Iran_10000BP_8500BP	0	0	deep
NEO861	PostNeol_EuropeW	Scandinavia_4200BP_3200BP	Boncuklu_10000BP	0.381	0.0224	deep
NEO861	PostNeol_EuropeW	Scandinavia_4200BP_3200BP	UstIshim_45000BP	0	0	deep
NEO861	PostNeol_EuropeW	Scandinavia_4200BP_3200BP	Laos_7800BP	0	0	deep
NEO861	PostNeol_EuropeW	Scandinavia_4200BP_3200BP	Japan_3700BP_2600BP	0	0	deep
NEO861	PostNeol_EuropeW	Scandinavia_4200BP_3200BP	SteppeC_8300BP_7000BP	0	0	deep
NEO861	PostNeol_EuropeW	Scandinavia_4200BP_3200BP	SiberiaNE_9800BP	0	0	deep
NEO861	PostNeol_EuropeW	Scandinavia_4200BP_3200BP	Amur_7500BP	0	0	deep
NEO861	PostNeol_EuropeW	Scandinavia_4200BP_3200BP	Europe_37000BP_33000BP	0	0	deep
NEO861	PostNeol_EuropeW	Scandinavia_4200BP_3200BP	Yana_31000BP	0	0	deep
NEO861	PostNeol_EuropeW	Scandinavia_4200BP_3200BP	Beringia_11000BP_9000BP	0	0	deep
NEO861	PostNeol_EuropeW	Scandinavia_4200BP_3200BP	Americas_12000BP_6000BP	0	0	deep
NEO861	PostNeol_EuropeW	Scandinavia_4200BP_3200BP	Brazil_10000BP	0	0	deep
NEO861	PostNeol_EuropeW	Scandinavia_4200BP_3200BP	Patagonia_7300BP_4600BP	0	0	deep
NEO870	PostNeol_EuropeW	Scandinavia_4200BP_3200BP	YRI	0	0	deep
NEO870	PostNeol_EuropeW	Scandinavia_4200BP_3200BP	RussiaNW_11000BP_8000BP	0	0	deep
NEO870	PostNeol_EuropeW	Scandinavia_4200BP_3200BP	MiddleDon_7500BP	0.55	0.0376	deep
NEO870	PostNeol_EuropeW	Scandinavia_4200BP_3200BP	Ukraine_10000BP_4000BP	0	0	deep
NEO870	PostNeol_EuropeW	Scandinavia_4200BP_3200BP	Italy_15000BP_9000BP	0	0	deep
NEO870	PostNeol_EuropeW	Scandinavia_4200BP_3200BP	Caucasus_13000BP_10000BP	0.104	0.0253	deep
NEO870	PostNeol_EuropeW	Scandinavia_4200BP_3200BP	Iran_10000BP_8500BP	0	0	deep
NEO870	PostNeol_EuropeW	Scandinavia_4200BP_3200BP	Boncuklu_10000BP	0.346	0.0271	deep
NEO870	PostNeol_EuropeW	Scandinavia_4200BP_3200BP	UstIshim_45000BP	0	0	deep
NEO870	PostNeol_EuropeW	Scandinavia_4200BP_3200BP	Laos_7800BP	0	0	deep
NEO870	PostNeol_EuropeW	Scandinavia_4200BP_3200BP	Japan_3700BP_2600BP	0	0	deep
NEO870	PostNeol_EuropeW	Scandinavia_4200BP_3200BP	SteppeC_8300BP_7000BP	0	0	deep
NEO870	PostNeol_EuropeW	Scandinavia_4200BP_3200BP	SiberiaNE_9800BP	0	0	deep
NEO870	PostNeol_EuropeW	Scandinavia_4200BP_3200BP	Amur_7500BP	0	0	deep
NEO870	PostNeol_EuropeW	Scandinavia_4200BP_3200BP	Europe_37000BP_33000BP	0	0	deep
NEO870	PostNeol_EuropeW	Scandinavia_4200BP_3200BP	Yana_31000BP	0	0	deep
NEO870	PostNeol_EuropeW	Scandinavia_4200BP_3200BP	Beringia_11000BP_9000BP	0	0	deep
NEO870	PostNeol_EuropeW	Scandinavia_4200BP_3200BP	Americas_12000BP_6000BP	0	0	deep
NEO870	PostNeol_EuropeW	Scandinavia_4200BP_3200BP	Brazil_10000BP	0	0	deep
NEO870	PostNeol_EuropeW	Scandinavia_4200BP_3200BP	Patagonia_7300BP_4600BP	0	0	deep
NEO878	PostNeol_EuropeW	Scandinavia_4200BP_3200BP	YRI	0	0	deep
NEO878	PostNeol_EuropeW	Scandinavia_4200BP_3200BP	RussiaNW_11000BP_8000BP	0	0	deep
NEO878	PostNeol_EuropeW	Scandinavia_4200BP_3200BP	MiddleDon_7500BP	0.564	0.0361	deep
NEO878	PostNeol_EuropeW	Scandinavia_4200BP_3200BP	Ukraine_10000BP_4000BP	0	0	deep
NEO878	PostNeol_EuropeW	Scandinavia_4200BP_3200BP	Italy_15000BP_9000BP	0	0	deep
NEO878	PostNeol_EuropeW	Scandinavia_4200BP_3200BP	Caucasus_13000BP_10000BP	0.064	0.025	deep
NEO878	PostNeol_EuropeW	Scandinavia_4200BP_3200BP	Iran_10000BP_8500BP	0	0	deep
NEO878	PostNeol_EuropeW	Scandinavia_4200BP_3200BP	Boncuklu_10000BP	0.372	0.0287	deep
NEO878	PostNeol_EuropeW	Scandinavia_4200BP_3200BP	UstIshim_45000BP	0	0	deep
NEO878	PostNeol_EuropeW	Scandinavia_4200BP_3200BP	Laos_7800BP	0	0	deep
NEO878	PostNeol_EuropeW	Scandinavia_4200BP_3200BP	Japan_3700BP_2600BP	0	0	deep
NEO878	PostNeol_EuropeW	Scandinavia_4200BP_3200BP	SteppeC_8300BP_7000BP	0	0	deep
NEO878	PostNeol_EuropeW	Scandinavia_4200BP_3200BP	SiberiaNE_9800BP	0	0	deep
NEO878	PostNeol_EuropeW	Scandinavia_4200BP_3200BP	Amur_7500BP	0	0	deep
NEO878	PostNeol_EuropeW	Scandinavia_4200BP_3200BP	Europe_37000BP_33000BP	0	0	deep
NEO878	PostNeol_EuropeW	Scandinavia_4200BP_3200BP	Yana_31000BP	0	0	deep
NEO878	PostNeol_EuropeW	Scandinavia_4200BP_3200BP	Beringia_11000BP_9000BP	0	0	deep
NEO878	PostNeol_EuropeW	Scandinavia_4200BP_3200BP	Americas_12000BP_6000BP	0	0	deep
NEO878	PostNeol_EuropeW	Scandinavia_4200BP_3200BP	Brazil_10000BP	0	0	deep
NEO878	PostNeol_EuropeW	Scandinavia_4200BP_3200BP	Patagonia_7300BP_4600BP	0	0	deep
NEO92	PostNeol_EuropeW	Scandinavia_4200BP_3200BP	YRI	0	0	deep
NEO92	PostNeol_EuropeW	Scandinavia_4200BP_3200BP	RussiaNW_11000BP_8000BP	0	0	deep
NEO92	PostNeol_EuropeW	Scandinavia_4200BP_3200BP	MiddleDon_7500BP	0.543	0.0367	deep
NEO92	PostNeol_EuropeW	Scandinavia_4200BP_3200BP	Ukraine_10000BP_4000BP	0	0	deep
NEO92	PostNeol_EuropeW	Scandinavia_4200BP_3200BP	Italy_15000BP_9000BP	0	0	deep
NEO92	PostNeol_EuropeW	Scandinavia_4200BP_3200BP	Caucasus_13000BP_10000BP	0.076	0.0283	deep
NEO92	PostNeol_EuropeW	Scandinavia_4200BP_3200BP	Iran_10000BP_8500BP	0	0	deep
NEO92	PostNeol_EuropeW	Scandinavia_4200BP_3200BP	Boncuklu_10000BP	0.381	0.0341	deep
NEO92	PostNeol_EuropeW	Scandinavia_4200BP_3200BP	UstIshim_45000BP	0	0	deep
NEO92	PostNeol_EuropeW	Scandinavia_4200BP_3200BP	Laos_7800BP	0	0	deep
NEO92	PostNeol_EuropeW	Scandinavia_4200BP_3200BP	Japan_3700BP_2600BP	0	0	deep
NEO92	PostNeol_EuropeW	Scandinavia_4200BP_3200BP	SteppeC_8300BP_7000BP	0	0	deep
NEO92	PostNeol_EuropeW	Scandinavia_4200BP_3200BP	SiberiaNE_9800BP	0	0	deep
NEO92	PostNeol_EuropeW	Scandinavia_4200BP_3200BP	Amur_7500BP	0	0	deep
NEO92	PostNeol_EuropeW	Scandinavia_4200BP_3200BP	Europe_37000BP_33000BP	0	0	deep
NEO92	PostNeol_EuropeW	Scandinavia_4200BP_3200BP	Yana_31000BP	0	0	deep
NEO92	PostNeol_EuropeW	Scandinavia_4200BP_3200BP	Beringia_11000BP_9000BP	0	0	deep
NEO92	PostNeol_EuropeW	Scandinavia_4200BP_3200BP	Americas_12000BP_6000BP	0	0	deep
NEO92	PostNeol_EuropeW	Scandinavia_4200BP_3200BP	Brazil_10000BP	0	0	deep
NEO92	PostNeol_EuropeW	Scandinavia_4200BP_3200BP	Patagonia_7300BP_4600BP	0	0	deep
NEO951	PostNeol_EuropeW	Scandinavia_4200BP_3200BP	YRI	0	0	deep
NEO951	PostNeol_EuropeW	Scandinavia_4200BP_3200BP	RussiaNW_11000BP_8000BP	0	0	deep
NEO951	PostNeol_EuropeW	Scandinavia_4200BP_3200BP	MiddleDon_7500BP	0.528	0.0306	deep
NEO951	PostNeol_EuropeW	Scandinavia_4200BP_3200BP	Ukraine_10000BP_4000BP	0	0	deep
NEO951	PostNeol_EuropeW	Scandinavia_4200BP_3200BP	Italy_15000BP_9000BP	0	0	deep
NEO951	PostNeol_EuropeW	Scandinavia_4200BP_3200BP	Caucasus_13000BP_10000BP	0.134	0.0334	deep
NEO951	PostNeol_EuropeW	Scandinavia_4200BP_3200BP	Iran_10000BP_8500BP	0	0	deep
NEO951	PostNeol_EuropeW	Scandinavia_4200BP_3200BP	Boncuklu_10000BP	0.338	0.0261	deep
NEO951	PostNeol_EuropeW	Scandinavia_4200BP_3200BP	UstIshim_45000BP	0	0	deep
NEO951	PostNeol_EuropeW	Scandinavia_4200BP_3200BP	Laos_7800BP	0	0	deep
NEO951	PostNeol_EuropeW	Scandinavia_4200BP_3200BP	Japan_3700BP_2600BP	0	0	deep
NEO951	PostNeol_EuropeW	Scandinavia_4200BP_3200BP	SteppeC_8300BP_7000BP	0	0	deep
NEO951	PostNeol_EuropeW	Scandinavia_4200BP_3200BP	SiberiaNE_9800BP	0	0	deep
NEO951	PostNeol_EuropeW	Scandinavia_4200BP_3200BP	Amur_7500BP	0	0	deep
NEO951	PostNeol_EuropeW	Scandinavia_4200BP_3200BP	Europe_37000BP_33000BP	0	0	deep
NEO951	PostNeol_EuropeW	Scandinavia_4200BP_3200BP	Yana_31000BP	0	0	deep
NEO951	PostNeol_EuropeW	Scandinavia_4200BP_3200BP	Beringia_11000BP_9000BP	0	0	deep
NEO951	PostNeol_EuropeW	Scandinavia_4200BP_3200BP	Americas_12000BP_6000BP	0	0	deep
NEO951	PostNeol_EuropeW	Scandinavia_4200BP_3200BP	Brazil_10000BP	0	0	deep
NEO951	PostNeol_EuropeW	Scandinavia_4200BP_3200BP	Patagonia_7300BP_4600BP	0	0	deep
RISE71	PostNeol_EuropeW	Scandinavia_4200BP_3200BP	YRI	0	0	deep
RISE71	PostNeol_EuropeW	Scandinavia_4200BP_3200BP	RussiaNW_11000BP_8000BP	0	0	deep
RISE71	PostNeol_EuropeW	Scandinavia_4200BP_3200BP	MiddleDon_7500BP	0.588	0.0324	deep
RISE71	PostNeol_EuropeW	Scandinavia_4200BP_3200BP	Ukraine_10000BP_4000BP	0	0	deep
RISE71	PostNeol_EuropeW	Scandinavia_4200BP_3200BP	Italy_15000BP_9000BP	0	0.0037	deep
RISE71	PostNeol_EuropeW	Scandinavia_4200BP_3200BP	Caucasus_13000BP_10000BP	0.087	0.0279	deep
RISE71	PostNeol_EuropeW	Scandinavia_4200BP_3200BP	Iran_10000BP_8500BP	0	0	deep
RISE71	PostNeol_EuropeW	Scandinavia_4200BP_3200BP	Boncuklu_10000BP	0.325	0.0256	deep
RISE71	PostNeol_EuropeW	Scandinavia_4200BP_3200BP	UstIshim_45000BP	0	0	deep
RISE71	PostNeol_EuropeW	Scandinavia_4200BP_3200BP	Laos_7800BP	0	0	deep
RISE71	PostNeol_EuropeW	Scandinavia_4200BP_3200BP	Japan_3700BP_2600BP	0	0	deep
RISE71	PostNeol_EuropeW	Scandinavia_4200BP_3200BP	SteppeC_8300BP_7000BP	0	0	deep
RISE71	PostNeol_EuropeW	Scandinavia_4200BP_3200BP	SiberiaNE_9800BP	0	0	deep
RISE71	PostNeol_EuropeW	Scandinavia_4200BP_3200BP	Amur_7500BP	0	0	deep
RISE71	PostNeol_EuropeW	Scandinavia_4200BP_3200BP	Europe_37000BP_33000BP	0	0	deep
RISE71	PostNeol_EuropeW	Scandinavia_4200BP_3200BP	Yana_31000BP	0	0	deep
RISE71	PostNeol_EuropeW	Scandinavia_4200BP_3200BP	Beringia_11000BP_9000BP	0	0	deep
RISE71	PostNeol_EuropeW	Scandinavia_4200BP_3200BP	Americas_12000BP_6000BP	0	0	deep
RISE71	PostNeol_EuropeW	Scandinavia_4200BP_3200BP	Brazil_10000BP	0	0	deep
RISE71	PostNeol_EuropeW	Scandinavia_4200BP_3200BP	Patagonia_7300BP_4600BP	0	0	deep
Gjerrild5	PostNeol_EuropeW	EuropeNE_4800BP_3000BP	YRI	0	0	deep
Gjerrild5	PostNeol_EuropeW	EuropeNE_4800BP_3000BP	RussiaNW_11000BP_8000BP	0	0	deep
Gjerrild5	PostNeol_EuropeW	EuropeNE_4800BP_3000BP	MiddleDon_7500BP	0.548	0.034	deep
Gjerrild5	PostNeol_EuropeW	EuropeNE_4800BP_3000BP	Ukraine_10000BP_4000BP	0	0	deep
Gjerrild5	PostNeol_EuropeW	EuropeNE_4800BP_3000BP	Italy_15000BP_9000BP	0	0	deep
Gjerrild5	PostNeol_EuropeW	EuropeNE_4800BP_3000BP	Caucasus_13000BP_10000BP	0.155	0.0234	deep
Gjerrild5	PostNeol_EuropeW	EuropeNE_4800BP_3000BP	Iran_10000BP_8500BP	0	0	deep
Gjerrild5	PostNeol_EuropeW	EuropeNE_4800BP_3000BP	Boncuklu_10000BP	0.297	0.0288	deep
Gjerrild5	PostNeol_EuropeW	EuropeNE_4800BP_3000BP	UstIshim_45000BP	0	0	deep
Gjerrild5	PostNeol_EuropeW	EuropeNE_4800BP_3000BP	Laos_7800BP	0	0	deep
Gjerrild5	PostNeol_EuropeW	EuropeNE_4800BP_3000BP	Japan_3700BP_2600BP	0	0	deep
Gjerrild5	PostNeol_EuropeW	EuropeNE_4800BP_3000BP	SteppeC_8300BP_7000BP	0	0	deep
Gjerrild5	PostNeol_EuropeW	EuropeNE_4800BP_3000BP	SiberiaNE_9800BP	0	0	deep
Gjerrild5	PostNeol_EuropeW	EuropeNE_4800BP_3000BP	Amur_7500BP	0	0	deep
Gjerrild5	PostNeol_EuropeW	EuropeNE_4800BP_3000BP	Europe_37000BP_33000BP	0	0	deep
Gjerrild5	PostNeol_EuropeW	EuropeNE_4800BP_3000BP	Yana_31000BP	0	0	deep
Gjerrild5	PostNeol_EuropeW	EuropeNE_4800BP_3000BP	Beringia_11000BP_9000BP	0	0	deep
Gjerrild5	PostNeol_EuropeW	EuropeNE_4800BP_3000BP	Americas_12000BP_6000BP	0	0	deep
Gjerrild5	PostNeol_EuropeW	EuropeNE_4800BP_3000BP	Brazil_10000BP	0	0	deep
Gjerrild5	PostNeol_EuropeW	EuropeNE_4800BP_3000BP	Patagonia_7300BP_4600BP	0	0	deep
NEO792	PostNeol_EuropeW	EuropeNE_4800BP_3000BP	YRI	0	0	deep
NEO792	PostNeol_EuropeW	EuropeNE_4800BP_3000BP	RussiaNW_11000BP_8000BP	0	0	deep
NEO792	PostNeol_EuropeW	EuropeNE_4800BP_3000BP	MiddleDon_7500BP	0.605	0.0354	deep
NEO792	PostNeol_EuropeW	EuropeNE_4800BP_3000BP	Ukraine_10000BP_4000BP	0	0	deep
NEO792	PostNeol_EuropeW	EuropeNE_4800BP_3000BP	Italy_15000BP_9000BP	0	0	deep
NEO792	PostNeol_EuropeW	EuropeNE_4800BP_3000BP	Caucasus_13000BP_10000BP	0.214	0.0282	deep
NEO792	PostNeol_EuropeW	EuropeNE_4800BP_3000BP	Iran_10000BP_8500BP	0	0	deep
NEO792	PostNeol_EuropeW	EuropeNE_4800BP_3000BP	Boncuklu_10000BP	0.181	0.0259	deep
NEO792	PostNeol_EuropeW	EuropeNE_4800BP_3000BP	UstIshim_45000BP	0	0	deep
NEO792	PostNeol_EuropeW	EuropeNE_4800BP_3000BP	Laos_7800BP	0	0	deep
NEO792	PostNeol_EuropeW	EuropeNE_4800BP_3000BP	Japan_3700BP_2600BP	0	0	deep
NEO792	PostNeol_EuropeW	EuropeNE_4800BP_3000BP	SteppeC_8300BP_7000BP	0	0	deep
NEO792	PostNeol_EuropeW	EuropeNE_4800BP_3000BP	SiberiaNE_9800BP	0	0	deep
NEO792	PostNeol_EuropeW	EuropeNE_4800BP_3000BP	Amur_7500BP	0	0	deep
NEO792	PostNeol_EuropeW	EuropeNE_4800BP_3000BP	Europe_37000BP_33000BP	0	0	deep
NEO792	PostNeol_EuropeW	EuropeNE_4800BP_3000BP	Yana_31000BP	0	0	deep
NEO792	PostNeol_EuropeW	EuropeNE_4800BP_3000BP	Beringia_11000BP_9000BP	0	0	deep
NEO792	PostNeol_EuropeW	EuropeNE_4800BP_3000BP	Americas_12000BP_6000BP	0	0	deep
NEO792	PostNeol_EuropeW	EuropeNE_4800BP_3000BP	Brazil_10000BP	0	0	deep
NEO792	PostNeol_EuropeW	EuropeNE_4800BP_3000BP	Patagonia_7300BP_4600BP	0	0	deep
NEO563	PostNeol_EuropeN	Scandinavia_4000BP_3000BP	YRI	0	0	deep
NEO563	PostNeol_EuropeN	Scandinavia_4000BP_3000BP	RussiaNW_11000BP_8000BP	0	0	deep
NEO563	PostNeol_EuropeN	Scandinavia_4000BP_3000BP	MiddleDon_7500BP	0.617	0.0308	deep
NEO563	PostNeol_EuropeN	Scandinavia_4000BP_3000BP	Ukraine_10000BP_4000BP	0	0	deep
NEO563	PostNeol_EuropeN	Scandinavia_4000BP_3000BP	Italy_15000BP_9000BP	0	0	deep
NEO563	PostNeol_EuropeN	Scandinavia_4000BP_3000BP	Caucasus_13000BP_10000BP	0.039	0.0309	deep
NEO563	PostNeol_EuropeN	Scandinavia_4000BP_3000BP	Iran_10000BP_8500BP	0	0	deep
NEO563	PostNeol_EuropeN	Scandinavia_4000BP_3000BP	Boncuklu_10000BP	0.343	0.0235	deep
NEO563	PostNeol_EuropeN	Scandinavia_4000BP_3000BP	UstIshim_45000BP	0	0	deep
NEO563	PostNeol_EuropeN	Scandinavia_4000BP_3000BP	Laos_7800BP	0	0	deep
NEO563	PostNeol_EuropeN	Scandinavia_4000BP_3000BP	Japan_3700BP_2600BP	0	0	deep
NEO563	PostNeol_EuropeN	Scandinavia_4000BP_3000BP	SteppeC_8300BP_7000BP	0	0	deep
NEO563	PostNeol_EuropeN	Scandinavia_4000BP_3000BP	SiberiaNE_9800BP	0	0	deep
NEO563	PostNeol_EuropeN	Scandinavia_4000BP_3000BP	Amur_7500BP	0	0	deep
NEO563	PostNeol_EuropeN	Scandinavia_4000BP_3000BP	Europe_37000BP_33000BP	0	0	deep
NEO563	PostNeol_EuropeN	Scandinavia_4000BP_3000BP	Yana_31000BP	0	0	deep
NEO563	PostNeol_EuropeN	Scandinavia_4000BP_3000BP	Beringia_11000BP_9000BP	0	0	deep
NEO563	PostNeol_EuropeN	Scandinavia_4000BP_3000BP	Americas_12000BP_6000BP	0	0	deep
NEO563	PostNeol_EuropeN	Scandinavia_4000BP_3000BP	Brazil_10000BP	0	0	deep
NEO563	PostNeol_EuropeN	Scandinavia_4000BP_3000BP	Patagonia_7300BP_4600BP	0	0	deep
NEO590	PostNeol_EuropeN	Scandinavia_4000BP_3000BP	YRI	0	0	deep
NEO590	PostNeol_EuropeN	Scandinavia_4000BP_3000BP	RussiaNW_11000BP_8000BP	0	0	deep
NEO590	PostNeol_EuropeN	Scandinavia_4000BP_3000BP	MiddleDon_7500BP	0.563	0.0351	deep
NEO590	PostNeol_EuropeN	Scandinavia_4000BP_3000BP	Ukraine_10000BP_4000BP	0	0	deep
NEO590	PostNeol_EuropeN	Scandinavia_4000BP_3000BP	Italy_15000BP_9000BP	0	0	deep
NEO590	PostNeol_EuropeN	Scandinavia_4000BP_3000BP	Caucasus_13000BP_10000BP	0.043	0.024	deep
NEO590	PostNeol_EuropeN	Scandinavia_4000BP_3000BP	Iran_10000BP_8500BP	0	0	deep
NEO590	PostNeol_EuropeN	Scandinavia_4000BP_3000BP	Boncuklu_10000BP	0.394	0.0349	deep
NEO590	PostNeol_EuropeN	Scandinavia_4000BP_3000BP	UstIshim_45000BP	0	0	deep
NEO590	PostNeol_EuropeN	Scandinavia_4000BP_3000BP	Laos_7800BP	0	0	deep
NEO590	PostNeol_EuropeN	Scandinavia_4000BP_3000BP	Japan_3700BP_2600BP	0	0	deep
NEO590	PostNeol_EuropeN	Scandinavia_4000BP_3000BP	SteppeC_8300BP_7000BP	0	0	deep
NEO590	PostNeol_EuropeN	Scandinavia_4000BP_3000BP	SiberiaNE_9800BP	0	0	deep
NEO590	PostNeol_EuropeN	Scandinavia_4000BP_3000BP	Amur_7500BP	0	0	deep
NEO590	PostNeol_EuropeN	Scandinavia_4000BP_3000BP	Europe_37000BP_33000BP	0	0	deep
NEO590	PostNeol_EuropeN	Scandinavia_4000BP_3000BP	Yana_31000BP	0	0	deep
NEO590	PostNeol_EuropeN	Scandinavia_4000BP_3000BP	Beringia_11000BP_9000BP	0	0	deep
NEO590	PostNeol_EuropeN	Scandinavia_4000BP_3000BP	Americas_12000BP_6000BP	0	0	deep
NEO590	PostNeol_EuropeN	Scandinavia_4000BP_3000BP	Brazil_10000BP	0	0	deep
NEO590	PostNeol_EuropeN	Scandinavia_4000BP_3000BP	Patagonia_7300BP_4600BP	0	0	deep
NEO93	PostNeol_EuropeN	Scandinavia_4000BP_3000BP	YRI	0	0	deep
NEO93	PostNeol_EuropeN	Scandinavia_4000BP_3000BP	RussiaNW_11000BP_8000BP	0	0	deep
NEO93	PostNeol_EuropeN	Scandinavia_4000BP_3000BP	MiddleDon_7500BP	0.603	0.0335	deep
NEO93	PostNeol_EuropeN	Scandinavia_4000BP_3000BP	Ukraine_10000BP_4000BP	0	0	deep
NEO93	PostNeol_EuropeN	Scandinavia_4000BP_3000BP	Italy_15000BP_9000BP	0	0	deep
NEO93	PostNeol_EuropeN	Scandinavia_4000BP_3000BP	Caucasus_13000BP_10000BP	0.07	0.033	deep
NEO93	PostNeol_EuropeN	Scandinavia_4000BP_3000BP	Iran_10000BP_8500BP	0	0	deep
NEO93	PostNeol_EuropeN	Scandinavia_4000BP_3000BP	Boncuklu_10000BP	0.327	0.0229	deep
NEO93	PostNeol_EuropeN	Scandinavia_4000BP_3000BP	UstIshim_45000BP	0	0	deep
NEO93	PostNeol_EuropeN	Scandinavia_4000BP_3000BP	Laos_7800BP	0	0	deep
NEO93	PostNeol_EuropeN	Scandinavia_4000BP_3000BP	Japan_3700BP_2600BP	0	0	deep
NEO93	PostNeol_EuropeN	Scandinavia_4000BP_3000BP	SteppeC_8300BP_7000BP	0	0	deep
NEO93	PostNeol_EuropeN	Scandinavia_4000BP_3000BP	SiberiaNE_9800BP	0	0	deep
NEO93	PostNeol_EuropeN	Scandinavia_4000BP_3000BP	Amur_7500BP	0	0	deep
NEO93	PostNeol_EuropeN	Scandinavia_4000BP_3000BP	Europe_37000BP_33000BP	0	0	deep
NEO93	PostNeol_EuropeN	Scandinavia_4000BP_3000BP	Yana_31000BP	0	0	deep
NEO93	PostNeol_EuropeN	Scandinavia_4000BP_3000BP	Beringia_11000BP_9000BP	0	0	deep
NEO93	PostNeol_EuropeN	Scandinavia_4000BP_3000BP	Americas_12000BP_6000BP	0	0	deep
NEO93	PostNeol_EuropeN	Scandinavia_4000BP_3000BP	Brazil_10000BP	0	0	deep
NEO93	PostNeol_EuropeN	Scandinavia_4000BP_3000BP	Patagonia_7300BP_4600BP	0	0	deep
NEO946	PostNeol_EuropeN	Scandinavia_4000BP_3000BP	YRI	0	0	deep
NEO946	PostNeol_EuropeN	Scandinavia_4000BP_3000BP	RussiaNW_11000BP_8000BP	0	0	deep
NEO946	PostNeol_EuropeN	Scandinavia_4000BP_3000BP	MiddleDon_7500BP	0.609	0.0351	deep
NEO946	PostNeol_EuropeN	Scandinavia_4000BP_3000BP	Ukraine_10000BP_4000BP	0	0	deep
NEO946	PostNeol_EuropeN	Scandinavia_4000BP_3000BP	Italy_15000BP_9000BP	0	0	deep
NEO946	PostNeol_EuropeN	Scandinavia_4000BP_3000BP	Caucasus_13000BP_10000BP	0.041	0.0262	deep
NEO946	PostNeol_EuropeN	Scandinavia_4000BP_3000BP	Iran_10000BP_8500BP	0	0	deep
NEO946	PostNeol_EuropeN	Scandinavia_4000BP_3000BP	Boncuklu_10000BP	0.35	0.0302	deep
NEO946	PostNeol_EuropeN	Scandinavia_4000BP_3000BP	UstIshim_45000BP	0	0	deep
NEO946	PostNeol_EuropeN	Scandinavia_4000BP_3000BP	Laos_7800BP	0	0	deep
NEO946	PostNeol_EuropeN	Scandinavia_4000BP_3000BP	Japan_3700BP_2600BP	0	0	deep
NEO946	PostNeol_EuropeN	Scandinavia_4000BP_3000BP	SteppeC_8300BP_7000BP	0	0	deep
NEO946	PostNeol_EuropeN	Scandinavia_4000BP_3000BP	SiberiaNE_9800BP	0	0	deep
NEO946	PostNeol_EuropeN	Scandinavia_4000BP_3000BP	Amur_7500BP	0	0	deep
NEO946	PostNeol_EuropeN	Scandinavia_4000BP_3000BP	Europe_37000BP_33000BP	0	0	deep
NEO946	PostNeol_EuropeN	Scandinavia_4000BP_3000BP	Yana_31000BP	0	0	deep
NEO946	PostNeol_EuropeN	Scandinavia_4000BP_3000BP	Beringia_11000BP_9000BP	0	0	deep
NEO946	PostNeol_EuropeN	Scandinavia_4000BP_3000BP	Americas_12000BP_6000BP	0	0	deep
NEO946	PostNeol_EuropeN	Scandinavia_4000BP_3000BP	Brazil_10000BP	0	0	deep
NEO946	PostNeol_EuropeN	Scandinavia_4000BP_3000BP	Patagonia_7300BP_4600BP	0	0	deep
VK134	PostNeol_EuropeN	Scandinavia_4000BP_3000BP	YRI	0	0	deep
VK134	PostNeol_EuropeN	Scandinavia_4000BP_3000BP	RussiaNW_11000BP_8000BP	0	0	deep
VK134	PostNeol_EuropeN	Scandinavia_4000BP_3000BP	MiddleDon_7500BP	0.572	0.0401	deep
VK134	PostNeol_EuropeN	Scandinavia_4000BP_3000BP	Ukraine_10000BP_4000BP	0	0	deep
VK134	PostNeol_EuropeN	Scandinavia_4000BP_3000BP	Italy_15000BP_9000BP	0	0	deep
VK134	PostNeol_EuropeN	Scandinavia_4000BP_3000BP	Caucasus_13000BP_10000BP	0.055	0.0365	deep
VK134	PostNeol_EuropeN	Scandinavia_4000BP_3000BP	Iran_10000BP_8500BP	0	0	deep
VK134	PostNeol_EuropeN	Scandinavia_4000BP_3000BP	Boncuklu_10000BP	0.373	0.026	deep
VK134	PostNeol_EuropeN	Scandinavia_4000BP_3000BP	UstIshim_45000BP	0	0	deep
VK134	PostNeol_EuropeN	Scandinavia_4000BP_3000BP	Laos_7800BP	0	0	deep
VK134	PostNeol_EuropeN	Scandinavia_4000BP_3000BP	Japan_3700BP_2600BP	0	0	deep
VK134	PostNeol_EuropeN	Scandinavia_4000BP_3000BP	SteppeC_8300BP_7000BP	0	0	deep
VK134	PostNeol_EuropeN	Scandinavia_4000BP_3000BP	SiberiaNE_9800BP	0	0	deep
VK134	PostNeol_EuropeN	Scandinavia_4000BP_3000BP	Amur_7500BP	0	0	deep
VK134	PostNeol_EuropeN	Scandinavia_4000BP_3000BP	Europe_37000BP_33000BP	0	0	deep
VK134	PostNeol_EuropeN	Scandinavia_4000BP_3000BP	Yana_31000BP	0	0	deep
VK134	PostNeol_EuropeN	Scandinavia_4000BP_3000BP	Beringia_11000BP_9000BP	0	0	deep
VK134	PostNeol_EuropeN	Scandinavia_4000BP_3000BP	Americas_12000BP_6000BP	0	0	deep
VK134	PostNeol_EuropeN	Scandinavia_4000BP_3000BP	Brazil_10000BP	0	0	deep
VK134	PostNeol_EuropeN	Scandinavia_4000BP_3000BP	Patagonia_7300BP_4600BP	0	0	deep
VK214	PostNeol_EuropeN	Scandinavia_4000BP_3000BP	YRI	0	0	deep
VK214	PostNeol_EuropeN	Scandinavia_4000BP_3000BP	RussiaNW_11000BP_8000BP	0	0	deep
VK214	PostNeol_EuropeN	Scandinavia_4000BP_3000BP	MiddleDon_7500BP	0.622	0.0278	deep
VK214	PostNeol_EuropeN	Scandinavia_4000BP_3000BP	Ukraine_10000BP_4000BP	0	0	deep
VK214	PostNeol_EuropeN	Scandinavia_4000BP_3000BP	Italy_15000BP_9000BP	0	0	deep
VK214	PostNeol_EuropeN	Scandinavia_4000BP_3000BP	Caucasus_13000BP_10000BP	0.031	0.0315	deep
VK214	PostNeol_EuropeN	Scandinavia_4000BP_3000BP	Iran_10000BP_8500BP	0	0	deep
VK214	PostNeol_EuropeN	Scandinavia_4000BP_3000BP	Boncuklu_10000BP	0.348	0.0265	deep
VK214	PostNeol_EuropeN	Scandinavia_4000BP_3000BP	UstIshim_45000BP	0	0	deep
VK214	PostNeol_EuropeN	Scandinavia_4000BP_3000BP	Laos_7800BP	0	0	deep
VK214	PostNeol_EuropeN	Scandinavia_4000BP_3000BP	Japan_3700BP_2600BP	0	0	deep
VK214	PostNeol_EuropeN	Scandinavia_4000BP_3000BP	SteppeC_8300BP_7000BP	0	0	deep
VK214	PostNeol_EuropeN	Scandinavia_4000BP_3000BP	SiberiaNE_9800BP	0	0	deep
VK214	PostNeol_EuropeN	Scandinavia_4000BP_3000BP	Amur_7500BP	0	0	deep
VK214	PostNeol_EuropeN	Scandinavia_4000BP_3000BP	Europe_37000BP_33000BP	0	0	deep
VK214	PostNeol_EuropeN	Scandinavia_4000BP_3000BP	Yana_31000BP	0	0	deep
VK214	PostNeol_EuropeN	Scandinavia_4000BP_3000BP	Beringia_11000BP_9000BP	0	0	deep
VK214	PostNeol_EuropeN	Scandinavia_4000BP_3000BP	Americas_12000BP_6000BP	0	0	deep
VK214	PostNeol_EuropeN	Scandinavia_4000BP_3000BP	Brazil_10000BP	0	0	deep
VK214	PostNeol_EuropeN	Scandinavia_4000BP_3000BP	Patagonia_7300BP_4600BP	0	0	deep
VK521	PostNeol_EuropeN	Scandinavia_4000BP_3000BP	YRI	0	0	deep
VK521	PostNeol_EuropeN	Scandinavia_4000BP_3000BP	RussiaNW_11000BP_8000BP	0	0	deep
VK521	PostNeol_EuropeN	Scandinavia_4000BP_3000BP	MiddleDon_7500BP	0.573	0.0323	deep
VK521	PostNeol_EuropeN	Scandinavia_4000BP_3000BP	Ukraine_10000BP_4000BP	0	0	deep
VK521	PostNeol_EuropeN	Scandinavia_4000BP_3000BP	Italy_15000BP_9000BP	0	0	deep
VK521	PostNeol_EuropeN	Scandinavia_4000BP_3000BP	Caucasus_13000BP_10000BP	0.062	0.0304	deep
VK521	PostNeol_EuropeN	Scandinavia_4000BP_3000BP	Iran_10000BP_8500BP	0	0	deep
VK521	PostNeol_EuropeN	Scandinavia_4000BP_3000BP	Boncuklu_10000BP	0.364	0.0291	deep
VK521	PostNeol_EuropeN	Scandinavia_4000BP_3000BP	UstIshim_45000BP	0	0	deep
VK521	PostNeol_EuropeN	Scandinavia_4000BP_3000BP	Laos_7800BP	0	0	deep
VK521	PostNeol_EuropeN	Scandinavia_4000BP_3000BP	Japan_3700BP_2600BP	0	0	deep
VK521	PostNeol_EuropeN	Scandinavia_4000BP_3000BP	SteppeC_8300BP_7000BP	0	0	deep
VK521	PostNeol_EuropeN	Scandinavia_4000BP_3000BP	SiberiaNE_9800BP	0	0	deep
VK521	PostNeol_EuropeN	Scandinavia_4000BP_3000BP	Amur_7500BP	0	0	deep
VK521	PostNeol_EuropeN	Scandinavia_4000BP_3000BP	Europe_37000BP_33000BP	0	0	deep
VK521	PostNeol_EuropeN	Scandinavia_4000BP_3000BP	Yana_31000BP	0	0	deep
VK521	PostNeol_EuropeN	Scandinavia_4000BP_3000BP	Beringia_11000BP_9000BP	0	0	deep
VK521	PostNeol_EuropeN	Scandinavia_4000BP_3000BP	Americas_12000BP_6000BP	0	0	deep
VK521	PostNeol_EuropeN	Scandinavia_4000BP_3000BP	Brazil_10000BP	0	0	deep
VK521	PostNeol_EuropeN	Scandinavia_4000BP_3000BP	Patagonia_7300BP_4600BP	0	0	deep
VK312	PostNeol_EuropeN	Europe_1900BP_500BP	YRI	0	0	deep
VK312	PostNeol_EuropeN	Europe_1900BP_500BP	RussiaNW_11000BP_8000BP	0	0	deep
VK312	PostNeol_EuropeN	Europe_1900BP_500BP	MiddleDon_7500BP	0.533	0.0379	deep
VK312	PostNeol_EuropeN	Europe_1900BP_500BP	Ukraine_10000BP_4000BP	0	0	deep
VK312	PostNeol_EuropeN	Europe_1900BP_500BP	Italy_15000BP_9000BP	0	0	deep
VK312	PostNeol_EuropeN	Europe_1900BP_500BP	Caucasus_13000BP_10000BP	0.08	0.0279	deep
VK312	PostNeol_EuropeN	Europe_1900BP_500BP	Iran_10000BP_8500BP	0	0	deep
VK312	PostNeol_EuropeN	Europe_1900BP_500BP	Boncuklu_10000BP	0.387	0.0345	deep
VK312	PostNeol_EuropeN	Europe_1900BP_500BP	UstIshim_45000BP	0	0	deep
VK312	PostNeol_EuropeN	Europe_1900BP_500BP	Laos_7800BP	0	0	deep
VK312	PostNeol_EuropeN	Europe_1900BP_500BP	Japan_3700BP_2600BP	0	0	deep
VK312	PostNeol_EuropeN	Europe_1900BP_500BP	SteppeC_8300BP_7000BP	0	0	deep
VK312	PostNeol_EuropeN	Europe_1900BP_500BP	SiberiaNE_9800BP	0	0	deep
VK312	PostNeol_EuropeN	Europe_1900BP_500BP	Amur_7500BP	0	0	deep
VK312	PostNeol_EuropeN	Europe_1900BP_500BP	Europe_37000BP_33000BP	0	0	deep
VK312	PostNeol_EuropeN	Europe_1900BP_500BP	Yana_31000BP	0	0	deep
VK312	PostNeol_EuropeN	Europe_1900BP_500BP	Beringia_11000BP_9000BP	0	0	deep
VK312	PostNeol_EuropeN	Europe_1900BP_500BP	Americas_12000BP_6000BP	0	0	deep
VK312	PostNeol_EuropeN	Europe_1900BP_500BP	Brazil_10000BP	0	0	deep
VK312	PostNeol_EuropeN	Europe_1900BP_500BP	Patagonia_7300BP_4600BP	0	0	deep
VK366	PostNeol_EuropeN	Europe_1900BP_500BP	YRI	0	0	deep
VK366	PostNeol_EuropeN	Europe_1900BP_500BP	RussiaNW_11000BP_8000BP	0	0	deep
VK366	PostNeol_EuropeN	Europe_1900BP_500BP	MiddleDon_7500BP	0.536	0.0403	deep
VK366	PostNeol_EuropeN	Europe_1900BP_500BP	Ukraine_10000BP_4000BP	0	0	deep
VK366	PostNeol_EuropeN	Europe_1900BP_500BP	Italy_15000BP_9000BP	0	0	deep
VK366	PostNeol_EuropeN	Europe_1900BP_500BP	Caucasus_13000BP_10000BP	0.053	0.0322	deep
VK366	PostNeol_EuropeN	Europe_1900BP_500BP	Iran_10000BP_8500BP	0	0	deep
VK366	PostNeol_EuropeN	Europe_1900BP_500BP	Boncuklu_10000BP	0.411	0.0288	deep
VK366	PostNeol_EuropeN	Europe_1900BP_500BP	UstIshim_45000BP	0	0	deep
VK366	PostNeol_EuropeN	Europe_1900BP_500BP	Laos_7800BP	0	0	deep
VK366	PostNeol_EuropeN	Europe_1900BP_500BP	Japan_3700BP_2600BP	0	0	deep
VK366	PostNeol_EuropeN	Europe_1900BP_500BP	SteppeC_8300BP_7000BP	0	0	deep
VK366	PostNeol_EuropeN	Europe_1900BP_500BP	SiberiaNE_9800BP	0	0	deep
VK366	PostNeol_EuropeN	Europe_1900BP_500BP	Amur_7500BP	0	0	deep
VK366	PostNeol_EuropeN	Europe_1900BP_500BP	Europe_37000BP_33000BP	0	0	deep
VK366	PostNeol_EuropeN	Europe_1900BP_500BP	Yana_31000BP	0	0	deep
VK366	PostNeol_EuropeN	Europe_1900BP_500BP	Beringia_11000BP_9000BP	0	0	deep
VK366	PostNeol_EuropeN	Europe_1900BP_500BP	Americas_12000BP_6000BP	0	0	deep
VK366	PostNeol_EuropeN	Europe_1900BP_500BP	Brazil_10000BP	0	0	deep
VK366	PostNeol_EuropeN	Europe_1900BP_500BP	Patagonia_7300BP_4600BP	0	0	deep
VK369	PostNeol_EuropeN	Europe_1900BP_500BP	YRI	0	0	deep
VK369	PostNeol_EuropeN	Europe_1900BP_500BP	RussiaNW_11000BP_8000BP	0	0	deep
VK369	PostNeol_EuropeN	Europe_1900BP_500BP	MiddleDon_7500BP	0.4	0.0406	deep
VK369	PostNeol_EuropeN	Europe_1900BP_500BP	Ukraine_10000BP_4000BP	0	0	deep
VK369	PostNeol_EuropeN	Europe_1900BP_500BP	Italy_15000BP_9000BP	0	0	deep
VK369	PostNeol_EuropeN	Europe_1900BP_500BP	Caucasus_13000BP_10000BP	0.096	0.0222	deep
VK369	PostNeol_EuropeN	Europe_1900BP_500BP	Iran_10000BP_8500BP	0	0	deep
VK369	PostNeol_EuropeN	Europe_1900BP_500BP	Boncuklu_10000BP	0.504	0.0348	deep
VK369	PostNeol_EuropeN	Europe_1900BP_500BP	UstIshim_45000BP	0	0	deep
VK369	PostNeol_EuropeN	Europe_1900BP_500BP	Laos_7800BP	0	0	deep
VK369	PostNeol_EuropeN	Europe_1900BP_500BP	Japan_3700BP_2600BP	0	0	deep
VK369	PostNeol_EuropeN	Europe_1900BP_500BP	SteppeC_8300BP_7000BP	0	0	deep
VK369	PostNeol_EuropeN	Europe_1900BP_500BP	SiberiaNE_9800BP	0	0	deep
VK369	PostNeol_EuropeN	Europe_1900BP_500BP	Amur_7500BP	0	0	deep
VK369	PostNeol_EuropeN	Europe_1900BP_500BP	Europe_37000BP_33000BP	0	0	deep
VK369	PostNeol_EuropeN	Europe_1900BP_500BP	Yana_31000BP	0	0	deep
VK369	PostNeol_EuropeN	Europe_1900BP_500BP	Beringia_11000BP_9000BP	0	0	deep
VK369	PostNeol_EuropeN	Europe_1900BP_500BP	Americas_12000BP_6000BP	0	0	deep
VK369	PostNeol_EuropeN	Europe_1900BP_500BP	Brazil_10000BP	0	0	deep
VK369	PostNeol_EuropeN	Europe_1900BP_500BP	Patagonia_7300BP_4600BP	0	0	deep
VK582	PostNeol_EuropeN	Europe_1900BP_500BP	YRI	0	0	deep
VK582	PostNeol_EuropeN	Europe_1900BP_500BP	RussiaNW_11000BP_8000BP	0	0	deep
VK582	PostNeol_EuropeN	Europe_1900BP_500BP	MiddleDon_7500BP	0.568	0.0334	deep
VK582	PostNeol_EuropeN	Europe_1900BP_500BP	Ukraine_10000BP_4000BP	0	0	deep
VK582	PostNeol_EuropeN	Europe_1900BP_500BP	Italy_15000BP_9000BP	0	0	deep
VK582	PostNeol_EuropeN	Europe_1900BP_500BP	Caucasus_13000BP_10000BP	0.061	0.0289	deep
VK582	PostNeol_EuropeN	Europe_1900BP_500BP	Iran_10000BP_8500BP	0	0	deep
VK582	PostNeol_EuropeN	Europe_1900BP_500BP	Boncuklu_10000BP	0.371	0.0271	deep
VK582	PostNeol_EuropeN	Europe_1900BP_500BP	UstIshim_45000BP	0	0	deep
VK582	PostNeol_EuropeN	Europe_1900BP_500BP	Laos_7800BP	0	0	deep
VK582	PostNeol_EuropeN	Europe_1900BP_500BP	Japan_3700BP_2600BP	0	0	deep
VK582	PostNeol_EuropeN	Europe_1900BP_500BP	SteppeC_8300BP_7000BP	0	0	deep
VK582	PostNeol_EuropeN	Europe_1900BP_500BP	SiberiaNE_9800BP	0	0	deep
VK582	PostNeol_EuropeN	Europe_1900BP_500BP	Amur_7500BP	0	0	deep
VK582	PostNeol_EuropeN	Europe_1900BP_500BP	Europe_37000BP_33000BP	0	0	deep
VK582	PostNeol_EuropeN	Europe_1900BP_500BP	Yana_31000BP	0	0	deep
VK582	PostNeol_EuropeN	Europe_1900BP_500BP	Beringia_11000BP_9000BP	0	0	deep
VK582	PostNeol_EuropeN	Europe_1900BP_500BP	Americas_12000BP_6000BP	0	0	deep
VK582	PostNeol_EuropeN	Europe_1900BP_500BP	Brazil_10000BP	0	0	deep
VK582	PostNeol_EuropeN	Europe_1900BP_500BP	Patagonia_7300BP_4600BP	0	0	deep
VK324	PostNeol_EuropeN	Europe_1400BP_800BP	YRI	0	0	deep
VK324	PostNeol_EuropeN	Europe_1400BP_800BP	RussiaNW_11000BP_8000BP	0	0	deep
VK324	PostNeol_EuropeN	Europe_1400BP_800BP	MiddleDon_7500BP	0.532	0.0367	deep
VK324	PostNeol_EuropeN	Europe_1400BP_800BP	Ukraine_10000BP_4000BP	0	0	deep
VK324	PostNeol_EuropeN	Europe_1400BP_800BP	Italy_15000BP_9000BP	0	0	deep
VK324	PostNeol_EuropeN	Europe_1400BP_800BP	Caucasus_13000BP_10000BP	0.07	0.0266	deep
VK324	PostNeol_EuropeN	Europe_1400BP_800BP	Iran_10000BP_8500BP	0	0	deep
VK324	PostNeol_EuropeN	Europe_1400BP_800BP	Boncuklu_10000BP	0.398	0.0315	deep
VK324	PostNeol_EuropeN	Europe_1400BP_800BP	UstIshim_45000BP	0	0	deep
VK324	PostNeol_EuropeN	Europe_1400BP_800BP	Laos_7800BP	0	0	deep
VK324	PostNeol_EuropeN	Europe_1400BP_800BP	Japan_3700BP_2600BP	0	0	deep
VK324	PostNeol_EuropeN	Europe_1400BP_800BP	SteppeC_8300BP_7000BP	0	0	deep
VK324	PostNeol_EuropeN	Europe_1400BP_800BP	SiberiaNE_9800BP	0	0	deep
VK324	PostNeol_EuropeN	Europe_1400BP_800BP	Amur_7500BP	0	0	deep
VK324	PostNeol_EuropeN	Europe_1400BP_800BP	Europe_37000BP_33000BP	0	0	deep
VK324	PostNeol_EuropeN	Europe_1400BP_800BP	Yana_31000BP	0	0	deep
VK324	PostNeol_EuropeN	Europe_1400BP_800BP	Beringia_11000BP_9000BP	0	0	deep
VK324	PostNeol_EuropeN	Europe_1400BP_800BP	Americas_12000BP_6000BP	0	0	deep
VK324	PostNeol_EuropeN	Europe_1400BP_800BP	Brazil_10000BP	0	0	deep
VK324	PostNeol_EuropeN	Europe_1400BP_800BP	Patagonia_7300BP_4600BP	0	0	deep
VK384	PostNeol_EuropeN	Europe_1400BP_800BP	YRI	0	0	deep
VK384	PostNeol_EuropeN	Europe_1400BP_800BP	RussiaNW_11000BP_8000BP	0	0	deep
VK384	PostNeol_EuropeN	Europe_1400BP_800BP	MiddleDon_7500BP	0.503	0.0236	deep
VK384	PostNeol_EuropeN	Europe_1400BP_800BP	Ukraine_10000BP_4000BP	0	0	deep
VK384	PostNeol_EuropeN	Europe_1400BP_800BP	Italy_15000BP_9000BP	0	0	deep
VK384	PostNeol_EuropeN	Europe_1400BP_800BP	Caucasus_13000BP_10000BP	0.077	0.0216	deep
VK384	PostNeol_EuropeN	Europe_1400BP_800BP	Iran_10000BP_8500BP	0	0	deep
VK384	PostNeol_EuropeN	Europe_1400BP_800BP	Boncuklu_10000BP	0.42	0.0228	deep
VK384	PostNeol_EuropeN	Europe_1400BP_800BP	UstIshim_45000BP	0	0	deep
VK384	PostNeol_EuropeN	Europe_1400BP_800BP	Laos_7800BP	0	0	deep
VK384	PostNeol_EuropeN	Europe_1400BP_800BP	Japan_3700BP_2600BP	0	0	deep
VK384	PostNeol_EuropeN	Europe_1400BP_800BP	SteppeC_8300BP_7000BP	0	0	deep
VK384	PostNeol_EuropeN	Europe_1400BP_800BP	SiberiaNE_9800BP	0	0	deep
VK384	PostNeol_EuropeN	Europe_1400BP_800BP	Amur_7500BP	0	0	deep
VK384	PostNeol_EuropeN	Europe_1400BP_800BP	Europe_37000BP_33000BP	0	0	deep
VK384	PostNeol_EuropeN	Europe_1400BP_800BP	Yana_31000BP	0	0	deep
VK384	PostNeol_EuropeN	Europe_1400BP_800BP	Beringia_11000BP_9000BP	0	0	deep
VK384	PostNeol_EuropeN	Europe_1400BP_800BP	Americas_12000BP_6000BP	0	0	deep
VK384	PostNeol_EuropeN	Europe_1400BP_800BP	Brazil_10000BP	0	0	deep
VK384	PostNeol_EuropeN	Europe_1400BP_800BP	Patagonia_7300BP_4600BP	0	0	deep
VK385	PostNeol_EuropeN	Europe_1400BP_800BP	YRI	0	0	deep
VK385	PostNeol_EuropeN	Europe_1400BP_800BP	RussiaNW_11000BP_8000BP	0	0	deep
VK385	PostNeol_EuropeN	Europe_1400BP_800BP	MiddleDon_7500BP	0.438	0.0377	deep
VK385	PostNeol_EuropeN	Europe_1400BP_800BP	Ukraine_10000BP_4000BP	0	0	deep
VK385	PostNeol_EuropeN	Europe_1400BP_800BP	Italy_15000BP_9000BP	0	0	deep
VK385	PostNeol_EuropeN	Europe_1400BP_800BP	Caucasus_13000BP_10000BP	0.07	0.0205	deep
VK385	PostNeol_EuropeN	Europe_1400BP_800BP	Iran_10000BP_8500BP	0	0	deep
VK385	PostNeol_EuropeN	Europe_1400BP_800BP	Boncuklu_10000BP	0.492	0.0299	deep
VK385	PostNeol_EuropeN	Europe_1400BP_800BP	UstIshim_45000BP	0	0	deep
VK385	PostNeol_EuropeN	Europe_1400BP_800BP	Laos_7800BP	0	0	deep
VK385	PostNeol_EuropeN	Europe_1400BP_800BP	Japan_3700BP_2600BP	0	0	deep
VK385	PostNeol_EuropeN	Europe_1400BP_800BP	SteppeC_8300BP_7000BP	0	0	deep
VK385	PostNeol_EuropeN	Europe_1400BP_800BP	SiberiaNE_9800BP	0	0	deep
VK385	PostNeol_EuropeN	Europe_1400BP_800BP	Amur_7500BP	0	0	deep
VK385	PostNeol_EuropeN	Europe_1400BP_800BP	Europe_37000BP_33000BP	0	0	deep
VK385	PostNeol_EuropeN	Europe_1400BP_800BP	Yana_31000BP	0	0	deep
VK385	PostNeol_EuropeN	Europe_1400BP_800BP	Beringia_11000BP_9000BP	0	0	deep
VK385	PostNeol_EuropeN	Europe_1400BP_800BP	Americas_12000BP_6000BP	0	0	deep
VK385	PostNeol_EuropeN	Europe_1400BP_800BP	Brazil_10000BP	0	0	deep
VK385	PostNeol_EuropeN	Europe_1400BP_800BP	Patagonia_7300BP_4600BP	0	0	deep
VK87	PostNeol_EuropeN	Europe_1400BP_800BP	YRI	0	0	deep
VK87	PostNeol_EuropeN	Europe_1400BP_800BP	RussiaNW_11000BP_8000BP	0	0	deep
VK87	PostNeol_EuropeN	Europe_1400BP_800BP	MiddleDon_7500BP	0.409	0.0346	deep
VK87	PostNeol_EuropeN	Europe_1400BP_800BP	Ukraine_10000BP_4000BP	0	0	deep
VK87	PostNeol_EuropeN	Europe_1400BP_800BP	Italy_15000BP_9000BP	0	0.0072	deep
VK87	PostNeol_EuropeN	Europe_1400BP_800BP	Caucasus_13000BP_10000BP	0.09	0.023	deep
VK87	PostNeol_EuropeN	Europe_1400BP_800BP	Iran_10000BP_8500BP	0	0	deep
VK87	PostNeol_EuropeN	Europe_1400BP_800BP	Boncuklu_10000BP	0.5	0.0316	deep
VK87	PostNeol_EuropeN	Europe_1400BP_800BP	UstIshim_45000BP	0	0	deep
VK87	PostNeol_EuropeN	Europe_1400BP_800BP	Laos_7800BP	0	0	deep
VK87	PostNeol_EuropeN	Europe_1400BP_800BP	Japan_3700BP_2600BP	0	0	deep
VK87	PostNeol_EuropeN	Europe_1400BP_800BP	SteppeC_8300BP_7000BP	0	0	deep
VK87	PostNeol_EuropeN	Europe_1400BP_800BP	SiberiaNE_9800BP	0	0	deep
VK87	PostNeol_EuropeN	Europe_1400BP_800BP	Amur_7500BP	0	0	deep
VK87	PostNeol_EuropeN	Europe_1400BP_800BP	Europe_37000BP_33000BP	0	0	deep
VK87	PostNeol_EuropeN	Europe_1400BP_800BP	Yana_31000BP	0	0	deep
VK87	PostNeol_EuropeN	Europe_1400BP_800BP	Beringia_11000BP_9000BP	0	0	deep
VK87	PostNeol_EuropeN	Europe_1400BP_800BP	Americas_12000BP_6000BP	0	0	deep
VK87	PostNeol_EuropeN	Europe_1400BP_800BP	Brazil_10000BP	0	0	deep
VK87	PostNeol_EuropeN	Europe_1400BP_800BP	Patagonia_7300BP_4600BP	0	0	deep
VK275	PostNeol_EuropeN	Europe_1600BP_500BP	YRI	0	0	deep
VK275	PostNeol_EuropeN	Europe_1600BP_500BP	RussiaNW_11000BP_8000BP	0	0	deep
VK275	PostNeol_EuropeN	Europe_1600BP_500BP	MiddleDon_7500BP	0.489	0.0352	deep
VK275	PostNeol_EuropeN	Europe_1600BP_500BP	Ukraine_10000BP_4000BP	0	0	deep
VK275	PostNeol_EuropeN	Europe_1600BP_500BP	Italy_15000BP_9000BP	0	0	deep
VK275	PostNeol_EuropeN	Europe_1600BP_500BP	Caucasus_13000BP_10000BP	0.117	0.0294	deep
VK275	PostNeol_EuropeN	Europe_1600BP_500BP	Iran_10000BP_8500BP	0	0	deep
VK275	PostNeol_EuropeN	Europe_1600BP_500BP	Boncuklu_10000BP	0.394	0.0283	deep
VK275	PostNeol_EuropeN	Europe_1600BP_500BP	UstIshim_45000BP	0	0	deep
VK275	PostNeol_EuropeN	Europe_1600BP_500BP	Laos_7800BP	0	0	deep
VK275	PostNeol_EuropeN	Europe_1600BP_500BP	Japan_3700BP_2600BP	0	0	deep
VK275	PostNeol_EuropeN	Europe_1600BP_500BP	SteppeC_8300BP_7000BP	0	0	deep
VK275	PostNeol_EuropeN	Europe_1600BP_500BP	SiberiaNE_9800BP	0	0	deep
VK275	PostNeol_EuropeN	Europe_1600BP_500BP	Amur_7500BP	0	0	deep
VK275	PostNeol_EuropeN	Europe_1600BP_500BP	Europe_37000BP_33000BP	0	0	deep
VK275	PostNeol_EuropeN	Europe_1600BP_500BP	Yana_31000BP	0	0	deep
VK275	PostNeol_EuropeN	Europe_1600BP_500BP	Beringia_11000BP_9000BP	0	0	deep
VK275	PostNeol_EuropeN	Europe_1600BP_500BP	Americas_12000BP_6000BP	0	0	deep
VK275	PostNeol_EuropeN	Europe_1600BP_500BP	Brazil_10000BP	0	0	deep
VK275	PostNeol_EuropeN	Europe_1600BP_500BP	Patagonia_7300BP_4600BP	0	0	deep
VK278	PostNeol_EuropeN	Europe_1600BP_500BP	YRI	0	0	deep
VK278	PostNeol_EuropeN	Europe_1600BP_500BP	RussiaNW_11000BP_8000BP	0	0	deep
VK278	PostNeol_EuropeN	Europe_1600BP_500BP	MiddleDon_7500BP	0.441	0.0325	deep
VK278	PostNeol_EuropeN	Europe_1600BP_500BP	Ukraine_10000BP_4000BP	0	0	deep
VK278	PostNeol_EuropeN	Europe_1600BP_500BP	Italy_15000BP_9000BP	0	0	deep
VK278	PostNeol_EuropeN	Europe_1600BP_500BP	Caucasus_13000BP_10000BP	0.087	0.0267	deep
VK278	PostNeol_EuropeN	Europe_1600BP_500BP	Iran_10000BP_8500BP	0	0	deep
VK278	PostNeol_EuropeN	Europe_1600BP_500BP	Boncuklu_10000BP	0.472	0.0334	deep
VK278	PostNeol_EuropeN	Europe_1600BP_500BP	UstIshim_45000BP	0	0	deep
VK278	PostNeol_EuropeN	Europe_1600BP_500BP	Laos_7800BP	0	0	deep
VK278	PostNeol_EuropeN	Europe_1600BP_500BP	Japan_3700BP_2600BP	0	0	deep
VK278	PostNeol_EuropeN	Europe_1600BP_500BP	SteppeC_8300BP_7000BP	0	0	deep
VK278	PostNeol_EuropeN	Europe_1600BP_500BP	SiberiaNE_9800BP	0	0	deep
VK278	PostNeol_EuropeN	Europe_1600BP_500BP	Amur_7500BP	0	0	deep
VK278	PostNeol_EuropeN	Europe_1600BP_500BP	Europe_37000BP_33000BP	0	0	deep
VK278	PostNeol_EuropeN	Europe_1600BP_500BP	Yana_31000BP	0	0	deep
VK278	PostNeol_EuropeN	Europe_1600BP_500BP	Beringia_11000BP_9000BP	0	0	deep
VK278	PostNeol_EuropeN	Europe_1600BP_500BP	Americas_12000BP_6000BP	0	0	deep
VK278	PostNeol_EuropeN	Europe_1600BP_500BP	Brazil_10000BP	0	0	deep
VK278	PostNeol_EuropeN	Europe_1600BP_500BP	Patagonia_7300BP_4600BP	0	0	deep
VK300	PostNeol_EuropeN	Europe_1600BP_500BP	YRI	0	0	deep
VK300	PostNeol_EuropeN	Europe_1600BP_500BP	RussiaNW_11000BP_8000BP	0	0	deep
VK300	PostNeol_EuropeN	Europe_1600BP_500BP	MiddleDon_7500BP	0.524	0.0306	deep
VK300	PostNeol_EuropeN	Europe_1600BP_500BP	Ukraine_10000BP_4000BP	0	0	deep
VK300	PostNeol_EuropeN	Europe_1600BP_500BP	Italy_15000BP_9000BP	0	0	deep
VK300	PostNeol_EuropeN	Europe_1600BP_500BP	Caucasus_13000BP_10000BP	0.089	0.0249	deep
VK300	PostNeol_EuropeN	Europe_1600BP_500BP	Iran_10000BP_8500BP	0	0	deep
VK300	PostNeol_EuropeN	Europe_1600BP_500BP	Boncuklu_10000BP	0.386	0.029	deep
VK300	PostNeol_EuropeN	Europe_1600BP_500BP	UstIshim_45000BP	0	0	deep
VK300	PostNeol_EuropeN	Europe_1600BP_500BP	Laos_7800BP	0	0	deep
VK300	PostNeol_EuropeN	Europe_1600BP_500BP	Japan_3700BP_2600BP	0	0	deep
VK300	PostNeol_EuropeN	Europe_1600BP_500BP	SteppeC_8300BP_7000BP	0	0	deep
VK300	PostNeol_EuropeN	Europe_1600BP_500BP	SiberiaNE_9800BP	0	0	deep
VK300	PostNeol_EuropeN	Europe_1600BP_500BP	Amur_7500BP	0	0	deep
VK300	PostNeol_EuropeN	Europe_1600BP_500BP	Europe_37000BP_33000BP	0	0	deep
VK300	PostNeol_EuropeN	Europe_1600BP_500BP	Yana_31000BP	0	0	deep
VK300	PostNeol_EuropeN	Europe_1600BP_500BP	Beringia_11000BP_9000BP	0	0	deep
VK300	PostNeol_EuropeN	Europe_1600BP_500BP	Americas_12000BP_6000BP	0	0	deep
VK300	PostNeol_EuropeN	Europe_1600BP_500BP	Brazil_10000BP	0	0	deep
VK300	PostNeol_EuropeN	Europe_1600BP_500BP	Patagonia_7300BP_4600BP	0	0	deep
VK317	PostNeol_EuropeN	Europe_1600BP_500BP	YRI	0	0	deep
VK317	PostNeol_EuropeN	Europe_1600BP_500BP	RussiaNW_11000BP_8000BP	0	0	deep
VK317	PostNeol_EuropeN	Europe_1600BP_500BP	MiddleDon_7500BP	0.401	0.0366	deep
VK317	PostNeol_EuropeN	Europe_1600BP_500BP	Ukraine_10000BP_4000BP	0	0	deep
VK317	PostNeol_EuropeN	Europe_1600BP_500BP	Italy_15000BP_9000BP	0	0	deep
VK317	PostNeol_EuropeN	Europe_1600BP_500BP	Caucasus_13000BP_10000BP	0.078	0.023	deep
VK317	PostNeol_EuropeN	Europe_1600BP_500BP	Iran_10000BP_8500BP	0	0	deep
VK317	PostNeol_EuropeN	Europe_1600BP_500BP	Boncuklu_10000BP	0.521	0.0355	deep
VK317	PostNeol_EuropeN	Europe_1600BP_500BP	UstIshim_45000BP	0	0	deep
VK317	PostNeol_EuropeN	Europe_1600BP_500BP	Laos_7800BP	0	0	deep
VK317	PostNeol_EuropeN	Europe_1600BP_500BP	Japan_3700BP_2600BP	0	0	deep
VK317	PostNeol_EuropeN	Europe_1600BP_500BP	SteppeC_8300BP_7000BP	0	0	deep
VK317	PostNeol_EuropeN	Europe_1600BP_500BP	SiberiaNE_9800BP	0	0	deep
VK317	PostNeol_EuropeN	Europe_1600BP_500BP	Amur_7500BP	0	0	deep
VK317	PostNeol_EuropeN	Europe_1600BP_500BP	Europe_37000BP_33000BP	0	0	deep
VK317	PostNeol_EuropeN	Europe_1600BP_500BP	Yana_31000BP	0	0	deep
VK317	PostNeol_EuropeN	Europe_1600BP_500BP	Beringia_11000BP_9000BP	0	0	deep
VK317	PostNeol_EuropeN	Europe_1600BP_500BP	Americas_12000BP_6000BP	0	0	deep
VK317	PostNeol_EuropeN	Europe_1600BP_500BP	Brazil_10000BP	0	0	deep
VK317	PostNeol_EuropeN	Europe_1600BP_500BP	Patagonia_7300BP_4600BP	0	0	deep
VK319	PostNeol_EuropeN	Europe_1600BP_500BP	YRI	0	0	deep
VK319	PostNeol_EuropeN	Europe_1600BP_500BP	RussiaNW_11000BP_8000BP	0	0	deep
VK319	PostNeol_EuropeN	Europe_1600BP_500BP	MiddleDon_7500BP	0.435	0.031	deep
VK319	PostNeol_EuropeN	Europe_1600BP_500BP	Ukraine_10000BP_4000BP	0	0	deep
VK319	PostNeol_EuropeN	Europe_1600BP_500BP	Italy_15000BP_9000BP	0	0	deep
VK319	PostNeol_EuropeN	Europe_1600BP_500BP	Caucasus_13000BP_10000BP	0.071	0.0237	deep
VK319	PostNeol_EuropeN	Europe_1600BP_500BP	Iran_10000BP_8500BP	0	0	deep
VK319	PostNeol_EuropeN	Europe_1600BP_500BP	Boncuklu_10000BP	0.494	0.0305	deep
VK319	PostNeol_EuropeN	Europe_1600BP_500BP	UstIshim_45000BP	0	0	deep
VK319	PostNeol_EuropeN	Europe_1600BP_500BP	Laos_7800BP	0	0	deep
VK319	PostNeol_EuropeN	Europe_1600BP_500BP	Japan_3700BP_2600BP	0	0	deep
VK319	PostNeol_EuropeN	Europe_1600BP_500BP	SteppeC_8300BP_7000BP	0	0	deep
VK319	PostNeol_EuropeN	Europe_1600BP_500BP	SiberiaNE_9800BP	0	0	deep
VK319	PostNeol_EuropeN	Europe_1600BP_500BP	Amur_7500BP	0	0	deep
VK319	PostNeol_EuropeN	Europe_1600BP_500BP	Europe_37000BP_33000BP	0	0	deep
VK319	PostNeol_EuropeN	Europe_1600BP_500BP	Yana_31000BP	0	0	deep
VK319	PostNeol_EuropeN	Europe_1600BP_500BP	Beringia_11000BP_9000BP	0	0	deep
VK319	PostNeol_EuropeN	Europe_1600BP_500BP	Americas_12000BP_6000BP	0	0	deep
VK319	PostNeol_EuropeN	Europe_1600BP_500BP	Brazil_10000BP	0	0	deep
VK319	PostNeol_EuropeN	Europe_1600BP_500BP	Patagonia_7300BP_4600BP	0	0	deep
VK361	PostNeol_EuropeN	Europe_1600BP_500BP	YRI	0	0	deep
VK361	PostNeol_EuropeN	Europe_1600BP_500BP	RussiaNW_11000BP_8000BP	0	0	deep
VK361	PostNeol_EuropeN	Europe_1600BP_500BP	MiddleDon_7500BP	0.509	0.0251	deep
VK361	PostNeol_EuropeN	Europe_1600BP_500BP	Ukraine_10000BP_4000BP	0	0	deep
VK361	PostNeol_EuropeN	Europe_1600BP_500BP	Italy_15000BP_9000BP	0	0.0031	deep
VK361	PostNeol_EuropeN	Europe_1600BP_500BP	Caucasus_13000BP_10000BP	0.048	0.0245	deep
VK361	PostNeol_EuropeN	Europe_1600BP_500BP	Iran_10000BP_8500BP	0	0	deep
VK361	PostNeol_EuropeN	Europe_1600BP_500BP	Boncuklu_10000BP	0.443	0.0257	deep
VK361	PostNeol_EuropeN	Europe_1600BP_500BP	UstIshim_45000BP	0	0	deep
VK361	PostNeol_EuropeN	Europe_1600BP_500BP	Laos_7800BP	0	0	deep
VK361	PostNeol_EuropeN	Europe_1600BP_500BP	Japan_3700BP_2600BP	0	0	deep
VK361	PostNeol_EuropeN	Europe_1600BP_500BP	SteppeC_8300BP_7000BP	0	0	deep
VK361	PostNeol_EuropeN	Europe_1600BP_500BP	SiberiaNE_9800BP	0	0	deep
VK361	PostNeol_EuropeN	Europe_1600BP_500BP	Amur_7500BP	0	0	deep
VK361	PostNeol_EuropeN	Europe_1600BP_500BP	Europe_37000BP_33000BP	0	0	deep
VK361	PostNeol_EuropeN	Europe_1600BP_500BP	Yana_31000BP	0	0	deep
VK361	PostNeol_EuropeN	Europe_1600BP_500BP	Beringia_11000BP_9000BP	0	0	deep
VK361	PostNeol_EuropeN	Europe_1600BP_500BP	Americas_12000BP_6000BP	0	0	deep
VK361	PostNeol_EuropeN	Europe_1600BP_500BP	Brazil_10000BP	0	0	deep
VK361	PostNeol_EuropeN	Europe_1600BP_500BP	Patagonia_7300BP_4600BP	0	0	deep
VK69	PostNeol_EuropeN	Europe_1600BP_500BP	YRI	0	0	deep
VK69	PostNeol_EuropeN	Europe_1600BP_500BP	RussiaNW_11000BP_8000BP	0	0	deep
VK69	PostNeol_EuropeN	Europe_1600BP_500BP	MiddleDon_7500BP	0.499	0.0306	deep
VK69	PostNeol_EuropeN	Europe_1600BP_500BP	Ukraine_10000BP_4000BP	0	0	deep
VK69	PostNeol_EuropeN	Europe_1600BP_500BP	Italy_15000BP_9000BP	0	0	deep
VK69	PostNeol_EuropeN	Europe_1600BP_500BP	Caucasus_13000BP_10000BP	0.1	0.0268	deep
VK69	PostNeol_EuropeN	Europe_1600BP_500BP	Iran_10000BP_8500BP	0	0	deep
VK69	PostNeol_EuropeN	Europe_1600BP_500BP	Boncuklu_10000BP	0.401	0.0289	deep
VK69	PostNeol_EuropeN	Europe_1600BP_500BP	UstIshim_45000BP	0	0	deep
VK69	PostNeol_EuropeN	Europe_1600BP_500BP	Laos_7800BP	0	0	deep
VK69	PostNeol_EuropeN	Europe_1600BP_500BP	Japan_3700BP_2600BP	0	0	deep
VK69	PostNeol_EuropeN	Europe_1600BP_500BP	SteppeC_8300BP_7000BP	0	0	deep
VK69	PostNeol_EuropeN	Europe_1600BP_500BP	SiberiaNE_9800BP	0	0	deep
VK69	PostNeol_EuropeN	Europe_1600BP_500BP	Amur_7500BP	0	0	deep
VK69	PostNeol_EuropeN	Europe_1600BP_500BP	Europe_37000BP_33000BP	0	0	deep
VK69	PostNeol_EuropeN	Europe_1600BP_500BP	Yana_31000BP	0	0	deep
VK69	PostNeol_EuropeN	Europe_1600BP_500BP	Beringia_11000BP_9000BP	0	0	deep
VK69	PostNeol_EuropeN	Europe_1600BP_500BP	Americas_12000BP_6000BP	0	0	deep
VK69	PostNeol_EuropeN	Europe_1600BP_500BP	Brazil_10000BP	0	0	deep
VK69	PostNeol_EuropeN	Europe_1600BP_500BP	Patagonia_7300BP_4600BP	0	0	deep
VK70	PostNeol_EuropeN	Europe_1600BP_500BP	YRI	0	0	deep
VK70	PostNeol_EuropeN	Europe_1600BP_500BP	RussiaNW_11000BP_8000BP	0	0	deep
VK70	PostNeol_EuropeN	Europe_1600BP_500BP	MiddleDon_7500BP	0.49	0.0371	deep
VK70	PostNeol_EuropeN	Europe_1600BP_500BP	Ukraine_10000BP_4000BP	0	0	deep
VK70	PostNeol_EuropeN	Europe_1600BP_500BP	Italy_15000BP_9000BP	0	0	deep
VK70	PostNeol_EuropeN	Europe_1600BP_500BP	Caucasus_13000BP_10000BP	0.097	0.0303	deep
VK70	PostNeol_EuropeN	Europe_1600BP_500BP	Iran_10000BP_8500BP	0	0	deep
VK70	PostNeol_EuropeN	Europe_1600BP_500BP	Boncuklu_10000BP	0.412	0.0309	deep
VK70	PostNeol_EuropeN	Europe_1600BP_500BP	UstIshim_45000BP	0	0	deep
VK70	PostNeol_EuropeN	Europe_1600BP_500BP	Laos_7800BP	0	0	deep
VK70	PostNeol_EuropeN	Europe_1600BP_500BP	Japan_3700BP_2600BP	0	0	deep
VK70	PostNeol_EuropeN	Europe_1600BP_500BP	SteppeC_8300BP_7000BP	0	0	deep
VK70	PostNeol_EuropeN	Europe_1600BP_500BP	SiberiaNE_9800BP	0	0	deep
VK70	PostNeol_EuropeN	Europe_1600BP_500BP	Amur_7500BP	0	0	deep
VK70	PostNeol_EuropeN	Europe_1600BP_500BP	Europe_37000BP_33000BP	0	0	deep
VK70	PostNeol_EuropeN	Europe_1600BP_500BP	Yana_31000BP	0	0	deep
VK70	PostNeol_EuropeN	Europe_1600BP_500BP	Beringia_11000BP_9000BP	0	0	deep
[truncated: 983 more rows]

## Sheet: IVb
Supplementary Data IVb: Ancestry proportions for set "fEur"
Ancestry proportions inferred using the source group set 'fEur' (see Methods)
Individual	IBD cluster group	IBD cluster	Source cluster	p	se	Source group set
NEO898	HG_EuropeE	Sweden_5000BP	YRI	0	0	fEur
NEO898	HG_EuropeE	Sweden_5000BP	Sweden_10000BP_7500BP	0.556	0.075	fEur
NEO898	HG_EuropeE	Sweden_5000BP	Norway_9300BP_4300BP	0.096	0.0696	fEur
NEO898	HG_EuropeE	Sweden_5000BP	RussiaNW_11000BP_8000BP	0	0	fEur
NEO898	HG_EuropeE	Sweden_5000BP	RussiaNW_7000BP_5000BP	0.039	0.039	fEur
NEO898	HG_EuropeE	Sweden_5000BP	DonRiver_5800BP_5300BP	0.004	0.0229	fEur
NEO898	HG_EuropeE	Sweden_5000BP	MiddleDon_7500BP	0.028	0.0398	fEur
NEO898	HG_EuropeE	Sweden_5000BP	Ukraine_10000BP_4000BP	0	0	fEur
NEO898	HG_EuropeE	Sweden_5000BP	Italy_15000BP_9000BP	0	0	fEur
NEO898	HG_EuropeE	Sweden_5000BP	Iberia_9000BP_7000BP	0	0	fEur
NEO898	HG_EuropeE	Sweden_5000BP	EuropeW_13500BP_8000BP	0	0	fEur
NEO898	HG_EuropeE	Sweden_5000BP	Denmark_10500BP_6000BP	0.165	0.035	fEur
NEO898	HG_EuropeE	Sweden_5000BP	Baltic_8300BP_6000BP	0	0	fEur
NEO898	HG_EuropeE	Sweden_5000BP	Romania_8800BP	0.063	0.0449	fEur
NEO898	HG_EuropeE	Sweden_5000BP	EuropeE_8600BP_6000BP	0	0	fEur
NEO898	HG_EuropeE	Sweden_5000BP	Caucasus_13000BP_10000BP	0	0.0039	fEur
NEO898	HG_EuropeE	Sweden_5000BP	Iran_10000BP_8500BP	0	0	fEur
NEO898	HG_EuropeE	Sweden_5000BP	EuropeS_8000BP_6000BP	0	0	fEur
NEO898	HG_EuropeE	Sweden_5000BP	EuropeCE_7000BP_5500BP	0.049	0.0209	fEur
NEO898	HG_EuropeE	Sweden_5000BP	EuropeEW_8500BP_6500BP	0	0	fEur
NEO898	HG_EuropeE	Sweden_5000BP	Boncuklu_10000BP	0	0	fEur
NEO898	HG_EuropeE	Sweden_5000BP	Anatolia_8500BP_8000BP	0	0	fEur
NEO23	Farmer_EuropeE_late	Scandinavia_5600BP_4600BP	YRI	0	0	fEur
NEO23	Farmer_EuropeE_late	Scandinavia_5600BP_4600BP	Sweden_10000BP_7500BP	0	0	fEur
NEO23	Farmer_EuropeE_late	Scandinavia_5600BP_4600BP	Norway_9300BP_4300BP	0	0	fEur
NEO23	Farmer_EuropeE_late	Scandinavia_5600BP_4600BP	RussiaNW_11000BP_8000BP	0	0	fEur
NEO23	Farmer_EuropeE_late	Scandinavia_5600BP_4600BP	RussiaNW_7000BP_5000BP	0	0	fEur
NEO23	Farmer_EuropeE_late	Scandinavia_5600BP_4600BP	DonRiver_5800BP_5300BP	0	0	fEur
NEO23	Farmer_EuropeE_late	Scandinavia_5600BP_4600BP	MiddleDon_7500BP	0	0	fEur
NEO23	Farmer_EuropeE_late	Scandinavia_5600BP_4600BP	Ukraine_10000BP_4000BP	0	0	fEur
NEO23	Farmer_EuropeE_late	Scandinavia_5600BP_4600BP	Italy_15000BP_9000BP	0	0	fEur
NEO23	Farmer_EuropeE_late	Scandinavia_5600BP_4600BP	Iberia_9000BP_7000BP	0	0	fEur
NEO23	Farmer_EuropeE_late	Scandinavia_5600BP_4600BP	EuropeW_13500BP_8000BP	0.06	0.0132	fEur
NEO23	Farmer_EuropeE_late	Scandinavia_5600BP_4600BP	Denmark_10500BP_6000BP	0	0	fEur
NEO23	Farmer_EuropeE_late	Scandinavia_5600BP_4600BP	Baltic_8300BP_6000BP	0	0	fEur
NEO23	Farmer_EuropeE_late	Scandinavia_5600BP_4600BP	Romania_8800BP	0	0	fEur
NEO23	Farmer_EuropeE_late	Scandinavia_5600BP_4600BP	EuropeE_8600BP_6000BP	0	0	fEur
NEO23	Farmer_EuropeE_late	Scandinavia_5600BP_4600BP	Caucasus_13000BP_10000BP	0	0	fEur
NEO23	Farmer_EuropeE_late	Scandinavia_5600BP_4600BP	Iran_10000BP_8500BP	0	0	fEur
NEO23	Farmer_EuropeE_late	Scandinavia_5600BP_4600BP	EuropeS_8000BP_6000BP	0	0.051	fEur
NEO23	Farmer_EuropeE_late	Scandinavia_5600BP_4600BP	EuropeCE_7000BP_5500BP	0	0	fEur
NEO23	Farmer_EuropeE_late	Scandinavia_5600BP_4600BP	EuropeEW_8500BP_6500BP	0.94	0.0486	fEur
NEO23	Farmer_EuropeE_late	Scandinavia_5600BP_4600BP	Boncuklu_10000BP	0	0	fEur
NEO23	Farmer_EuropeE_late	Scandinavia_5600BP_4600BP	Anatolia_8500BP_8000BP	0	0	fEur
NEO25	Farmer_EuropeE_late	Scandinavia_5600BP_4600BP	YRI	0	0	fEur
NEO25	Farmer_EuropeE_late	Scandinavia_5600BP_4600BP	Sweden_10000BP_7500BP	0	0	fEur
NEO25	Farmer_EuropeE_late	Scandinavia_5600BP_4600BP	Norway_9300BP_4300BP	0	0	fEur
NEO25	Farmer_EuropeE_late	Scandinavia_5600BP_4600BP	RussiaNW_11000BP_8000BP	0	0	fEur
NEO25	Farmer_EuropeE_late	Scandinavia_5600BP_4600BP	RussiaNW_7000BP_5000BP	0	0	fEur
NEO25	Farmer_EuropeE_late	Scandinavia_5600BP_4600BP	DonRiver_5800BP_5300BP	0	0	fEur
NEO25	Farmer_EuropeE_late	Scandinavia_5600BP_4600BP	MiddleDon_7500BP	0	0	fEur
NEO25	Farmer_EuropeE_late	Scandinavia_5600BP_4600BP	Ukraine_10000BP_4000BP	0	0	fEur
NEO25	Farmer_EuropeE_late	Scandinavia_5600BP_4600BP	Italy_15000BP_9000BP	0	0	fEur
NEO25	Farmer_EuropeE_late	Scandinavia_5600BP_4600BP	Iberia_9000BP_7000BP	0	0	fEur
NEO25	Farmer_EuropeE_late	Scandinavia_5600BP_4600BP	EuropeW_13500BP_8000BP	0.104	0.0356	fEur
NEO25	Farmer_EuropeE_late	Scandinavia_5600BP_4600BP	Denmark_10500BP_6000BP	0.045	0.0446	fEur
NEO25	Farmer_EuropeE_late	Scandinavia_5600BP_4600BP	Baltic_8300BP_6000BP	0	0	fEur
NEO25	Farmer_EuropeE_late	Scandinavia_5600BP_4600BP	Romania_8800BP	0	0	fEur
NEO25	Farmer_EuropeE_late	Scandinavia_5600BP_4600BP	EuropeE_8600BP_6000BP	0.15	0.0758	fEur
NEO25	Farmer_EuropeE_late	Scandinavia_5600BP_4600BP	Caucasus_13000BP_10000BP	0	0	fEur
NEO25	Farmer_EuropeE_late	Scandinavia_5600BP_4600BP	Iran_10000BP_8500BP	0	0	fEur
NEO25	Farmer_EuropeE_late	Scandinavia_5600BP_4600BP	EuropeS_8000BP_6000BP	0	0	fEur
NEO25	Farmer_EuropeE_late	Scandinavia_5600BP_4600BP	EuropeCE_7000BP_5500BP	0	0	fEur
NEO25	Farmer_EuropeE_late	Scandinavia_5600BP_4600BP	EuropeEW_8500BP_6500BP	0.7	0.0303	fEur
NEO25	Farmer_EuropeE_late	Scandinavia_5600BP_4600BP	Boncuklu_10000BP	0	0	fEur
NEO25	Farmer_EuropeE_late	Scandinavia_5600BP_4600BP	Anatolia_8500BP_8000BP	0	0	fEur
NEO28	Farmer_EuropeE_late	Scandinavia_5600BP_4600BP	YRI	0	0	fEur
NEO28	Farmer_EuropeE_late	Scandinavia_5600BP_4600BP	Sweden_10000BP_7500BP	0	0	fEur
NEO28	Farmer_EuropeE_late	Scandinavia_5600BP_4600BP	Norway_9300BP_4300BP	0	0	fEur
NEO28	Farmer_EuropeE_late	Scandinavia_5600BP_4600BP	RussiaNW_11000BP_8000BP	0	0	fEur
NEO28	Farmer_EuropeE_late	Scandinavia_5600BP_4600BP	RussiaNW_7000BP_5000BP	0	0	fEur
NEO28	Farmer_EuropeE_late	Scandinavia_5600BP_4600BP	DonRiver_5800BP_5300BP	0	0	fEur
NEO28	Farmer_EuropeE_late	Scandinavia_5600BP_4600BP	MiddleDon_7500BP	0	0	fEur
NEO28	Farmer_EuropeE_late	Scandinavia_5600BP_4600BP	Ukraine_10000BP_4000BP	0	0	fEur
NEO28	Farmer_EuropeE_late	Scandinavia_5600BP_4600BP	Italy_15000BP_9000BP	0	0	fEur
NEO28	Farmer_EuropeE_late	Scandinavia_5600BP_4600BP	Iberia_9000BP_7000BP	0	0	fEur
NEO28	Farmer_EuropeE_late	Scandinavia_5600BP_4600BP	EuropeW_13500BP_8000BP	0.133	0.0223	fEur
NEO28	Farmer_EuropeE_late	Scandinavia_5600BP_4600BP	Denmark_10500BP_6000BP	0	0	fEur
NEO28	Farmer_EuropeE_late	Scandinavia_5600BP_4600BP	Baltic_8300BP_6000BP	0	0	fEur
NEO28	Farmer_EuropeE_late	Scandinavia_5600BP_4600BP	Romania_8800BP	0	0	fEur
NEO28	Farmer_EuropeE_late	Scandinavia_5600BP_4600BP	EuropeE_8600BP_6000BP	0	0	fEur
NEO28	Farmer_EuropeE_late	Scandinavia_5600BP_4600BP	Caucasus_13000BP_10000BP	0	0	fEur
NEO28	Farmer_EuropeE_late	Scandinavia_5600BP_4600BP	Iran_10000BP_8500BP	0	0	fEur
NEO28	Farmer_EuropeE_late	Scandinavia_5600BP_4600BP	EuropeS_8000BP_6000BP	0	0	fEur
NEO28	Farmer_EuropeE_late	Scandinavia_5600BP_4600BP	EuropeCE_7000BP_5500BP	0	0	fEur
NEO28	Farmer_EuropeE_late	Scandinavia_5600BP_4600BP	EuropeEW_8500BP_6500BP	0.867	0.0223	fEur
NEO28	Farmer_EuropeE_late	Scandinavia_5600BP_4600BP	Boncuklu_10000BP	0	0	fEur
NEO28	Farmer_EuropeE_late	Scandinavia_5600BP_4600BP	Anatolia_8500BP_8000BP	0	0	fEur
NEO29	Farmer_EuropeE_late	Scandinavia_5600BP_4600BP	YRI	0	0	fEur
NEO29	Farmer_EuropeE_late	Scandinavia_5600BP_4600BP	Sweden_10000BP_7500BP	0	0	fEur
NEO29	Farmer_EuropeE_late	Scandinavia_5600BP_4600BP	Norway_9300BP_4300BP	0	0	fEur
NEO29	Farmer_EuropeE_late	Scandinavia_5600BP_4600BP	RussiaNW_11000BP_8000BP	0	0	fEur
NEO29	Farmer_EuropeE_late	Scandinavia_5600BP_4600BP	RussiaNW_7000BP_5000BP	0	0	fEur
NEO29	Farmer_EuropeE_late	Scandinavia_5600BP_4600BP	DonRiver_5800BP_5300BP	0	0	fEur
NEO29	Farmer_EuropeE_late	Scandinavia_5600BP_4600BP	MiddleDon_7500BP	0	0	fEur
NEO29	Farmer_EuropeE_late	Scandinavia_5600BP_4600BP	Ukraine_10000BP_4000BP	0	0	fEur
NEO29	Farmer_EuropeE_late	Scandinavia_5600BP_4600BP	Italy_15000BP_9000BP	0	0	fEur
NEO29	Farmer_EuropeE_late	Scandinavia_5600BP_4600BP	Iberia_9000BP_7000BP	0	0	fEur
NEO29	Farmer_EuropeE_late	Scandinavia_5600BP_4600BP	EuropeW_13500BP_8000BP	0.174	0.0337	fEur
NEO29	Farmer_EuropeE_late	Scandinavia_5600BP_4600BP	Denmark_10500BP_6000BP	0	0	fEur
NEO29	Farmer_EuropeE_late	Scandinavia_5600BP_4600BP	Baltic_8300BP_6000BP	0	0	fEur
NEO29	Farmer_EuropeE_late	Scandinavia_5600BP_4600BP	Romania_8800BP	0	0	fEur
NEO29	Farmer_EuropeE_late	Scandinavia_5600BP_4600BP	EuropeE_8600BP_6000BP	0	0	fEur
NEO29	Farmer_EuropeE_late	Scandinavia_5600BP_4600BP	Caucasus_13000BP_10000BP	0	0	fEur
NEO29	Farmer_EuropeE_late	Scandinavia_5600BP_4600BP	Iran_10000BP_8500BP	0	0	fEur
NEO29	Farmer_EuropeE_late	Scandinavia_5600BP_4600BP	EuropeS_8000BP_6000BP	0	0	fEur
NEO29	Farmer_EuropeE_late	Scandinavia_5600BP_4600BP	EuropeCE_7000BP_5500BP	0	0	fEur
NEO29	Farmer_EuropeE_late	Scandinavia_5600BP_4600BP	EuropeEW_8500BP_6500BP	0.826	0.0337	fEur
NEO29	Farmer_EuropeE_late	Scandinavia_5600BP_4600BP	Boncuklu_10000BP	0	0	fEur
NEO29	Farmer_EuropeE_late	Scandinavia_5600BP_4600BP	Anatolia_8500BP_8000BP	0	0	fEur
NEO43	Farmer_EuropeE_late	Scandinavia_5600BP_4600BP	YRI	0	0	fEur
NEO43	Farmer_EuropeE_late	Scandinavia_5600BP_4600BP	Sweden_10000BP_7500BP	0	0	fEur
NEO43	Farmer_EuropeE_late	Scandinavia_5600BP_4600BP	Norway_9300BP_4300BP	0	0	fEur
NEO43	Farmer_EuropeE_late	Scandinavia_5600BP_4600BP	RussiaNW_11000BP_8000BP	0	0	fEur
NEO43	Farmer_EuropeE_late	Scandinavia_5600BP_4600BP	RussiaNW_7000BP_5000BP	0	0	fEur
NEO43	Farmer_EuropeE_late	Scandinavia_5600BP_4600BP	DonRiver_5800BP_5300BP	0	0	fEur
NEO43	Farmer_EuropeE_late	Scandinavia_5600BP_4600BP	MiddleDon_7500BP	0	0	fEur
NEO43	Farmer_EuropeE_late	Scandinavia_5600BP_4600BP	Ukraine_10000BP_4000BP	0	0	fEur
NEO43	Farmer_EuropeE_late	Scandinavia_5600BP_4600BP	Italy_15000BP_9000BP	0	0	fEur
NEO43	Farmer_EuropeE_late	Scandinavia_5600BP_4600BP	Iberia_9000BP_7000BP	0	0	fEur
NEO43	Farmer_EuropeE_late	Scandinavia_5600BP_4600BP	EuropeW_13500BP_8000BP	0.002	0.023	fEur
NEO43	Farmer_EuropeE_late	Scandinavia_5600BP_4600BP	Denmark_10500BP_6000BP	0.015	0.0381	fEur
NEO43	Farmer_EuropeE_late	Scandinavia_5600BP_4600BP	Baltic_8300BP_6000BP	0	0	fEur
NEO43	Farmer_EuropeE_late	Scandinavia_5600BP_4600BP	Romania_8800BP	0	0	fEur
NEO43	Farmer_EuropeE_late	Scandinavia_5600BP_4600BP	EuropeE_8600BP_6000BP	0.205	0.0532	fEur
NEO43	Farmer_EuropeE_late	Scandinavia_5600BP_4600BP	Caucasus_13000BP_10000BP	0	0	fEur
NEO43	Farmer_EuropeE_late	Scandinavia_5600BP_4600BP	Iran_10000BP_8500BP	0	0	fEur
NEO43	Farmer_EuropeE_late	Scandinavia_5600BP_4600BP	EuropeS_8000BP_6000BP	0	0	fEur
NEO43	Farmer_EuropeE_late	Scandinavia_5600BP_4600BP	EuropeCE_7000BP_5500BP	0	0	fEur
NEO43	Farmer_EuropeE_late	Scandinavia_5600BP_4600BP	EuropeEW_8500BP_6500BP	0.778	0.0255	fEur
NEO43	Farmer_EuropeE_late	Scandinavia_5600BP_4600BP	Boncuklu_10000BP	0	0	fEur
NEO43	Farmer_EuropeE_late	Scandinavia_5600BP_4600BP	Anatolia_8500BP_8000BP	0	0	fEur
NEO595	Farmer_EuropeE_late	Scandinavia_5600BP_4600BP	YRI	0	0	fEur
NEO595	Farmer_EuropeE_late	Scandinavia_5600BP_4600BP	Sweden_10000BP_7500BP	0	0	fEur
NEO595	Farmer_EuropeE_late	Scandinavia_5600BP_4600BP	Norway_9300BP_4300BP	0	0	fEur
NEO595	Farmer_EuropeE_late	Scandinavia_5600BP_4600BP	RussiaNW_11000BP_8000BP	0	0	fEur
NEO595	Farmer_EuropeE_late	Scandinavia_5600BP_4600BP	RussiaNW_7000BP_5000BP	0	0	fEur
NEO595	Farmer_EuropeE_late	Scandinavia_5600BP_4600BP	DonRiver_5800BP_5300BP	0	0	fEur
NEO595	Farmer_EuropeE_late	Scandinavia_5600BP_4600BP	MiddleDon_7500BP	0	0	fEur
NEO595	Farmer_EuropeE_late	Scandinavia_5600BP_4600BP	Ukraine_10000BP_4000BP	0	0	fEur
NEO595	Farmer_EuropeE_late	Scandinavia_5600BP_4600BP	Italy_15000BP_9000BP	0	0	fEur
NEO595	Farmer_EuropeE_late	Scandinavia_5600BP_4600BP	Iberia_9000BP_7000BP	0	0	fEur
NEO595	Farmer_EuropeE_late	Scandinavia_5600BP_4600BP	EuropeW_13500BP_8000BP	0.134	0.0345	fEur
NEO595	Farmer_EuropeE_late	Scandinavia_5600BP_4600BP	Denmark_10500BP_6000BP	0.007	0.0361	fEur
NEO595	Farmer_EuropeE_late	Scandinavia_5600BP_4600BP	Baltic_8300BP_6000BP	0	0	fEur
NEO595	Farmer_EuropeE_late	Scandinavia_5600BP_4600BP	Romania_8800BP	0	0	fEur
NEO595	Farmer_EuropeE_late	Scandinavia_5600BP_4600BP	EuropeE_8600BP_6000BP	0	0	fEur
NEO595	Farmer_EuropeE_late	Scandinavia_5600BP_4600BP	Caucasus_13000BP_10000BP	0	0	fEur
NEO595	Farmer_EuropeE_late	Scandinavia_5600BP_4600BP	Iran_10000BP_8500BP	0	0	fEur
NEO595	Farmer_EuropeE_late	Scandinavia_5600BP_4600BP	EuropeS_8000BP_6000BP	0	0	fEur
NEO595	Farmer_EuropeE_late	Scandinavia_5600BP_4600BP	EuropeCE_7000BP_5500BP	0	0	fEur
NEO595	Farmer_EuropeE_late	Scandinavia_5600BP_4600BP	EuropeEW_8500BP_6500BP	0.859	0.02	fEur
NEO595	Farmer_EuropeE_late	Scandinavia_5600BP_4600BP	Boncuklu_10000BP	0	0	fEur
NEO595	Farmer_EuropeE_late	Scandinavia_5600BP_4600BP	Anatolia_8500BP_8000BP	0	0	fEur
NEO597	Farmer_EuropeE_late	Scandinavia_5600BP_4600BP	YRI	0	0	fEur
NEO597	Farmer_EuropeE_late	Scandinavia_5600BP_4600BP	Sweden_10000BP_7500BP	0	0	fEur
NEO597	Farmer_EuropeE_late	Scandinavia_5600BP_4600BP	Norway_9300BP_4300BP	0	0	fEur
NEO597	Farmer_EuropeE_late	Scandinavia_5600BP_4600BP	RussiaNW_11000BP_8000BP	0	0	fEur
NEO597	Farmer_EuropeE_late	Scandinavia_5600BP_4600BP	RussiaNW_7000BP_5000BP	0	0	fEur
NEO597	Farmer_EuropeE_late	Scandinavia_5600BP_4600BP	DonRiver_5800BP_5300BP	0	0	fEur
NEO597	Farmer_EuropeE_late	Scandinavia_5600BP_4600BP	MiddleDon_7500BP	0	0	fEur
NEO597	Farmer_EuropeE_late	Scandinavia_5600BP_4600BP	Ukraine_10000BP_4000BP	0	0	fEur
NEO597	Farmer_EuropeE_late	Scandinavia_5600BP_4600BP	Italy_15000BP_9000BP	0	0	fEur
NEO597	Farmer_EuropeE_late	Scandinavia_5600BP_4600BP	Iberia_9000BP_7000BP	0	0	fEur
NEO597	Farmer_EuropeE_late	Scandinavia_5600BP_4600BP	EuropeW_13500BP_8000BP	0.127	0.0432	fEur
NEO597	Farmer_EuropeE_late	Scandinavia_5600BP_4600BP	Denmark_10500BP_6000BP	0.063	0.0448	fEur
NEO597	Farmer_EuropeE_late	Scandinavia_5600BP_4600BP	Baltic_8300BP_6000BP	0	0	fEur
NEO597	Farmer_EuropeE_late	Scandinavia_5600BP_4600BP	Romania_8800BP	0	0	fEur
NEO597	Farmer_EuropeE_late	Scandinavia_5600BP_4600BP	EuropeE_8600BP_6000BP	0	0.0213	fEur
NEO597	Farmer_EuropeE_late	Scandinavia_5600BP_4600BP	Caucasus_13000BP_10000BP	0	0	fEur
NEO597	Farmer_EuropeE_late	Scandinavia_5600BP_4600BP	Iran_10000BP_8500BP	0	0	fEur
NEO597	Farmer_EuropeE_late	Scandinavia_5600BP_4600BP	EuropeS_8000BP_6000BP	0	0	fEur
NEO597	Farmer_EuropeE_late	Scandinavia_5600BP_4600BP	EuropeCE_7000BP_5500BP	0	0	fEur
NEO597	Farmer_EuropeE_late	Scandinavia_5600BP_4600BP	EuropeEW_8500BP_6500BP	0.81	0.029	fEur
NEO597	Farmer_EuropeE_late	Scandinavia_5600BP_4600BP	Boncuklu_10000BP	0	0	fEur
NEO597	Farmer_EuropeE_late	Scandinavia_5600BP_4600BP	Anatolia_8500BP_8000BP	0	0	fEur
NEO599	Farmer_EuropeE_late	Scandinavia_5600BP_4600BP	YRI	0	0	fEur
NEO599	Farmer_EuropeE_late	Scandinavia_5600BP_4600BP	Sweden_10000BP_7500BP	0	0	fEur
NEO599	Farmer_EuropeE_late	Scandinavia_5600BP_4600BP	Norway_9300BP_4300BP	0	0	fEur
NEO599	Farmer_EuropeE_late	Scandinavia_5600BP_4600BP	RussiaNW_11000BP_8000BP	0	0	fEur
NEO599	Farmer_EuropeE_late	Scandinavia_5600BP_4600BP	RussiaNW_7000BP_5000BP	0	0	fEur
NEO599	Farmer_EuropeE_late	Scandinavia_5600BP_4600BP	DonRiver_5800BP_5300BP	0	0	fEur
NEO599	Farmer_EuropeE_late	Scandinavia_5600BP_4600BP	MiddleDon_7500BP	0	0	fEur
NEO599	Farmer_EuropeE_late	Scandinavia_5600BP_4600BP	Ukraine_10000BP_4000BP	0	0	fEur
NEO599	Farmer_EuropeE_late	Scandinavia_5600BP_4600BP	Italy_15000BP_9000BP	0	0	fEur
NEO599	Farmer_EuropeE_late	Scandinavia_5600BP_4600BP	Iberia_9000BP_7000BP	0	0	fEur
NEO599	Farmer_EuropeE_late	Scandinavia_5600BP_4600BP	EuropeW_13500BP_8000BP	0.155	0.0203	fEur
NEO599	Farmer_EuropeE_late	Scandinavia_5600BP_4600BP	Denmark_10500BP_6000BP	0	0.013	fEur
NEO599	Farmer_EuropeE_late	Scandinavia_5600BP_4600BP	Baltic_8300BP_6000BP	0	0	fEur
NEO599	Farmer_EuropeE_late	Scandinavia_5600BP_4600BP	Romania_8800BP	0	0	fEur
NEO599	Farmer_EuropeE_late	Scandinavia_5600BP_4600BP	EuropeE_8600BP_6000BP	0	0.0103	fEur
NEO599	Farmer_EuropeE_late	Scandinavia_5600BP_4600BP	Caucasus_13000BP_10000BP	0	0	fEur
NEO599	Farmer_EuropeE_late	Scandinavia_5600BP_4600BP	Iran_10000BP_8500BP	0	0	fEur
NEO599	Farmer_EuropeE_late	Scandinavia_5600BP_4600BP	EuropeS_8000BP_6000BP	0	0	fEur
NEO599	Farmer_EuropeE_late	Scandinavia_5600BP_4600BP	EuropeCE_7000BP_5500BP	0	0	fEur
NEO599	Farmer_EuropeE_late	Scandinavia_5600BP_4600BP	EuropeEW_8500BP_6500BP	0.845	0.0198	fEur
NEO599	Farmer_EuropeE_late	Scandinavia_5600BP_4600BP	Boncuklu_10000BP	0	0	fEur
NEO599	Farmer_EuropeE_late	Scandinavia_5600BP_4600BP	Anatolia_8500BP_8000BP	0	0	fEur
NEO744	Farmer_EuropeE_late	Scandinavia_5600BP_4600BP	YRI	0	0	fEur
NEO744	Farmer_EuropeE_late	Scandinavia_5600BP_4600BP	Sweden_10000BP_7500BP	0	0	fEur
NEO744	Farmer_EuropeE_late	Scandinavia_5600BP_4600BP	Norway_9300BP_4300BP	0	0	fEur
NEO744	Farmer_EuropeE_late	Scandinavia_5600BP_4600BP	RussiaNW_11000BP_8000BP	0	0	fEur
NEO744	Farmer_EuropeE_late	Scandinavia_5600BP_4600BP	RussiaNW_7000BP_5000BP	0	0	fEur
NEO744	Farmer_EuropeE_late	Scandinavia_5600BP_4600BP	DonRiver_5800BP_5300BP	0	0	fEur
NEO744	Farmer_EuropeE_late	Scandinavia_5600BP_4600BP	MiddleDon_7500BP	0	0	fEur
NEO744	Farmer_EuropeE_late	Scandinavia_5600BP_4600BP	Ukraine_10000BP_4000BP	0	0	fEur
NEO744	Farmer_EuropeE_late	Scandinavia_5600BP_4600BP	Italy_15000BP_9000BP	0	0	fEur
NEO744	Farmer_EuropeE_late	Scandinavia_5600BP_4600BP	Iberia_9000BP_7000BP	0	0	fEur
NEO744	Farmer_EuropeE_late	Scandinavia_5600BP_4600BP	EuropeW_13500BP_8000BP	0.087	0.0166	fEur
NEO744	Farmer_EuropeE_late	Scandinavia_5600BP_4600BP	Denmark_10500BP_6000BP	0	0	fEur
NEO744	Farmer_EuropeE_late	Scandinavia_5600BP_4600BP	Baltic_8300BP_6000BP	0	0	fEur
NEO744	Farmer_EuropeE_late	Scandinavia_5600BP_4600BP	Romania_8800BP	0	0	fEur
NEO744	Farmer_EuropeE_late	Scandinavia_5600BP_4600BP	EuropeE_8600BP_6000BP	0	0.009	fEur
NEO744	Farmer_EuropeE_late	Scandinavia_5600BP_4600BP	Caucasus_13000BP_10000BP	0	0	fEur
NEO744	Farmer_EuropeE_late	Scandinavia_5600BP_4600BP	Iran_10000BP_8500BP	0	0	fEur
NEO744	Farmer_EuropeE_late	Scandinavia_5600BP_4600BP	EuropeS_8000BP_6000BP	0	0	fEur
NEO744	Farmer_EuropeE_late	Scandinavia_5600BP_4600BP	EuropeCE_7000BP_5500BP	0	0	fEur
NEO744	Farmer_EuropeE_late	Scandinavia_5600BP_4600BP	EuropeEW_8500BP_6500BP	0.913	0.0161	fEur
NEO744	Farmer_EuropeE_late	Scandinavia_5600BP_4600BP	Boncuklu_10000BP	0	0	fEur
NEO744	Farmer_EuropeE_late	Scandinavia_5600BP_4600BP	Anatolia_8500BP_8000BP	0	0	fEur
NEO753	Farmer_EuropeE_late	Scandinavia_5600BP_4600BP	YRI	0	0	fEur
NEO753	Farmer_EuropeE_late	Scandinavia_5600BP_4600BP	Sweden_10000BP_7500BP	0	0	fEur
NEO753	Farmer_EuropeE_late	Scandinavia_5600BP_4600BP	Norway_9300BP_4300BP	0	0	fEur
NEO753	Farmer_EuropeE_late	Scandinavia_5600BP_4600BP	RussiaNW_11000BP_8000BP	0	0	fEur
NEO753	Farmer_EuropeE_late	Scandinavia_5600BP_4600BP	RussiaNW_7000BP_5000BP	0	0	fEur
NEO753	Farmer_EuropeE_late	Scandinavia_5600BP_4600BP	DonRiver_5800BP_5300BP	0	0	fEur
NEO753	Farmer_EuropeE_late	Scandinavia_5600BP_4600BP	MiddleDon_7500BP	0	0	fEur
NEO753	Farmer_EuropeE_late	Scandinavia_5600BP_4600BP	Ukraine_10000BP_4000BP	0	0	fEur
NEO753	Farmer_EuropeE_late	Scandinavia_5600BP_4600BP	Italy_15000BP_9000BP	0	0	fEur
NEO753	Farmer_EuropeE_late	Scandinavia_5600BP_4600BP	Iberia_9000BP_7000BP	0	0	fEur
NEO753	Farmer_EuropeE_late	Scandinavia_5600BP_4600BP	EuropeW_13500BP_8000BP	0.088	0.0229	fEur
NEO753	Farmer_EuropeE_late	Scandinavia_5600BP_4600BP	Denmark_10500BP_6000BP	0	0	fEur
NEO753	Farmer_EuropeE_late	Scandinavia_5600BP_4600BP	Baltic_8300BP_6000BP	0	0	fEur
NEO753	Farmer_EuropeE_late	Scandinavia_5600BP_4600BP	Romania_8800BP	0	0	fEur
NEO753	Farmer_EuropeE_late	Scandinavia_5600BP_4600BP	EuropeE_8600BP_6000BP	0	0	fEur
NEO753	Farmer_EuropeE_late	Scandinavia_5600BP_4600BP	Caucasus_13000BP_10000BP	0	0	fEur
NEO753	Farmer_EuropeE_late	Scandinavia_5600BP_4600BP	Iran_10000BP_8500BP	0	0	fEur
NEO753	Farmer_EuropeE_late	Scandinavia_5600BP_4600BP	EuropeS_8000BP_6000BP	0	0	fEur
NEO753	Farmer_EuropeE_late	Scandinavia_5600BP_4600BP	EuropeCE_7000BP_5500BP	0	0	fEur
NEO753	Farmer_EuropeE_late	Scandinavia_5600BP_4600BP	EuropeEW_8500BP_6500BP	0.912	0.0229	fEur
NEO753	Farmer_EuropeE_late	Scandinavia_5600BP_4600BP	Boncuklu_10000BP	0	0	fEur
NEO753	Farmer_EuropeE_late	Scandinavia_5600BP_4600BP	Anatolia_8500BP_8000BP	0	0	fEur
NEO757	Farmer_EuropeE_late	Scandinavia_5600BP_4600BP	YRI	0	0	fEur
NEO757	Farmer_EuropeE_late	Scandinavia_5600BP_4600BP	Sweden_10000BP_7500BP	0	0	fEur
NEO757	Farmer_EuropeE_late	Scandinavia_5600BP_4600BP	Norway_9300BP_4300BP	0	0	fEur
NEO757	Farmer_EuropeE_late	Scandinavia_5600BP_4600BP	RussiaNW_11000BP_8000BP	0	0	fEur
NEO757	Farmer_EuropeE_late	Scandinavia_5600BP_4600BP	RussiaNW_7000BP_5000BP	0	0	fEur
NEO757	Farmer_EuropeE_late	Scandinavia_5600BP_4600BP	DonRiver_5800BP_5300BP	0	0	fEur
NEO757	Farmer_EuropeE_late	Scandinavia_5600BP_4600BP	MiddleDon_7500BP	0	0	fEur
NEO757	Farmer_EuropeE_late	Scandinavia_5600BP_4600BP	Ukraine_10000BP_4000BP	0	0	fEur
NEO757	Farmer_EuropeE_late	Scandinavia_5600BP_4600BP	Italy_15000BP_9000BP	0	0	fEur
NEO757	Farmer_EuropeE_late	Scandinavia_5600BP_4600BP	Iberia_9000BP_7000BP	0	0	fEur
NEO757	Farmer_EuropeE_late	Scandinavia_5600BP_4600BP	EuropeW_13500BP_8000BP	0.114	0.0439	fEur
NEO757	Farmer_EuropeE_late	Scandinavia_5600BP_4600BP	Denmark_10500BP_6000BP	0.032	0.0415	fEur
NEO757	Farmer_EuropeE_late	Scandinavia_5600BP_4600BP	Baltic_8300BP_6000BP	0	0	fEur
NEO757	Farmer_EuropeE_late	Scandinavia_5600BP_4600BP	Romania_8800BP	0	0	fEur
NEO757	Farmer_EuropeE_late	Scandinavia_5600BP_4600BP	EuropeE_8600BP_6000BP	0.066	0.0771	fEur
NEO757	Farmer_EuropeE_late	Scandinavia_5600BP_4600BP	Caucasus_13000BP_10000BP	0	0	fEur
NEO757	Farmer_EuropeE_late	Scandinavia_5600BP_4600BP	Iran_10000BP_8500BP	0	0	fEur
NEO757	Farmer_EuropeE_late	Scandinavia_5600BP_4600BP	EuropeS_8000BP_6000BP	0	0	fEur
NEO757	Farmer_EuropeE_late	Scandinavia_5600BP_4600BP	EuropeCE_7000BP_5500BP	0	0	fEur
NEO757	Farmer_EuropeE_late	Scandinavia_5600BP_4600BP	EuropeEW_8500BP_6500BP	0.788	0.0413	fEur
NEO757	Farmer_EuropeE_late	Scandinavia_5600BP_4600BP	Boncuklu_10000BP	0	0	fEur
NEO757	Farmer_EuropeE_late	Scandinavia_5600BP_4600BP	Anatolia_8500BP_8000BP	0	0	fEur
NEO790	Farmer_EuropeE_late	Scandinavia_5600BP_4600BP	YRI	0	0	fEur
NEO790	Farmer_EuropeE_late	Scandinavia_5600BP_4600BP	Sweden_10000BP_7500BP	0	0	fEur
NEO790	Farmer_EuropeE_late	Scandinavia_5600BP_4600BP	Norway_9300BP_4300BP	0	0	fEur
NEO790	Farmer_EuropeE_late	Scandinavia_5600BP_4600BP	RussiaNW_11000BP_8000BP	0	0	fEur
NEO790	Farmer_EuropeE_late	Scandinavia_5600BP_4600BP	RussiaNW_7000BP_5000BP	0	0	fEur
NEO790	Farmer_EuropeE_late	Scandinavia_5600BP_4600BP	DonRiver_5800BP_5300BP	0	0	fEur
NEO790	Farmer_EuropeE_late	Scandinavia_5600BP_4600BP	MiddleDon_7500BP	0	0	fEur
NEO790	Farmer_EuropeE_late	Scandinavia_5600BP_4600BP	Ukraine_10000BP_4000BP	0	0	fEur
NEO790	Farmer_EuropeE_late	Scandinavia_5600BP_4600BP	Italy_15000BP_9000BP	0	0	fEur
NEO790	Farmer_EuropeE_late	Scandinavia_5600BP_4600BP	Iberia_9000BP_7000BP	0	0	fEur
NEO790	Farmer_EuropeE_late	Scandinavia_5600BP_4600BP	EuropeW_13500BP_8000BP	0.126	0.0238	fEur
NEO790	Farmer_EuropeE_late	Scandinavia_5600BP_4600BP	Denmark_10500BP_6000BP	0	0	fEur
NEO790	Farmer_EuropeE_late	Scandinavia_5600BP_4600BP	Baltic_8300BP_6000BP	0	0	fEur
NEO790	Farmer_EuropeE_late	Scandinavia_5600BP_4600BP	Romania_8800BP	0	0	fEur
NEO790	Farmer_EuropeE_late	Scandinavia_5600BP_4600BP	EuropeE_8600BP_6000BP	0	0	fEur
NEO790	Farmer_EuropeE_late	Scandinavia_5600BP_4600BP	Caucasus_13000BP_10000BP	0	0	fEur
NEO790	Farmer_EuropeE_late	Scandinavia_5600BP_4600BP	Iran_10000BP_8500BP	0	0	fEur
NEO790	Farmer_EuropeE_late	Scandinavia_5600BP_4600BP	EuropeS_8000BP_6000BP	0	0	fEur
NEO790	Farmer_EuropeE_late	Scandinavia_5600BP_4600BP	EuropeCE_7000BP_5500BP	0	0	fEur
NEO790	Farmer_EuropeE_late	Scandinavia_5600BP_4600BP	EuropeEW_8500BP_6500BP	0.874	0.0238	fEur
NEO790	Farmer_EuropeE_late	Scandinavia_5600BP_4600BP	Boncuklu_10000BP	0	0	fEur
NEO790	Farmer_EuropeE_late	Scandinavia_5600BP_4600BP	Anatolia_8500BP_8000BP	0	0	fEur
NEO866	Farmer_EuropeE_late	Scandinavia_5600BP_4600BP	YRI	0	0	fEur
NEO866	Farmer_EuropeE_late	Scandinavia_5600BP_4600BP	Sweden_10000BP_7500BP	0	0	fEur
NEO866	Farmer_EuropeE_late	Scandinavia_5600BP_4600BP	Norway_9300BP_4300BP	0	0	fEur
NEO866	Farmer_EuropeE_late	Scandinavia_5600BP_4600BP	RussiaNW_11000BP_8000BP	0	0	fEur
NEO866	Farmer_EuropeE_late	Scandinavia_5600BP_4600BP	RussiaNW_7000BP_5000BP	0	0	fEur
NEO866	Farmer_EuropeE_late	Scandinavia_5600BP_4600BP	DonRiver_5800BP_5300BP	0	0	fEur
NEO866	Farmer_EuropeE_late	Scandinavia_5600BP_4600BP	MiddleDon_7500BP	0	0	fEur
NEO866	Farmer_EuropeE_late	Scandinavia_5600BP_4600BP	Ukraine_10000BP_4000BP	0	0	fEur
NEO866	Farmer_EuropeE_late	Scandinavia_5600BP_4600BP	Italy_15000BP_9000BP	0	0	fEur
NEO866	Farmer_EuropeE_late	Scandinavia_5600BP_4600BP	Iberia_9000BP_7000BP	0	0	fEur
NEO866	Farmer_EuropeE_late	Scandinavia_5600BP_4600BP	EuropeW_13500BP_8000BP	0.187	0.0397	fEur
NEO866	Farmer_EuropeE_late	Scandinavia_5600BP_4600BP	Denmark_10500BP_6000BP	0.009	0.0368	fEur
NEO866	Farmer_EuropeE_late	Scandinavia_5600BP_4600BP	Baltic_8300BP_6000BP	0	0	fEur
NEO866	Farmer_EuropeE_late	Scandinavia_5600BP_4600BP	Romania_8800BP	0	0	fEur
NEO866	Farmer_EuropeE_late	Scandinavia_5600BP_4600BP	EuropeE_8600BP_6000BP	0	0	fEur
NEO866	Farmer_EuropeE_late	Scandinavia_5600BP_4600BP	Caucasus_13000BP_10000BP	0	0	fEur
NEO866	Farmer_EuropeE_late	Scandinavia_5600BP_4600BP	Iran_10000BP_8500BP	0	0	fEur
NEO866	Farmer_EuropeE_late	Scandinavia_5600BP_4600BP	EuropeS_8000BP_6000BP	0	0	fEur
NEO866	Farmer_EuropeE_late	Scandinavia_5600BP_4600BP	EuropeCE_7000BP_5500BP	0	0	fEur
NEO866	Farmer_EuropeE_late	Scandinavia_5600BP_4600BP	EuropeEW_8500BP_6500BP	0.803	0.0225	fEur
NEO866	Farmer_EuropeE_late	Scandinavia_5600BP_4600BP	Boncuklu_10000BP	0	0	fEur
NEO866	Farmer_EuropeE_late	Scandinavia_5600BP_4600BP	Anatolia_8500BP_8000BP	0	0	fEur
NEO886	Farmer_EuropeE_late	Scandinavia_5600BP_4600BP	YRI	0	0	fEur
NEO886	Farmer_EuropeE_late	Scandinavia_5600BP_4600BP	Sweden_10000BP_7500BP	0	0	fEur
NEO886	Farmer_EuropeE_late	Scandinavia_5600BP_4600BP	Norway_9300BP_4300BP	0	0	fEur
NEO886	Farmer_EuropeE_late	Scandinavia_5600BP_4600BP	RussiaNW_11000BP_8000BP	0	0	fEur
NEO886	Farmer_EuropeE_late	Scandinavia_5600BP_4600BP	RussiaNW_7000BP_5000BP	0	0	fEur
NEO886	Farmer_EuropeE_late	Scandinavia_5600BP_4600BP	DonRiver_5800BP_5300BP	0	0	fEur
NEO886	Farmer_EuropeE_late	Scandinavia_5600BP_4600BP	MiddleDon_7500BP	0	0	fEur
NEO886	Farmer_EuropeE_late	Scandinavia_5600BP_4600BP	Ukraine_10000BP_4000BP	0	0	fEur
NEO886	Farmer_EuropeE_late	Scandinavia_5600BP_4600BP	Italy_15000BP_9000BP	0	0	fEur
NEO886	Farmer_EuropeE_late	Scandinavia_5600BP_4600BP	Iberia_9000BP_7000BP	0	0	fEur
NEO886	Farmer_EuropeE_late	Scandinavia_5600BP_4600BP	EuropeW_13500BP_8000BP	0.145	0.0613	fEur
NEO886	Farmer_EuropeE_late	Scandinavia_5600BP_4600BP	Denmark_10500BP_6000BP	0.101	0.0596	fEur
NEO886	Farmer_EuropeE_late	Scandinavia_5600BP_4600BP	Baltic_8300BP_6000BP	0	0	fEur
NEO886	Farmer_EuropeE_late	Scandinavia_5600BP_4600BP	Romania_8800BP	0	0	fEur
NEO886	Farmer_EuropeE_late	Scandinavia_5600BP_4600BP	EuropeE_8600BP_6000BP	0	0	fEur
NEO886	Farmer_EuropeE_late	Scandinavia_5600BP_4600BP	Caucasus_13000BP_10000BP	0	0	fEur
NEO886	Farmer_EuropeE_late	Scandinavia_5600BP_4600BP	Iran_10000BP_8500BP	0	0	fEur
NEO886	Farmer_EuropeE_late	Scandinavia_5600BP_4600BP	EuropeS_8000BP_6000BP	0	0	fEur
NEO886	Farmer_EuropeE_late	Scandinavia_5600BP_4600BP	EuropeCE_7000BP_5500BP	0	0	fEur
NEO886	Farmer_EuropeE_late	Scandinavia_5600BP_4600BP	EuropeEW_8500BP_6500BP	0.755	0.0226	fEur
NEO886	Farmer_EuropeE_late	Scandinavia_5600BP_4600BP	Boncuklu_10000BP	0	0	fEur
NEO886	Farmer_EuropeE_late	Scandinavia_5600BP_4600BP	Anatolia_8500BP_8000BP	0	0	fEur
NEO891	Farmer_EuropeE_late	Scandinavia_5600BP_4600BP	YRI	0	0	fEur
NEO891	Farmer_EuropeE_late	Scandinavia_5600BP_4600BP	Sweden_10000BP_7500BP	0	0	fEur
NEO891	Farmer_EuropeE_late	Scandinavia_5600BP_4600BP	Norway_9300BP_4300BP	0	0	fEur
NEO891	Farmer_EuropeE_late	Scandinavia_5600BP_4600BP	RussiaNW_11000BP_8000BP	0	0	fEur
NEO891	Farmer_EuropeE_late	Scandinavia_5600BP_4600BP	RussiaNW_7000BP_5000BP	0	0	fEur
NEO891	Farmer_EuropeE_late	Scandinavia_5600BP_4600BP	DonRiver_5800BP_5300BP	0	0	fEur
NEO891	Farmer_EuropeE_late	Scandinavia_5600BP_4600BP	MiddleDon_7500BP	0	0	fEur
NEO891	Farmer_EuropeE_late	Scandinavia_5600BP_4600BP	Ukraine_10000BP_4000BP	0	0	fEur
NEO891	Farmer_EuropeE_late	Scandinavia_5600BP_4600BP	Italy_15000BP_9000BP	0	0	fEur
NEO891	Farmer_EuropeE_late	Scandinavia_5600BP_4600BP	Iberia_9000BP_7000BP	0	0	fEur
NEO891	Farmer_EuropeE_late	Scandinavia_5600BP_4600BP	EuropeW_13500BP_8000BP	0.096	0.0171	fEur
NEO891	Farmer_EuropeE_late	Scandinavia_5600BP_4600BP	Denmark_10500BP_6000BP	0	0	fEur
NEO891	Farmer_EuropeE_late	Scandinavia_5600BP_4600BP	Baltic_8300BP_6000BP	0	0	fEur
NEO891	Farmer_EuropeE_late	Scandinavia_5600BP_4600BP	Romania_8800BP	0	0	fEur
NEO891	Farmer_EuropeE_late	Scandinavia_5600BP_4600BP	EuropeE_8600BP_6000BP	0	0	fEur
NEO891	Farmer_EuropeE_late	Scandinavia_5600BP_4600BP	Caucasus_13000BP_10000BP	0	0	fEur
NEO891	Farmer_EuropeE_late	Scandinavia_5600BP_4600BP	Iran_10000BP_8500BP	0	0	fEur
NEO891	Farmer_EuropeE_late	Scandinavia_5600BP_4600BP	EuropeS_8000BP_6000BP	0	0	fEur
NEO891	Farmer_EuropeE_late	Scandinavia_5600BP_4600BP	EuropeCE_7000BP_5500BP	0	0	fEur
NEO891	Farmer_EuropeE_late	Scandinavia_5600BP_4600BP	EuropeEW_8500BP_6500BP	0.904	0.0171	fEur
NEO891	Farmer_EuropeE_late	Scandinavia_5600BP_4600BP	Boncuklu_10000BP	0	0	fEur
NEO891	Farmer_EuropeE_late	Scandinavia_5600BP_4600BP	Anatolia_8500BP_8000BP	0	0	fEur
NEO896	Farmer_EuropeE_late	Scandinavia_5600BP_4600BP	YRI	0	0	fEur
NEO896	Farmer_EuropeE_late	Scandinavia_5600BP_4600BP	Sweden_10000BP_7500BP	0	0	fEur
NEO896	Farmer_EuropeE_late	Scandinavia_5600BP_4600BP	Norway_9300BP_4300BP	0	0	fEur
NEO896	Farmer_EuropeE_late	Scandinavia_5600BP_4600BP	RussiaNW_11000BP_8000BP	0	0	fEur
NEO896	Farmer_EuropeE_late	Scandinavia_5600BP_4600BP	RussiaNW_7000BP_5000BP	0	0	fEur
NEO896	Farmer_EuropeE_late	Scandinavia_5600BP_4600BP	DonRiver_5800BP_5300BP	0	0	fEur
NEO896	Farmer_EuropeE_late	Scandinavia_5600BP_4600BP	MiddleDon_7500BP	0	0	fEur
NEO896	Farmer_EuropeE_late	Scandinavia_5600BP_4600BP	Ukraine_10000BP_4000BP	0	0	fEur
NEO896	Farmer_EuropeE_late	Scandinavia_5600BP_4600BP	Italy_15000BP_9000BP	0	0	fEur
NEO896	Farmer_EuropeE_late	Scandinavia_5600BP_4600BP	Iberia_9000BP_7000BP	0	0	fEur
NEO896	Farmer_EuropeE_late	Scandinavia_5600BP_4600BP	EuropeW_13500BP_8000BP	0.059	0.0302	fEur
NEO896	Farmer_EuropeE_late	Scandinavia_5600BP_4600BP	Denmark_10500BP_6000BP	0.063	0.0421	fEur
NEO896	Farmer_EuropeE_late	Scandinavia_5600BP_4600BP	Baltic_8300BP_6000BP	0	0	fEur
NEO896	Farmer_EuropeE_late	Scandinavia_5600BP_4600BP	Romania_8800BP	0	0	fEur
NEO896	Farmer_EuropeE_late	Scandinavia_5600BP_4600BP	EuropeE_8600BP_6000BP	0	0	fEur
NEO896	Farmer_EuropeE_late	Scandinavia_5600BP_4600BP	Caucasus_13000BP_10000BP	0	0	fEur
NEO896	Farmer_EuropeE_late	Scandinavia_5600BP_4600BP	Iran_10000BP_8500BP	0	0	fEur
NEO896	Farmer_EuropeE_late	Scandinavia_5600BP_4600BP	EuropeS_8000BP_6000BP	0	0	fEur
NEO896	Farmer_EuropeE_late	Scandinavia_5600BP_4600BP	EuropeCE_7000BP_5500BP	0	0	fEur
NEO896	Farmer_EuropeE_late	Scandinavia_5600BP_4600BP	EuropeEW_8500BP_6500BP	0.877	0.0225	fEur
NEO896	Farmer_EuropeE_late	Scandinavia_5600BP_4600BP	Boncuklu_10000BP	0	0	fEur
NEO896	Farmer_EuropeE_late	Scandinavia_5600BP_4600BP	Anatolia_8500BP_8000BP	0	0	fEur
NEO925	Farmer_EuropeE_late	Scandinavia_5600BP_4600BP	YRI	0	0	fEur
NEO925	Farmer_EuropeE_late	Scandinavia_5600BP_4600BP	Sweden_10000BP_7500BP	0	0	fEur
NEO925	Farmer_EuropeE_late	Scandinavia_5600BP_4600BP	Norway_9300BP_4300BP	0	0	fEur
NEO925	Farmer_EuropeE_late	Scandinavia_5600BP_4600BP	RussiaNW_11000BP_8000BP	0	0	fEur
NEO925	Farmer_EuropeE_late	Scandinavia_5600BP_4600BP	RussiaNW_7000BP_5000BP	0	0	fEur
NEO925	Farmer_EuropeE_late	Scandinavia_5600BP_4600BP	DonRiver_5800BP_5300BP	0	0	fEur
NEO925	Farmer_EuropeE_late	Scandinavia_5600BP_4600BP	MiddleDon_7500BP	0	0	fEur
NEO925	Farmer_EuropeE_late	Scandinavia_5600BP_4600BP	Ukraine_10000BP_4000BP	0	0	fEur
NEO925	Farmer_EuropeE_late	Scandinavia_5600BP_4600BP	Italy_15000BP_9000BP	0	0	fEur
NEO925	Farmer_EuropeE_late	Scandinavia_5600BP_4600BP	Iberia_9000BP_7000BP	0	0	fEur
NEO925	Farmer_EuropeE_late	Scandinavia_5600BP_4600BP	EuropeW_13500BP_8000BP	0.157	0.034	fEur
NEO925	Farmer_EuropeE_late	Scandinavia_5600BP_4600BP	Denmark_10500BP_6000BP	0.017	0.0408	fEur
NEO925	Farmer_EuropeE_late	Scandinavia_5600BP_4600BP	Baltic_8300BP_6000BP	0	0	fEur
NEO925	Farmer_EuropeE_late	Scandinavia_5600BP_4600BP	Romania_8800BP	0	0	fEur
NEO925	Farmer_EuropeE_late	Scandinavia_5600BP_4600BP	EuropeE_8600BP_6000BP	0	0	fEur
NEO925	Farmer_EuropeE_late	Scandinavia_5600BP_4600BP	Caucasus_13000BP_10000BP	0	0	fEur
NEO925	Farmer_EuropeE_late	Scandinavia_5600BP_4600BP	Iran_10000BP_8500BP	0	0	fEur
NEO925	Farmer_EuropeE_late	Scandinavia_5600BP_4600BP	EuropeS_8000BP_6000BP	0	0	fEur
NEO925	Farmer_EuropeE_late	Scandinavia_5600BP_4600BP	EuropeCE_7000BP_5500BP	0	0	fEur
NEO925	Farmer_EuropeE_late	Scandinavia_5600BP_4600BP	EuropeEW_8500BP_6500BP	0.826	0.0198	fEur
NEO925	Farmer_EuropeE_late	Scandinavia_5600BP_4600BP	Boncuklu_10000BP	0	0	fEur
NEO925	Farmer_EuropeE_late	Scandinavia_5600BP_4600BP	Anatolia_8500BP_8000BP	0	0	fEur
NEO933	Farmer_EuropeE_late	Scandinavia_5600BP_4600BP	YRI	0	0	fEur
NEO933	Farmer_EuropeE_late	Scandinavia_5600BP_4600BP	Sweden_10000BP_7500BP	0	0	fEur
NEO933	Farmer_EuropeE_late	Scandinavia_5600BP_4600BP	Norway_9300BP_4300BP	0	0	fEur
NEO933	Farmer_EuropeE_late	Scandinavia_5600BP_4600BP	RussiaNW_11000BP_8000BP	0	0	fEur
NEO933	Farmer_EuropeE_late	Scandinavia_5600BP_4600BP	RussiaNW_7000BP_5000BP	0	0	fEur
NEO933	Farmer_EuropeE_late	Scandinavia_5600BP_4600BP	DonRiver_5800BP_5300BP	0	0	fEur
NEO933	Farmer_EuropeE_late	Scandinavia_5600BP_4600BP	MiddleDon_7500BP	0	0	fEur
NEO933	Farmer_EuropeE_late	Scandinavia_5600BP_4600BP	Ukraine_10000BP_4000BP	0	0	fEur
NEO933	Farmer_EuropeE_late	Scandinavia_5600BP_4600BP	Italy_15000BP_9000BP	0	0	fEur
NEO933	Farmer_EuropeE_late	Scandinavia_5600BP_4600BP	Iberia_9000BP_7000BP	0	0	fEur
NEO933	Farmer_EuropeE_late	Scandinavia_5600BP_4600BP	EuropeW_13500BP_8000BP	0.164	0.017	fEur
NEO933	Farmer_EuropeE_late	Scandinavia_5600BP_4600BP	Denmark_10500BP_6000BP	0	0	fEur
NEO933	Farmer_EuropeE_late	Scandinavia_5600BP_4600BP	Baltic_8300BP_6000BP	0	0	fEur
NEO933	Farmer_EuropeE_late	Scandinavia_5600BP_4600BP	Romania_8800BP	0	0	fEur
NEO933	Farmer_EuropeE_late	Scandinavia_5600BP_4600BP	EuropeE_8600BP_6000BP	0	0	fEur
NEO933	Farmer_EuropeE_late	Scandinavia_5600BP_4600BP	Caucasus_13000BP_10000BP	0	0	fEur
NEO933	Farmer_EuropeE_late	Scandinavia_5600BP_4600BP	Iran_10000BP_8500BP	0	0	fEur
NEO933	Farmer_EuropeE_late	Scandinavia_5600BP_4600BP	EuropeS_8000BP_6000BP	0	0	fEur
NEO933	Farmer_EuropeE_late	Scandinavia_5600BP_4600BP	EuropeCE_7000BP_5500BP	0	0	fEur
NEO933	Farmer_EuropeE_late	Scandinavia_5600BP_4600BP	EuropeEW_8500BP_6500BP	0.836	0.017	fEur
NEO933	Farmer_EuropeE_late	Scandinavia_5600BP_4600BP	Boncuklu_10000BP	0	0	fEur
NEO933	Farmer_EuropeE_late	Scandinavia_5600BP_4600BP	Anatolia_8500BP_8000BP	0	0	fEur
NEO935	Farmer_EuropeE_late	Scandinavia_5600BP_4600BP	YRI	0	0	fEur
NEO935	Farmer_EuropeE_late	Scandinavia_5600BP_4600BP	Sweden_10000BP_7500BP	0	0	fEur
NEO935	Farmer_EuropeE_late	Scandinavia_5600BP_4600BP	Norway_9300BP_4300BP	0	0	fEur
NEO935	Farmer_EuropeE_late	Scandinavia_5600BP_4600BP	RussiaNW_11000BP_8000BP	0	0	fEur
NEO935	Farmer_EuropeE_late	Scandinavia_5600BP_4600BP	RussiaNW_7000BP_5000BP	0	0	fEur
NEO935	Farmer_EuropeE_late	Scandinavia_5600BP_4600BP	DonRiver_5800BP_5300BP	0	0	fEur
NEO935	Farmer_EuropeE_late	Scandinavia_5600BP_4600BP	MiddleDon_7500BP	0	0	fEur
NEO935	Farmer_EuropeE_late	Scandinavia_5600BP_4600BP	Ukraine_10000BP_4000BP	0	0	fEur
NEO935	Farmer_EuropeE_late	Scandinavia_5600BP_4600BP	Italy_15000BP_9000BP	0	0	fEur
NEO935	Farmer_EuropeE_late	Scandinavia_5600BP_4600BP	Iberia_9000BP_7000BP	0	0	fEur
NEO935	Farmer_EuropeE_late	Scandinavia_5600BP_4600BP	EuropeW_13500BP_8000BP	0.121	0.0147	fEur
NEO935	Farmer_EuropeE_late	Scandinavia_5600BP_4600BP	Denmark_10500BP_6000BP	0	0	fEur
NEO935	Farmer_EuropeE_late	Scandinavia_5600BP_4600BP	Baltic_8300BP_6000BP	0	0	fEur
NEO935	Farmer_EuropeE_late	Scandinavia_5600BP_4600BP	Romania_8800BP	0	0	fEur
NEO935	Farmer_EuropeE_late	Scandinavia_5600BP_4600BP	EuropeE_8600BP_6000BP	0	0	fEur
NEO935	Farmer_EuropeE_late	Scandinavia_5600BP_4600BP	Caucasus_13000BP_10000BP	0	0	fEur
NEO935	Farmer_EuropeE_late	Scandinavia_5600BP_4600BP	Iran_10000BP_8500BP	0	0	fEur
NEO935	Farmer_EuropeE_late	Scandinavia_5600BP_4600BP	EuropeS_8000BP_6000BP	0	0	fEur
NEO935	Farmer_EuropeE_late	Scandinavia_5600BP_4600BP	EuropeCE_7000BP_5500BP	0	0	fEur
NEO935	Farmer_EuropeE_late	Scandinavia_5600BP_4600BP	EuropeEW_8500BP_6500BP	0.879	0.0147	fEur
NEO935	Farmer_EuropeE_late	Scandinavia_5600BP_4600BP	Boncuklu_10000BP	0	0	fEur
NEO935	Farmer_EuropeE_late	Scandinavia_5600BP_4600BP	Anatolia_8500BP_8000BP	0	0	fEur
NEO942	Farmer_EuropeE_late	Scandinavia_5600BP_4600BP	YRI	0	0	fEur
NEO942	Farmer_EuropeE_late	Scandinavia_5600BP_4600BP	Sweden_10000BP_7500BP	0	0	fEur
NEO942	Farmer_EuropeE_late	Scandinavia_5600BP_4600BP	Norway_9300BP_4300BP	0	0	fEur
NEO942	Farmer_EuropeE_late	Scandinavia_5600BP_4600BP	RussiaNW_11000BP_8000BP	0	0	fEur
NEO942	Farmer_EuropeE_late	Scandinavia_5600BP_4600BP	RussiaNW_7000BP_5000BP	0	0	fEur
NEO942	Farmer_EuropeE_late	Scandinavia_5600BP_4600BP	DonRiver_5800BP_5300BP	0	0	fEur
NEO942	Farmer_EuropeE_late	Scandinavia_5600BP_4600BP	MiddleDon_7500BP	0	0	fEur
NEO942	Farmer_EuropeE_late	Scandinavia_5600BP_4600BP	Ukraine_10000BP_4000BP	0	0	fEur
NEO942	Farmer_EuropeE_late	Scandinavia_5600BP_4600BP	Italy_15000BP_9000BP	0	0	fEur
NEO942	Farmer_EuropeE_late	Scandinavia_5600BP_4600BP	Iberia_9000BP_7000BP	0	0	fEur
NEO942	Farmer_EuropeE_late	Scandinavia_5600BP_4600BP	EuropeW_13500BP_8000BP	0.157	0.0542	fEur
NEO942	Farmer_EuropeE_late	Scandinavia_5600BP_4600BP	Denmark_10500BP_6000BP	0.092	0.0609	fEur
NEO942	Farmer_EuropeE_late	Scandinavia_5600BP_4600BP	Baltic_8300BP_6000BP	0	0	fEur
NEO942	Farmer_EuropeE_late	Scandinavia_5600BP_4600BP	Romania_8800BP	0	0	fEur
NEO942	Farmer_EuropeE_late	Scandinavia_5600BP_4600BP	EuropeE_8600BP_6000BP	0	0	fEur
NEO942	Farmer_EuropeE_late	Scandinavia_5600BP_4600BP	Caucasus_13000BP_10000BP	0	0	fEur
NEO942	Farmer_EuropeE_late	Scandinavia_5600BP_4600BP	Iran_10000BP_8500BP	0	0	fEur
NEO942	Farmer_EuropeE_late	Scandinavia_5600BP_4600BP	EuropeS_8000BP_6000BP	0	0	fEur
NEO942	Farmer_EuropeE_late	Scandinavia_5600BP_4600BP	EuropeCE_7000BP_5500BP	0	0	fEur
NEO942	Farmer_EuropeE_late	Scandinavia_5600BP_4600BP	EuropeEW_8500BP_6500BP	0.751	0.0258	fEur
NEO942	Farmer_EuropeE_late	Scandinavia_5600BP_4600BP	Boncuklu_10000BP	0	0	fEur
NEO942	Farmer_EuropeE_late	Scandinavia_5600BP_4600BP	Anatolia_8500BP_8000BP	0	0	fEur
NEO943	Farmer_EuropeE_late	Scandinavia_5600BP_4600BP	YRI	0	0	fEur
NEO943	Farmer_EuropeE_late	Scandinavia_5600BP_4600BP	Sweden_10000BP_7500BP	0	0	fEur
NEO943	Farmer_EuropeE_late	Scandinavia_5600BP_4600BP	Norway_9300BP_4300BP	0	0	fEur
NEO943	Farmer_EuropeE_late	Scandinavia_5600BP_4600BP	RussiaNW_11000BP_8000BP	0	0	fEur
NEO943	Farmer_EuropeE_late	Scandinavia_5600BP_4600BP	RussiaNW_7000BP_5000BP	0	0	fEur
NEO943	Farmer_EuropeE_late	Scandinavia_5600BP_4600BP	DonRiver_5800BP_5300BP	0	0	fEur
NEO943	Farmer_EuropeE_late	Scandinavia_5600BP_4600BP	MiddleDon_7500BP	0	0	fEur
NEO943	Farmer_EuropeE_late	Scandinavia_5600BP_4600BP	Ukraine_10000BP_4000BP	0	0	fEur
NEO943	Farmer_EuropeE_late	Scandinavia_5600BP_4600BP	Italy_15000BP_9000BP	0	0	fEur
NEO943	Farmer_EuropeE_late	Scandinavia_5600BP_4600BP	Iberia_9000BP_7000BP	0	0	fEur
NEO943	Farmer_EuropeE_late	Scandinavia_5600BP_4600BP	EuropeW_13500BP_8000BP	0.11	0.0387	fEur
NEO943	Farmer_EuropeE_late	Scandinavia_5600BP_4600BP	Denmark_10500BP_6000BP	0	0.0291	fEur
NEO943	Farmer_EuropeE_late	Scandinavia_5600BP_4600BP	Baltic_8300BP_6000BP	0	0	fEur
NEO943	Farmer_EuropeE_late	Scandinavia_5600BP_4600BP	Romania_8800BP	0	0	fEur
NEO943	Farmer_EuropeE_late	Scandinavia_5600BP_4600BP	EuropeE_8600BP_6000BP	0.104	0.0479	fEur
NEO943	Farmer_EuropeE_late	Scandinavia_5600BP_4600BP	Caucasus_13000BP_10000BP	0	0	fEur
NEO943	Farmer_EuropeE_late	Scandinavia_5600BP_4600BP	Iran_10000BP_8500BP	0	0	fEur
NEO943	Farmer_EuropeE_late	Scandinavia_5600BP_4600BP	EuropeS_8000BP_6000BP	0	0	fEur
NEO943	Farmer_EuropeE_late	Scandinavia_5600BP_4600BP	EuropeCE_7000BP_5500BP	0	0	fEur
NEO943	Farmer_EuropeE_late	Scandinavia_5600BP_4600BP	EuropeEW_8500BP_6500BP	0.786	0.0227	fEur
NEO943	Farmer_EuropeE_late	Scandinavia_5600BP_4600BP	Boncuklu_10000BP	0	0	fEur
NEO943	Farmer_EuropeE_late	Scandinavia_5600BP_4600BP	Anatolia_8500BP_8000BP	0	0	fEur
NEO945	Farmer_EuropeE_late	Scandinavia_5600BP_4600BP	YRI	0	0	fEur
NEO945	Farmer_EuropeE_late	Scandinavia_5600BP_4600BP	Sweden_10000BP_7500BP	0	0	fEur
NEO945	Farmer_EuropeE_late	Scandinavia_5600BP_4600BP	Norway_9300BP_4300BP	0	0	fEur
NEO945	Farmer_EuropeE_late	Scandinavia_5600BP_4600BP	RussiaNW_11000BP_8000BP	0	0	fEur
NEO945	Farmer_EuropeE_late	Scandinavia_5600BP_4600BP	RussiaNW_7000BP_5000BP	0	0	fEur
NEO945	Farmer_EuropeE_late	Scandinavia_5600BP_4600BP	DonRiver_5800BP_5300BP	0	0	fEur
NEO945	Farmer_EuropeE_late	Scandinavia_5600BP_4600BP	MiddleDon_7500BP	0	0	fEur
NEO945	Farmer_EuropeE_late	Scandinavia_5600BP_4600BP	Ukraine_10000BP_4000BP	0	0	fEur
NEO945	Farmer_EuropeE_late	Scandinavia_5600BP_4600BP	Italy_15000BP_9000BP	0	0	fEur
NEO945	Farmer_EuropeE_late	Scandinavia_5600BP_4600BP	Iberia_9000BP_7000BP	0	0	fEur
NEO945	Farmer_EuropeE_late	Scandinavia_5600BP_4600BP	EuropeW_13500BP_8000BP	0.176	0.0472	fEur
NEO945	Farmer_EuropeE_late	Scandinavia_5600BP_4600BP	Denmark_10500BP_6000BP	0.107	0.043	fEur
NEO945	Farmer_EuropeE_late	Scandinavia_5600BP_4600BP	Baltic_8300BP_6000BP	0	0	fEur
NEO945	Farmer_EuropeE_late	Scandinavia_5600BP_4600BP	Romania_8800BP	0	0	fEur
NEO945	Farmer_EuropeE_late	Scandinavia_5600BP_4600BP	EuropeE_8600BP_6000BP	0	0.0048	fEur
NEO945	Farmer_EuropeE_late	Scandinavia_5600BP_4600BP	Caucasus_13000BP_10000BP	0	0	fEur
NEO945	Farmer_EuropeE_late	Scandinavia_5600BP_4600BP	Iran_10000BP_8500BP	0	0	fEur
NEO945	Farmer_EuropeE_late	Scandinavia_5600BP_4600BP	EuropeS_8000BP_6000BP	0	0	fEur
NEO945	Farmer_EuropeE_late	Scandinavia_5600BP_4600BP	EuropeCE_7000BP_5500BP	0	0	fEur
NEO945	Farmer_EuropeE_late	Scandinavia_5600BP_4600BP	EuropeEW_8500BP_6500BP	0.716	0.03	fEur
NEO945	Farmer_EuropeE_late	Scandinavia_5600BP_4600BP	Boncuklu_10000BP	0	0	fEur
NEO945	Farmer_EuropeE_late	Scandinavia_5600BP_4600BP	Anatolia_8500BP_8000BP	0	0	fEur

## Sheet: IVc
Supplementary Data IVc: Ancestry proportions for set "postNeol"
Ancestry proportions inferred using the source group set 'postNeol' (see Methods)
Individual	IBD cluster group	IBD cluster	Source cluster	p	se	Source group set
NEO737	PostNeol_EuropeW	Europe_4500BP_2000BP	RussiaNW_11000BP_8000BP	0	0	postNeol
NEO737	PostNeol_EuropeW	Europe_4500BP_2000BP	MiddleDon_7500BP	0	0	postNeol
NEO737	PostNeol_EuropeW	Europe_4500BP_2000BP	Ukraine_10000BP_4000BP	0.021	0.0151	postNeol
NEO737	PostNeol_EuropeW	Europe_4500BP_2000BP	Italy_15000BP_9000BP	0.024	0.0156	postNeol
NEO737	PostNeol_EuropeW	Europe_4500BP_2000BP	Caucasus_13000BP_10000BP	0	0	postNeol
NEO737	PostNeol_EuropeW	Europe_4500BP_2000BP	Iran_10000BP_8500BP	0	0	postNeol
NEO737	PostNeol_EuropeW	Europe_4500BP_2000BP	Turkmenistan_7000BP_5000BP	0	0	postNeol
NEO737	PostNeol_EuropeW	Europe_4500BP_2000BP	LevantEuropeS_4700BP_1700BP	0.003	0.0267	postNeol
NEO737	PostNeol_EuropeW	Europe_4500BP_2000BP	EuropeS_8000BP_6000BP	0	0	postNeol
NEO737	PostNeol_EuropeW	Europe_4500BP_2000BP	EuropeCE_7000BP_5500BP	0.023	0.0456	postNeol
NEO737	PostNeol_EuropeW	Europe_4500BP_2000BP	EuropeEW_8500BP_6500BP	0	0	postNeol
NEO737	PostNeol_EuropeW	Europe_4500BP_2000BP	Anatolia_8500BP_8000BP	0	0	postNeol
NEO737	PostNeol_EuropeW	Europe_4500BP_2000BP	EuropeSW_6000BP_3500BP	0	0	postNeol
NEO737	PostNeol_EuropeW	Europe_4500BP_2000BP	Iberia_7300BP_3500BP	0	0	postNeol
NEO737	PostNeol_EuropeW	Europe_4500BP_2000BP	Italy_5500BP_4000BP	0	0	postNeol
NEO737	PostNeol_EuropeW	Europe_4500BP_2000BP	EuropeNW_6000BP_5000BP	0	0	postNeol
NEO737	PostNeol_EuropeW	Europe_4500BP_2000BP	Scotland_5200BP_4800BP	0	0	postNeol
NEO737	PostNeol_EuropeW	Europe_4500BP_2000BP	Scandinavia_5600BP_4600BP	0.119	0.0392	postNeol
NEO737	PostNeol_EuropeW	Europe_4500BP_2000BP	Poland_5000BP_4700BP	0.207	0.0444	postNeol
NEO737	PostNeol_EuropeW	Europe_4500BP_2000BP	CanaryIslands_1300BP_900BP	0	0.0017	postNeol
NEO737	PostNeol_EuropeW	Europe_4500BP_2000BP	Steppe_5000BP_4300BP	0.603	0.0396	postNeol
NEO737	PostNeol_EuropeW	Europe_4500BP_2000BP	Laos_7800BP	0	0	postNeol
NEO737	PostNeol_EuropeW	Europe_4500BP_2000BP	Andaman_100BP	0	0	postNeol
NEO737	PostNeol_EuropeW	Europe_4500BP_2000BP	SEAsia_4200BP_2200BP	0	0	postNeol
NEO737	PostNeol_EuropeW	Europe_4500BP_2000BP	Thailand_1700BP	0	0	postNeol
NEO737	PostNeol_EuropeW	Europe_4500BP_2000BP	Japan_3700BP_2600BP	0	0	postNeol
NEO737	PostNeol_EuropeW	Europe_4500BP_2000BP	SteppeC_8300BP_7000BP	0	0	postNeol
NEO737	PostNeol_EuropeW	Europe_4500BP_2000BP	Botai_5600BP_5100BP	0	0	postNeol
NEO737	PostNeol_EuropeW	Europe_4500BP_2000BP	SteppeC_6700BP_4600BP	0	0	postNeol
NEO737	PostNeol_EuropeW	Europe_4500BP_2000BP	SteppeCE_7000BP_3600BP	0	0	postNeol
NEO737	PostNeol_EuropeW	Europe_4500BP_2000BP	SiberiaNE_9800BP	0	0	postNeol
NEO737	PostNeol_EuropeW	Europe_4500BP_2000BP	Amur_7500BP	0	0	postNeol
NEO737	PostNeol_EuropeW	Europe_4500BP_2000BP	Baikal_8000BP_7200BP	0	0	postNeol
NEO875	PostNeol_EuropeW	Europe_4500BP_2000BP	RussiaNW_11000BP_8000BP	0	0	postNeol
NEO875	PostNeol_EuropeW	Europe_4500BP_2000BP	MiddleDon_7500BP	0	0	postNeol
NEO875	PostNeol_EuropeW	Europe_4500BP_2000BP	Ukraine_10000BP_4000BP	0.024	0.0208	postNeol
NEO875	PostNeol_EuropeW	Europe_4500BP_2000BP	Italy_15000BP_9000BP	0.023	0.0167	postNeol
NEO875	PostNeol_EuropeW	Europe_4500BP_2000BP	Caucasus_13000BP_10000BP	0	0	postNeol
NEO875	PostNeol_EuropeW	Europe_4500BP_2000BP	Iran_10000BP_8500BP	0	0	postNeol
NEO875	PostNeol_EuropeW	Europe_4500BP_2000BP	Turkmenistan_7000BP_5000BP	0	0	postNeol
NEO875	PostNeol_EuropeW	Europe_4500BP_2000BP	LevantEuropeS_4700BP_1700BP	0.013	0.027	postNeol
NEO875	PostNeol_EuropeW	Europe_4500BP_2000BP	EuropeS_8000BP_6000BP	0	0	postNeol
NEO875	PostNeol_EuropeW	Europe_4500BP_2000BP	EuropeCE_7000BP_5500BP	0.001	0.0389	postNeol
NEO875	PostNeol_EuropeW	Europe_4500BP_2000BP	EuropeEW_8500BP_6500BP	0	0	postNeol
NEO875	PostNeol_EuropeW	Europe_4500BP_2000BP	Anatolia_8500BP_8000BP	0	0	postNeol
NEO875	PostNeol_EuropeW	Europe_4500BP_2000BP	EuropeSW_6000BP_3500BP	0.025	0.0426	postNeol
NEO875	PostNeol_EuropeW	Europe_4500BP_2000BP	Iberia_7300BP_3500BP	0	0	postNeol
NEO875	PostNeol_EuropeW	Europe_4500BP_2000BP	Italy_5500BP_4000BP	0	0	postNeol
NEO875	PostNeol_EuropeW	Europe_4500BP_2000BP	EuropeNW_6000BP_5000BP	0	0	postNeol
NEO875	PostNeol_EuropeW	Europe_4500BP_2000BP	Scotland_5200BP_4800BP	0	0	postNeol
NEO875	PostNeol_EuropeW	Europe_4500BP_2000BP	Scandinavia_5600BP_4600BP	0.097	0.0443	postNeol
NEO875	PostNeol_EuropeW	Europe_4500BP_2000BP	Poland_5000BP_4700BP	0.187	0.0393	postNeol
NEO875	PostNeol_EuropeW	Europe_4500BP_2000BP	CanaryIslands_1300BP_900BP	0.004	0.0076	postNeol
NEO875	PostNeol_EuropeW	Europe_4500BP_2000BP	Steppe_5000BP_4300BP	0.625	0.033	postNeol
NEO875	PostNeol_EuropeW	Europe_4500BP_2000BP	Laos_7800BP	0	0	postNeol
NEO875	PostNeol_EuropeW	Europe_4500BP_2000BP	Andaman_100BP	0	0	postNeol
NEO875	PostNeol_EuropeW	Europe_4500BP_2000BP	SEAsia_4200BP_2200BP	0	0	postNeol
NEO875	PostNeol_EuropeW	Europe_4500BP_2000BP	Thailand_1700BP	0	0	postNeol
NEO875	PostNeol_EuropeW	Europe_4500BP_2000BP	Japan_3700BP_2600BP	0	0	postNeol
NEO875	PostNeol_EuropeW	Europe_4500BP_2000BP	SteppeC_8300BP_7000BP	0	0	postNeol
NEO875	PostNeol_EuropeW	Europe_4500BP_2000BP	Botai_5600BP_5100BP	0	0	postNeol
NEO875	PostNeol_EuropeW	Europe_4500BP_2000BP	SteppeC_6700BP_4600BP	0	0	postNeol
NEO875	PostNeol_EuropeW	Europe_4500BP_2000BP	SteppeCE_7000BP_3600BP	0	0	postNeol
NEO875	PostNeol_EuropeW	Europe_4500BP_2000BP	SiberiaNE_9800BP	0	0	postNeol
NEO875	PostNeol_EuropeW	Europe_4500BP_2000BP	Amur_7500BP	0	0	postNeol
NEO875	PostNeol_EuropeW	Europe_4500BP_2000BP	Baikal_8000BP_7200BP	0	0	postNeol
VK213	PostNeol_EuropeW	EuropeNW_2000BP_650BP	RussiaNW_11000BP_8000BP	0	0	postNeol
VK213	PostNeol_EuropeW	EuropeNW_2000BP_650BP	MiddleDon_7500BP	0.054	0.0953	postNeol
VK213	PostNeol_EuropeW	EuropeNW_2000BP_650BP	Ukraine_10000BP_4000BP	0.041	0.0652	postNeol
VK213	PostNeol_EuropeW	EuropeNW_2000BP_650BP	Italy_15000BP_9000BP	0.004	0.0117	postNeol
VK213	PostNeol_EuropeW	EuropeNW_2000BP_650BP	Caucasus_13000BP_10000BP	0	0	postNeol
VK213	PostNeol_EuropeW	EuropeNW_2000BP_650BP	Iran_10000BP_8500BP	0	0	postNeol
VK213	PostNeol_EuropeW	EuropeNW_2000BP_650BP	Turkmenistan_7000BP_5000BP	0	0	postNeol
VK213	PostNeol_EuropeW	EuropeNW_2000BP_650BP	LevantEuropeS_4700BP_1700BP	0.137	0.0278	postNeol
VK213	PostNeol_EuropeW	EuropeNW_2000BP_650BP	EuropeS_8000BP_6000BP	0	0	postNeol
VK213	PostNeol_EuropeW	EuropeNW_2000BP_650BP	EuropeCE_7000BP_5500BP	0	0	postNeol
VK213	PostNeol_EuropeW	EuropeNW_2000BP_650BP	EuropeEW_8500BP_6500BP	0	0	postNeol
VK213	PostNeol_EuropeW	EuropeNW_2000BP_650BP	Anatolia_8500BP_8000BP	0	0	postNeol
VK213	PostNeol_EuropeW	EuropeNW_2000BP_650BP	EuropeSW_6000BP_3500BP	0.146	0.0332	postNeol
VK213	PostNeol_EuropeW	EuropeNW_2000BP_650BP	Iberia_7300BP_3500BP	0	0	postNeol
VK213	PostNeol_EuropeW	EuropeNW_2000BP_650BP	Italy_5500BP_4000BP	0	0	postNeol
VK213	PostNeol_EuropeW	EuropeNW_2000BP_650BP	EuropeNW_6000BP_5000BP	0	0	postNeol
VK213	PostNeol_EuropeW	EuropeNW_2000BP_650BP	Scotland_5200BP_4800BP	0	0	postNeol
VK213	PostNeol_EuropeW	EuropeNW_2000BP_650BP	Scandinavia_5600BP_4600BP	0.009	0.0414	postNeol
VK213	PostNeol_EuropeW	EuropeNW_2000BP_650BP	Poland_5000BP_4700BP	0.133	0.0247	postNeol
VK213	PostNeol_EuropeW	EuropeNW_2000BP_650BP	CanaryIslands_1300BP_900BP	0.015	0.0079	postNeol
VK213	PostNeol_EuropeW	EuropeNW_2000BP_650BP	Steppe_5000BP_4300BP	0.461	0.046	postNeol
VK213	PostNeol_EuropeW	EuropeNW_2000BP_650BP	Laos_7800BP	0	0	postNeol
VK213	PostNeol_EuropeW	EuropeNW_2000BP_650BP	Andaman_100BP	0	0	postNeol
VK213	PostNeol_EuropeW	EuropeNW_2000BP_650BP	SEAsia_4200BP_2200BP	0	0	postNeol
VK213	PostNeol_EuropeW	EuropeNW_2000BP_650BP	Thailand_1700BP	0	0	postNeol
VK213	PostNeol_EuropeW	EuropeNW_2000BP_650BP	Japan_3700BP_2600BP	0	0	postNeol
VK213	PostNeol_EuropeW	EuropeNW_2000BP_650BP	SteppeC_8300BP_7000BP	0	0	postNeol
VK213	PostNeol_EuropeW	EuropeNW_2000BP_650BP	Botai_5600BP_5100BP	0	0	postNeol
VK213	PostNeol_EuropeW	EuropeNW_2000BP_650BP	SteppeC_6700BP_4600BP	0	0	postNeol
VK213	PostNeol_EuropeW	EuropeNW_2000BP_650BP	SteppeCE_7000BP_3600BP	0	0	postNeol
VK213	PostNeol_EuropeW	EuropeNW_2000BP_650BP	SiberiaNE_9800BP	0	0	postNeol
VK213	PostNeol_EuropeW	EuropeNW_2000BP_650BP	Amur_7500BP	0	0	postNeol
VK213	PostNeol_EuropeW	EuropeNW_2000BP_650BP	Baikal_8000BP_7200BP	0	0	postNeol
VK276	PostNeol_EuropeW	EuropeNW_2000BP_650BP	RussiaNW_11000BP_8000BP	0	0	postNeol
VK276	PostNeol_EuropeW	EuropeNW_2000BP_650BP	MiddleDon_7500BP	0	0	postNeol
VK276	PostNeol_EuropeW	EuropeNW_2000BP_650BP	Ukraine_10000BP_4000BP	0.017	0.0162	postNeol
VK276	PostNeol_EuropeW	EuropeNW_2000BP_650BP	Italy_15000BP_9000BP	0	0	postNeol
VK276	PostNeol_EuropeW	EuropeNW_2000BP_650BP	Caucasus_13000BP_10000BP	0	0	postNeol
VK276	PostNeol_EuropeW	EuropeNW_2000BP_650BP	Iran_10000BP_8500BP	0	0	postNeol
VK276	PostNeol_EuropeW	EuropeNW_2000BP_650BP	Turkmenistan_7000BP_5000BP	0	0	postNeol
VK276	PostNeol_EuropeW	EuropeNW_2000BP_650BP	LevantEuropeS_4700BP_1700BP	0.282	0.0586	postNeol
VK276	PostNeol_EuropeW	EuropeNW_2000BP_650BP	EuropeS_8000BP_6000BP	0	0	postNeol
VK276	PostNeol_EuropeW	EuropeNW_2000BP_650BP	EuropeCE_7000BP_5500BP	0.034	0.0809	postNeol
VK276	PostNeol_EuropeW	EuropeNW_2000BP_650BP	EuropeEW_8500BP_6500BP	0	0.0623	postNeol
VK276	PostNeol_EuropeW	EuropeNW_2000BP_650BP	Anatolia_8500BP_8000BP	0	0	postNeol
VK276	PostNeol_EuropeW	EuropeNW_2000BP_650BP	EuropeSW_6000BP_3500BP	0.002	0.0307	postNeol
VK276	PostNeol_EuropeW	EuropeNW_2000BP_650BP	Iberia_7300BP_3500BP	0	0	postNeol
VK276	PostNeol_EuropeW	EuropeNW_2000BP_650BP	Italy_5500BP_4000BP	0	0.0193	postNeol
VK276	PostNeol_EuropeW	EuropeNW_2000BP_650BP	EuropeNW_6000BP_5000BP	0	0	postNeol
VK276	PostNeol_EuropeW	EuropeNW_2000BP_650BP	Scotland_5200BP_4800BP	0	0	postNeol
VK276	PostNeol_EuropeW	EuropeNW_2000BP_650BP	Scandinavia_5600BP_4600BP	0.123	0.0527	postNeol
VK276	PostNeol_EuropeW	EuropeNW_2000BP_650BP	Poland_5000BP_4700BP	0.099	0.0433	postNeol
VK276	PostNeol_EuropeW	EuropeNW_2000BP_650BP	CanaryIslands_1300BP_900BP	0.004	0.0089	postNeol
VK276	PostNeol_EuropeW	EuropeNW_2000BP_650BP	Steppe_5000BP_4300BP	0.439	0.0352	postNeol
VK276	PostNeol_EuropeW	EuropeNW_2000BP_650BP	Laos_7800BP	0	0	postNeol
VK276	PostNeol_EuropeW	EuropeNW_2000BP_650BP	Andaman_100BP	0	0	postNeol
VK276	PostNeol_EuropeW	EuropeNW_2000BP_650BP	SEAsia_4200BP_2200BP	0	0	postNeol
VK276	PostNeol_EuropeW	EuropeNW_2000BP_650BP	Thailand_1700BP	0	0	postNeol
VK276	PostNeol_EuropeW	EuropeNW_2000BP_650BP	Japan_3700BP_2600BP	0	0	postNeol
VK276	PostNeol_EuropeW	EuropeNW_2000BP_650BP	SteppeC_8300BP_7000BP	0	0	postNeol
VK276	PostNeol_EuropeW	EuropeNW_2000BP_650BP	Botai_5600BP_5100BP	0	0	postNeol
VK276	PostNeol_EuropeW	EuropeNW_2000BP_650BP	SteppeC_6700BP_4600BP	0	0	postNeol
VK276	PostNeol_EuropeW	EuropeNW_2000BP_650BP	SteppeCE_7000BP_3600BP	0	0	postNeol
VK276	PostNeol_EuropeW	EuropeNW_2000BP_650BP	SiberiaNE_9800BP	0	0	postNeol
VK276	PostNeol_EuropeW	EuropeNW_2000BP_650BP	Amur_7500BP	0	0	postNeol
VK276	PostNeol_EuropeW	EuropeNW_2000BP_650BP	Baikal_8000BP_7200BP	0	0	postNeol
VK292	PostNeol_EuropeW	EuropeNW_2000BP_650BP	RussiaNW_11000BP_8000BP	0	0	postNeol
VK292	PostNeol_EuropeW	EuropeNW_2000BP_650BP	MiddleDon_7500BP	0.021	0.1121	postNeol
VK292	PostNeol_EuropeW	EuropeNW_2000BP_650BP	Ukraine_10000BP_4000BP	0.047	0.0702	postNeol
VK292	PostNeol_EuropeW	EuropeNW_2000BP_650BP	Italy_15000BP_9000BP	0	0	postNeol
VK292	PostNeol_EuropeW	EuropeNW_2000BP_650BP	Caucasus_13000BP_10000BP	0	0	postNeol
VK292	PostNeol_EuropeW	EuropeNW_2000BP_650BP	Iran_10000BP_8500BP	0	0	postNeol
VK292	PostNeol_EuropeW	EuropeNW_2000BP_650BP	Turkmenistan_7000BP_5000BP	0	0	postNeol
VK292	PostNeol_EuropeW	EuropeNW_2000BP_650BP	LevantEuropeS_4700BP_1700BP	0.115	0.0603	postNeol
VK292	PostNeol_EuropeW	EuropeNW_2000BP_650BP	EuropeS_8000BP_6000BP	0	0	postNeol
VK292	PostNeol_EuropeW	EuropeNW_2000BP_650BP	EuropeCE_7000BP_5500BP	0	0.0623	postNeol
VK292	PostNeol_EuropeW	EuropeNW_2000BP_650BP	EuropeEW_8500BP_6500BP	0.008	0.0409	postNeol
VK292	PostNeol_EuropeW	EuropeNW_2000BP_650BP	Anatolia_8500BP_8000BP	0	0	postNeol
VK292	PostNeol_EuropeW	EuropeNW_2000BP_650BP	EuropeSW_6000BP_3500BP	0	0.0171	postNeol
VK292	PostNeol_EuropeW	EuropeNW_2000BP_650BP	Iberia_7300BP_3500BP	0	0	postNeol
VK292	PostNeol_EuropeW	EuropeNW_2000BP_650BP	Italy_5500BP_4000BP	0	0	postNeol
VK292	PostNeol_EuropeW	EuropeNW_2000BP_650BP	EuropeNW_6000BP_5000BP	0	0	postNeol
VK292	PostNeol_EuropeW	EuropeNW_2000BP_650BP	Scotland_5200BP_4800BP	0	0	postNeol
VK292	PostNeol_EuropeW	EuropeNW_2000BP_650BP	Scandinavia_5600BP_4600BP	0.125	0.0374	postNeol
VK292	PostNeol_EuropeW	EuropeNW_2000BP_650BP	Poland_5000BP_4700BP	0.154	0.0504	postNeol
VK292	PostNeol_EuropeW	EuropeNW_2000BP_650BP	CanaryIslands_1300BP_900BP	0	0	postNeol
VK292	PostNeol_EuropeW	EuropeNW_2000BP_650BP	Steppe_5000BP_4300BP	0.529	0.0504	postNeol
VK292	PostNeol_EuropeW	EuropeNW_2000BP_650BP	Laos_7800BP	0	0	postNeol
VK292	PostNeol_EuropeW	EuropeNW_2000BP_650BP	Andaman_100BP	0	0	postNeol
VK292	PostNeol_EuropeW	EuropeNW_2000BP_650BP	SEAsia_4200BP_2200BP	0	0	postNeol
VK292	PostNeol_EuropeW	EuropeNW_2000BP_650BP	Thailand_1700BP	0	0	postNeol
VK292	PostNeol_EuropeW	EuropeNW_2000BP_650BP	Japan_3700BP_2600BP	0	0	postNeol
VK292	PostNeol_EuropeW	EuropeNW_2000BP_650BP	SteppeC_8300BP_7000BP	0	0	postNeol
VK292	PostNeol_EuropeW	EuropeNW_2000BP_650BP	Botai_5600BP_5100BP	0	0	postNeol
VK292	PostNeol_EuropeW	EuropeNW_2000BP_650BP	SteppeC_6700BP_4600BP	0	0	postNeol
VK292	PostNeol_EuropeW	EuropeNW_2000BP_650BP	SteppeCE_7000BP_3600BP	0	0	postNeol
VK292	PostNeol_EuropeW	EuropeNW_2000BP_650BP	SiberiaNE_9800BP	0	0	postNeol
VK292	PostNeol_EuropeW	EuropeNW_2000BP_650BP	Amur_7500BP	0	0	postNeol
VK292	PostNeol_EuropeW	EuropeNW_2000BP_650BP	Baikal_8000BP_7200BP	0	0	postNeol
VK314	PostNeol_EuropeW	EuropeNW_2000BP_650BP	RussiaNW_11000BP_8000BP	0	0	postNeol
VK314	PostNeol_EuropeW	EuropeNW_2000BP_650BP	MiddleDon_7500BP	0	0.0172	postNeol
VK314	PostNeol_EuropeW	EuropeNW_2000BP_650BP	Ukraine_10000BP_4000BP	0.022	0.0198	postNeol
VK314	PostNeol_EuropeW	EuropeNW_2000BP_650BP	Italy_15000BP_9000BP	0	0	postNeol
VK314	PostNeol_EuropeW	EuropeNW_2000BP_650BP	Caucasus_13000BP_10000BP	0	0	postNeol
VK314	PostNeol_EuropeW	EuropeNW_2000BP_650BP	Iran_10000BP_8500BP	0	0	postNeol
VK314	PostNeol_EuropeW	EuropeNW_2000BP_650BP	Turkmenistan_7000BP_5000BP	0	0	postNeol
VK314	PostNeol_EuropeW	EuropeNW_2000BP_650BP	LevantEuropeS_4700BP_1700BP	0.3	0.0354	postNeol
VK314	PostNeol_EuropeW	EuropeNW_2000BP_650BP	EuropeS_8000BP_6000BP	0	0	postNeol
VK314	PostNeol_EuropeW	EuropeNW_2000BP_650BP	EuropeCE_7000BP_5500BP	0	0	postNeol
VK314	PostNeol_EuropeW	EuropeNW_2000BP_650BP	EuropeEW_8500BP_6500BP	0	0	postNeol
VK314	PostNeol_EuropeW	EuropeNW_2000BP_650BP	Anatolia_8500BP_8000BP	0	0	postNeol
VK314	PostNeol_EuropeW	EuropeNW_2000BP_650BP	EuropeSW_6000BP_3500BP	0.09	0.1419	postNeol
VK314	PostNeol_EuropeW	EuropeNW_2000BP_650BP	Iberia_7300BP_3500BP	0	0	postNeol
VK314	PostNeol_EuropeW	EuropeNW_2000BP_650BP	Italy_5500BP_4000BP	0	0.1268	postNeol
VK314	PostNeol_EuropeW	EuropeNW_2000BP_650BP	EuropeNW_6000BP_5000BP	0	0	postNeol
VK314	PostNeol_EuropeW	EuropeNW_2000BP_650BP	Scotland_5200BP_4800BP	0	0	postNeol
VK314	PostNeol_EuropeW	EuropeNW_2000BP_650BP	Scandinavia_5600BP_4600BP	0.019	0.0449	postNeol
VK314	PostNeol_EuropeW	EuropeNW_2000BP_650BP	Poland_5000BP_4700BP	0.141	0.0379	postNeol
VK314	PostNeol_EuropeW	EuropeNW_2000BP_650BP	CanaryIslands_1300BP_900BP	0.013	0.0087	postNeol
VK314	PostNeol_EuropeW	EuropeNW_2000BP_650BP	Steppe_5000BP_4300BP	0.415	0.0291	postNeol
VK314	PostNeol_EuropeW	EuropeNW_2000BP_650BP	Laos_7800BP	0	0	postNeol
VK314	PostNeol_EuropeW	EuropeNW_2000BP_650BP	Andaman_100BP	0	0	postNeol
VK314	PostNeol_EuropeW	EuropeNW_2000BP_650BP	SEAsia_4200BP_2200BP	0	0	postNeol
VK314	PostNeol_EuropeW	EuropeNW_2000BP_650BP	Thailand_1700BP	0	0	postNeol
VK314	PostNeol_EuropeW	EuropeNW_2000BP_650BP	Japan_3700BP_2600BP	0	0	postNeol
VK314	PostNeol_EuropeW	EuropeNW_2000BP_650BP	SteppeC_8300BP_7000BP	0	0	postNeol
VK314	PostNeol_EuropeW	EuropeNW_2000BP_650BP	Botai_5600BP_5100BP	0	0	postNeol
VK314	PostNeol_EuropeW	EuropeNW_2000BP_650BP	SteppeC_6700BP_4600BP	0	0	postNeol
VK314	PostNeol_EuropeW	EuropeNW_2000BP_650BP	SteppeCE_7000BP_3600BP	0	0	postNeol
VK314	PostNeol_EuropeW	EuropeNW_2000BP_650BP	SiberiaNE_9800BP	0	0	postNeol
VK314	PostNeol_EuropeW	EuropeNW_2000BP_650BP	Amur_7500BP	0	0	postNeol
VK314	PostNeol_EuropeW	EuropeNW_2000BP_650BP	Baikal_8000BP_7200BP	0	0	postNeol
VK90	PostNeol_EuropeW	EuropeNW_2000BP_650BP	RussiaNW_11000BP_8000BP	0	0	postNeol
VK90	PostNeol_EuropeW	EuropeNW_2000BP_650BP	MiddleDon_7500BP	0	0.0042	postNeol
VK90	PostNeol_EuropeW	EuropeNW_2000BP_650BP	Ukraine_10000BP_4000BP	0.042	0.0211	postNeol
VK90	PostNeol_EuropeW	EuropeNW_2000BP_650BP	Italy_15000BP_9000BP	0	0.0094	postNeol
VK90	PostNeol_EuropeW	EuropeNW_2000BP_650BP	Caucasus_13000BP_10000BP	0	0	postNeol
VK90	PostNeol_EuropeW	EuropeNW_2000BP_650BP	Iran_10000BP_8500BP	0	0	postNeol
VK90	PostNeol_EuropeW	EuropeNW_2000BP_650BP	Turkmenistan_7000BP_5000BP	0	0	postNeol
VK90	PostNeol_EuropeW	EuropeNW_2000BP_650BP	LevantEuropeS_4700BP_1700BP	0.214	0.0323	postNeol
VK90	PostNeol_EuropeW	EuropeNW_2000BP_650BP	EuropeS_8000BP_6000BP	0	0	postNeol
VK90	PostNeol_EuropeW	EuropeNW_2000BP_650BP	EuropeCE_7000BP_5500BP	0	0	postNeol
VK90	PostNeol_EuropeW	EuropeNW_2000BP_650BP	EuropeEW_8500BP_6500BP	0	0	postNeol
VK90	PostNeol_EuropeW	EuropeNW_2000BP_650BP	Anatolia_8500BP_8000BP	0	0	postNeol
VK90	PostNeol_EuropeW	EuropeNW_2000BP_650BP	EuropeSW_6000BP_3500BP	0.198	0.05	postNeol
VK90	PostNeol_EuropeW	EuropeNW_2000BP_650BP	Iberia_7300BP_3500BP	0	0	postNeol
VK90	PostNeol_EuropeW	EuropeNW_2000BP_650BP	Italy_5500BP_4000BP	0	0	postNeol
VK90	PostNeol_EuropeW	EuropeNW_2000BP_650BP	EuropeNW_6000BP_5000BP	0	0	postNeol
VK90	PostNeol_EuropeW	EuropeNW_2000BP_650BP	Scotland_5200BP_4800BP	0	0	postNeol
VK90	PostNeol_EuropeW	EuropeNW_2000BP_650BP	Scandinavia_5600BP_4600BP	0.074	0.0561	postNeol
VK90	PostNeol_EuropeW	EuropeNW_2000BP_650BP	Poland_5000BP_4700BP	0.05	0.0236	postNeol
VK90	PostNeol_EuropeW	EuropeNW_2000BP_650BP	CanaryIslands_1300BP_900BP	0.019	0.0087	postNeol
VK90	PostNeol_EuropeW	EuropeNW_2000BP_650BP	Steppe_5000BP_4300BP	0.403	0.0304	postNeol
VK90	PostNeol_EuropeW	EuropeNW_2000BP_650BP	Laos_7800BP	0	0	postNeol
VK90	PostNeol_EuropeW	EuropeNW_2000BP_650BP	Andaman_100BP	0	0	postNeol
VK90	PostNeol_EuropeW	EuropeNW_2000BP_650BP	SEAsia_4200BP_2200BP	0	0	postNeol
VK90	PostNeol_EuropeW	EuropeNW_2000BP_650BP	Thailand_1700BP	0	0	postNeol
VK90	PostNeol_EuropeW	EuropeNW_2000BP_650BP	Japan_3700BP_2600BP	0	0	postNeol
VK90	PostNeol_EuropeW	EuropeNW_2000BP_650BP	SteppeC_8300BP_7000BP	0	0	postNeol
VK90	PostNeol_EuropeW	EuropeNW_2000BP_650BP	Botai_5600BP_5100BP	0	0	postNeol
VK90	PostNeol_EuropeW	EuropeNW_2000BP_650BP	SteppeC_6700BP_4600BP	0	0	postNeol
VK90	PostNeol_EuropeW	EuropeNW_2000BP_650BP	SteppeCE_7000BP_3600BP	0	0	postNeol
VK90	PostNeol_EuropeW	EuropeNW_2000BP_650BP	SiberiaNE_9800BP	0	0	postNeol
VK90	PostNeol_EuropeW	EuropeNW_2000BP_650BP	Amur_7500BP	0	0	postNeol
VK90	PostNeol_EuropeW	EuropeNW_2000BP_650BP	Baikal_8000BP_7200BP	0	0	postNeol
VK94	PostNeol_EuropeW	EuropeNW_2000BP_650BP	RussiaNW_11000BP_8000BP	0	0	postNeol
VK94	PostNeol_EuropeW	EuropeNW_2000BP_650BP	MiddleDon_7500BP	0	0	postNeol
VK94	PostNeol_EuropeW	EuropeNW_2000BP_650BP	Ukraine_10000BP_4000BP	0.041	0.0171	postNeol
VK94	PostNeol_EuropeW	EuropeNW_2000BP_650BP	Italy_15000BP_9000BP	0.01	0.0156	postNeol
VK94	PostNeol_EuropeW	EuropeNW_2000BP_650BP	Caucasus_13000BP_10000BP	0	0	postNeol
VK94	PostNeol_EuropeW	EuropeNW_2000BP_650BP	Iran_10000BP_8500BP	0	0	postNeol
VK94	PostNeol_EuropeW	EuropeNW_2000BP_650BP	Turkmenistan_7000BP_5000BP	0	0	postNeol
VK94	PostNeol_EuropeW	EuropeNW_2000BP_650BP	LevantEuropeS_4700BP_1700BP	0.198	0.0379	postNeol
VK94	PostNeol_EuropeW	EuropeNW_2000BP_650BP	EuropeS_8000BP_6000BP	0	0	postNeol
VK94	PostNeol_EuropeW	EuropeNW_2000BP_650BP	EuropeCE_7000BP_5500BP	0	0	postNeol
VK94	PostNeol_EuropeW	EuropeNW_2000BP_650BP	EuropeEW_8500BP_6500BP	0	0	postNeol
VK94	PostNeol_EuropeW	EuropeNW_2000BP_650BP	Anatolia_8500BP_8000BP	0	0	postNeol
VK94	PostNeol_EuropeW	EuropeNW_2000BP_650BP	EuropeSW_6000BP_3500BP	0.127	0.0411	postNeol
VK94	PostNeol_EuropeW	EuropeNW_2000BP_650BP	Iberia_7300BP_3500BP	0	0	postNeol
VK94	PostNeol_EuropeW	EuropeNW_2000BP_650BP	Italy_5500BP_4000BP	0	0	postNeol
VK94	PostNeol_EuropeW	EuropeNW_2000BP_650BP	EuropeNW_6000BP_5000BP	0	0	postNeol
VK94	PostNeol_EuropeW	EuropeNW_2000BP_650BP	Scotland_5200BP_4800BP	0	0	postNeol
VK94	PostNeol_EuropeW	EuropeNW_2000BP_650BP	Scandinavia_5600BP_4600BP	0.07	0.0453	postNeol
VK94	PostNeol_EuropeW	EuropeNW_2000BP_650BP	Poland_5000BP_4700BP	0.091	0.0301	postNeol
VK94	PostNeol_EuropeW	EuropeNW_2000BP_650BP	CanaryIslands_1300BP_900BP	0	0.0019	postNeol
VK94	PostNeol_EuropeW	EuropeNW_2000BP_650BP	Steppe_5000BP_4300BP	0.464	0.0262	postNeol
VK94	PostNeol_EuropeW	EuropeNW_2000BP_650BP	Laos_7800BP	0	0	postNeol
VK94	PostNeol_EuropeW	EuropeNW_2000BP_650BP	Andaman_100BP	0	0	postNeol
VK94	PostNeol_EuropeW	EuropeNW_2000BP_650BP	SEAsia_4200BP_2200BP	0	0	postNeol
VK94	PostNeol_EuropeW	EuropeNW_2000BP_650BP	Thailand_1700BP	0	0	postNeol
VK94	PostNeol_EuropeW	EuropeNW_2000BP_650BP	Japan_3700BP_2600BP	0	0	postNeol
VK94	PostNeol_EuropeW	EuropeNW_2000BP_650BP	SteppeC_8300BP_7000BP	0	0	postNeol
VK94	PostNeol_EuropeW	EuropeNW_2000BP_650BP	Botai_5600BP_5100BP	0	0	postNeol
VK94	PostNeol_EuropeW	EuropeNW_2000BP_650BP	SteppeC_6700BP_4600BP	0	0	postNeol
VK94	PostNeol_EuropeW	EuropeNW_2000BP_650BP	SteppeCE_7000BP_3600BP	0	0	postNeol
VK94	PostNeol_EuropeW	EuropeNW_2000BP_650BP	SiberiaNE_9800BP	0	0	postNeol
VK94	PostNeol_EuropeW	EuropeNW_2000BP_650BP	Amur_7500BP	0	0	postNeol
VK94	PostNeol_EuropeW	EuropeNW_2000BP_650BP	Baikal_8000BP_7200BP	0	0	postNeol
VK286	PostNeol_EuropeW	EuropeNW_4000BP_500BP	RussiaNW_11000BP_8000BP	0	0	postNeol
VK286	PostNeol_EuropeW	EuropeNW_4000BP_500BP	MiddleDon_7500BP	0	0	postNeol
VK286	PostNeol_EuropeW	EuropeNW_4000BP_500BP	Ukraine_10000BP_4000BP	0.027	0.0128	postNeol
VK286	PostNeol_EuropeW	EuropeNW_4000BP_500BP	Italy_15000BP_9000BP	0.006	0.0129	postNeol
VK286	PostNeol_EuropeW	EuropeNW_4000BP_500BP	Caucasus_13000BP_10000BP	0	0	postNeol
VK286	PostNeol_EuropeW	EuropeNW_4000BP_500BP	Iran_10000BP_8500BP	0	0	postNeol
VK286	PostNeol_EuropeW	EuropeNW_4000BP_500BP	Turkmenistan_7000BP_5000BP	0	0	postNeol
VK286	PostNeol_EuropeW	EuropeNW_4000BP_500BP	LevantEuropeS_4700BP_1700BP	0.329	0.0268	postNeol
VK286	PostNeol_EuropeW	EuropeNW_4000BP_500BP	EuropeS_8000BP_6000BP	0	0	postNeol
VK286	PostNeol_EuropeW	EuropeNW_4000BP_500BP	EuropeCE_7000BP_5500BP	0	0	postNeol
VK286	PostNeol_EuropeW	EuropeNW_4000BP_500BP	EuropeEW_8500BP_6500BP	0	0	postNeol
VK286	PostNeol_EuropeW	EuropeNW_4000BP_500BP	Anatolia_8500BP_8000BP	0	0	postNeol
VK286	PostNeol_EuropeW	EuropeNW_4000BP_500BP	EuropeSW_6000BP_3500BP	0.1	0.1264	postNeol
VK286	PostNeol_EuropeW	EuropeNW_4000BP_500BP	Iberia_7300BP_3500BP	0	0	postNeol
VK286	PostNeol_EuropeW	EuropeNW_4000BP_500BP	Italy_5500BP_4000BP	0	0.1228	postNeol
VK286	PostNeol_EuropeW	EuropeNW_4000BP_500BP	EuropeNW_6000BP_5000BP	0	0	postNeol
VK286	PostNeol_EuropeW	EuropeNW_4000BP_500BP	Scotland_5200BP_4800BP	0	0	postNeol
VK286	PostNeol_EuropeW	EuropeNW_4000BP_500BP	Scandinavia_5600BP_4600BP	0.024	0.049	postNeol
VK286	PostNeol_EuropeW	EuropeNW_4000BP_500BP	Poland_5000BP_4700BP	0.104	0.0318	postNeol
VK286	PostNeol_EuropeW	EuropeNW_4000BP_500BP	CanaryIslands_1300BP_900BP	0	0	postNeol
VK286	PostNeol_EuropeW	EuropeNW_4000BP_500BP	Steppe_5000BP_4300BP	0.41	0.02	postNeol
VK286	PostNeol_EuropeW	EuropeNW_4000BP_500BP	Laos_7800BP	0	0	postNeol
VK286	PostNeol_EuropeW	EuropeNW_4000BP_500BP	Andaman_100BP	0	0	postNeol
VK286	PostNeol_EuropeW	EuropeNW_4000BP_500BP	SEAsia_4200BP_2200BP	0	0	postNeol
VK286	PostNeol_EuropeW	EuropeNW_4000BP_500BP	Thailand_1700BP	0	0	postNeol
VK286	PostNeol_EuropeW	EuropeNW_4000BP_500BP	Japan_3700BP_2600BP	0	0	postNeol
VK286	PostNeol_EuropeW	EuropeNW_4000BP_500BP	SteppeC_8300BP_7000BP	0	0	postNeol
VK286	PostNeol_EuropeW	EuropeNW_4000BP_500BP	Botai_5600BP_5100BP	0	0	postNeol
VK286	PostNeol_EuropeW	EuropeNW_4000BP_500BP	SteppeC_6700BP_4600BP	0	0	postNeol
VK286	PostNeol_EuropeW	EuropeNW_4000BP_500BP	SteppeCE_7000BP_3600BP	0	0	postNeol
VK286	PostNeol_EuropeW	EuropeNW_4000BP_500BP	SiberiaNE_9800BP	0	0	postNeol
VK286	PostNeol_EuropeW	EuropeNW_4000BP_500BP	Amur_7500BP	0	0	postNeol
VK286	PostNeol_EuropeW	EuropeNW_4000BP_500BP	Baikal_8000BP_7200BP	0	0	postNeol
VK322	PostNeol_EuropeW	EuropeNW_4000BP_500BP	RussiaNW_11000BP_8000BP	0	0	postNeol
VK322	PostNeol_EuropeW	EuropeNW_4000BP_500BP	MiddleDon_7500BP	0.007	0.0343	postNeol
VK322	PostNeol_EuropeW	EuropeNW_4000BP_500BP	Ukraine_10000BP_4000BP	0.002	0.0201	postNeol
VK322	PostNeol_EuropeW	EuropeNW_4000BP_500BP	Italy_15000BP_9000BP	0	0	postNeol
VK322	PostNeol_EuropeW	EuropeNW_4000BP_500BP	Caucasus_13000BP_10000BP	0	0	postNeol
VK322	PostNeol_EuropeW	EuropeNW_4000BP_500BP	Iran_10000BP_8500BP	0	0	postNeol
VK322	PostNeol_EuropeW	EuropeNW_4000BP_500BP	Turkmenistan_7000BP_5000BP	0	0	postNeol
VK322	PostNeol_EuropeW	EuropeNW_4000BP_500BP	LevantEuropeS_4700BP_1700BP	0.159	0.039	postNeol
VK322	PostNeol_EuropeW	EuropeNW_4000BP_500BP	EuropeS_8000BP_6000BP	0	0	postNeol
VK322	PostNeol_EuropeW	EuropeNW_4000BP_500BP	EuropeCE_7000BP_5500BP	0.013	0.0664	postNeol
VK322	PostNeol_EuropeW	EuropeNW_4000BP_500BP	EuropeEW_8500BP_6500BP	0	0.0616	postNeol
VK322	PostNeol_EuropeW	EuropeNW_4000BP_500BP	Anatolia_8500BP_8000BP	0	0	postNeol
VK322	PostNeol_EuropeW	EuropeNW_4000BP_500BP	EuropeSW_6000BP_3500BP	0.144	0.0553	postNeol
VK322	PostNeol_EuropeW	EuropeNW_4000BP_500BP	Iberia_7300BP_3500BP	0	0	postNeol
VK322	PostNeol_EuropeW	EuropeNW_4000BP_500BP	Italy_5500BP_4000BP	0	0	postNeol
VK322	PostNeol_EuropeW	EuropeNW_4000BP_500BP	EuropeNW_6000BP_5000BP	0	0	postNeol
VK322	PostNeol_EuropeW	EuropeNW_4000BP_500BP	Scotland_5200BP_4800BP	0	0	postNeol
VK322	PostNeol_EuropeW	EuropeNW_4000BP_500BP	Scandinavia_5600BP_4600BP	0	0	postNeol
VK322	PostNeol_EuropeW	EuropeNW_4000BP_500BP	Poland_5000BP_4700BP	0.164	0.0325	postNeol
VK322	PostNeol_EuropeW	EuropeNW_4000BP_500BP	CanaryIslands_1300BP_900BP	0	0	postNeol
VK322	PostNeol_EuropeW	EuropeNW_4000BP_500BP	Steppe_5000BP_4300BP	0.511	0.0367	postNeol
VK322	PostNeol_EuropeW	EuropeNW_4000BP_500BP	Laos_7800BP	0	0	postNeol
VK322	PostNeol_EuropeW	EuropeNW_4000BP_500BP	Andaman_100BP	0	0	postNeol
VK322	PostNeol_EuropeW	EuropeNW_4000BP_500BP	SEAsia_4200BP_2200BP	0	0	postNeol
VK322	PostNeol_EuropeW	EuropeNW_4000BP_500BP	Thailand_1700BP	0	0	postNeol
VK322	PostNeol_EuropeW	EuropeNW_4000BP_500BP	Japan_3700BP_2600BP	0	0	postNeol
VK322	PostNeol_EuropeW	EuropeNW_4000BP_500BP	SteppeC_8300BP_7000BP	0	0	postNeol
VK322	PostNeol_EuropeW	EuropeNW_4000BP_500BP	Botai_5600BP_5100BP	0	0	postNeol
VK322	PostNeol_EuropeW	EuropeNW_4000BP_500BP	SteppeC_6700BP_4600BP	0	0	postNeol
VK322	PostNeol_EuropeW	EuropeNW_4000BP_500BP	SteppeCE_7000BP_3600BP	0	0	postNeol
VK322	PostNeol_EuropeW	EuropeNW_4000BP_500BP	SiberiaNE_9800BP	0	0	postNeol
VK322	PostNeol_EuropeW	EuropeNW_4000BP_500BP	Amur_7500BP	0	0	postNeol
VK322	PostNeol_EuropeW	EuropeNW_4000BP_500BP	Baikal_8000BP_7200BP	0	0	postNeol
VK330	PostNeol_EuropeW	EuropeNW_4000BP_500BP	RussiaNW_11000BP_8000BP	0	0	postNeol
VK330	PostNeol_EuropeW	EuropeNW_4000BP_500BP	MiddleDon_7500BP	0	0	postNeol
VK330	PostNeol_EuropeW	EuropeNW_4000BP_500BP	Ukraine_10000BP_4000BP	0	0.0058	postNeol
VK330	PostNeol_EuropeW	EuropeNW_4000BP_500BP	Italy_15000BP_9000BP	0.014	0.0119	postNeol
VK330	PostNeol_EuropeW	EuropeNW_4000BP_500BP	Caucasus_13000BP_10000BP	0	0	postNeol
VK330	PostNeol_EuropeW	EuropeNW_4000BP_500BP	Iran_10000BP_8500BP	0	0	postNeol
VK330	PostNeol_EuropeW	EuropeNW_4000BP_500BP	Turkmenistan_7000BP_5000BP	0	0	postNeol
VK330	PostNeol_EuropeW	EuropeNW_4000BP_500BP	LevantEuropeS_4700BP_1700BP	0.216	0.0485	postNeol
VK330	PostNeol_EuropeW	EuropeNW_4000BP_500BP	EuropeS_8000BP_6000BP	0	0	postNeol
VK330	PostNeol_EuropeW	EuropeNW_4000BP_500BP	EuropeCE_7000BP_5500BP	0	0.0385	postNeol
VK330	PostNeol_EuropeW	EuropeNW_4000BP_500BP	EuropeEW_8500BP_6500BP	0	0	postNeol
VK330	PostNeol_EuropeW	EuropeNW_4000BP_500BP	Anatolia_8500BP_8000BP	0	0	postNeol
VK330	PostNeol_EuropeW	EuropeNW_4000BP_500BP	EuropeSW_6000BP_3500BP	0.104	0.1261	postNeol
VK330	PostNeol_EuropeW	EuropeNW_4000BP_500BP	Iberia_7300BP_3500BP	0	0	postNeol
VK330	PostNeol_EuropeW	EuropeNW_4000BP_500BP	Italy_5500BP_4000BP	0	0.1178	postNeol
VK330	PostNeol_EuropeW	EuropeNW_4000BP_500BP	EuropeNW_6000BP_5000BP	0	0	postNeol
VK330	PostNeol_EuropeW	EuropeNW_4000BP_500BP	Scotland_5200BP_4800BP	0	0	postNeol
VK330	PostNeol_EuropeW	EuropeNW_4000BP_500BP	Scandinavia_5600BP_4600BP	0	0	postNeol
VK330	PostNeol_EuropeW	EuropeNW_4000BP_500BP	Poland_5000BP_4700BP	0.182	0.0392	postNeol
VK330	PostNeol_EuropeW	EuropeNW_4000BP_500BP	CanaryIslands_1300BP_900BP	0.011	0.0098	postNeol
VK330	PostNeol_EuropeW	EuropeNW_4000BP_500BP	Steppe_5000BP_4300BP	0.474	0.0307	postNeol
VK330	PostNeol_EuropeW	EuropeNW_4000BP_500BP	Laos_7800BP	0	0	postNeol
VK330	PostNeol_EuropeW	EuropeNW_4000BP_500BP	Andaman_100BP	0	0	postNeol
VK330	PostNeol_EuropeW	EuropeNW_4000BP_500BP	SEAsia_4200BP_2200BP	0	0	postNeol
VK330	PostNeol_EuropeW	EuropeNW_4000BP_500BP	Thailand_1700BP	0	0	postNeol
VK330	PostNeol_EuropeW	EuropeNW_4000BP_500BP	Japan_3700BP_2600BP	0	0	postNeol
VK330	PostNeol_EuropeW	EuropeNW_4000BP_500BP	SteppeC_8300BP_7000BP	0	0	postNeol
VK330	PostNeol_EuropeW	EuropeNW_4000BP_500BP	Botai_5600BP_5100BP	0	0	postNeol
VK330	PostNeol_EuropeW	EuropeNW_4000BP_500BP	SteppeC_6700BP_4600BP	0	0	postNeol
VK330	PostNeol_EuropeW	EuropeNW_4000BP_500BP	SteppeCE_7000BP_3600BP	0	0	postNeol
VK330	PostNeol_EuropeW	EuropeNW_4000BP_500BP	SiberiaNE_9800BP	0	0	postNeol
VK330	PostNeol_EuropeW	EuropeNW_4000BP_500BP	Amur_7500BP	0	0	postNeol
VK330	PostNeol_EuropeW	EuropeNW_4000BP_500BP	Baikal_8000BP_7200BP	0	0	postNeol
VK365	PostNeol_EuropeW	EuropeNW_4000BP_500BP	RussiaNW_11000BP_8000BP	0	0	postNeol
VK365	PostNeol_EuropeW	EuropeNW_4000BP_500BP	MiddleDon_7500BP	0	0	postNeol
VK365	PostNeol_EuropeW	EuropeNW_4000BP_500BP	Ukraine_10000BP_4000BP	0.01	0.0172	postNeol
VK365	PostNeol_EuropeW	EuropeNW_4000BP_500BP	Italy_15000BP_9000BP	0.004	0.0109	postNeol
VK365	PostNeol_EuropeW	EuropeNW_4000BP_500BP	Caucasus_13000BP_10000BP	0	0	postNeol
VK365	PostNeol_EuropeW	EuropeNW_4000BP_500BP	Iran_10000BP_8500BP	0	0	postNeol
VK365	PostNeol_EuropeW	EuropeNW_4000BP_500BP	Turkmenistan_7000BP_5000BP	0	0	postNeol
VK365	PostNeol_EuropeW	EuropeNW_4000BP_500BP	LevantEuropeS_4700BP_1700BP	0.221	0.0489	postNeol
VK365	PostNeol_EuropeW	EuropeNW_4000BP_500BP	EuropeS_8000BP_6000BP	0	0	postNeol
VK365	PostNeol_EuropeW	EuropeNW_4000BP_500BP	EuropeCE_7000BP_5500BP	0	0.0115	postNeol
VK365	PostNeol_EuropeW	EuropeNW_4000BP_500BP	EuropeEW_8500BP_6500BP	0	0	postNeol
VK365	PostNeol_EuropeW	EuropeNW_4000BP_500BP	Anatolia_8500BP_8000BP	0	0	postNeol
VK365	PostNeol_EuropeW	EuropeNW_4000BP_500BP	EuropeSW_6000BP_3500BP	0.208	0.0487	postNeol
VK365	PostNeol_EuropeW	EuropeNW_4000BP_500BP	Iberia_7300BP_3500BP	0	0	postNeol
VK365	PostNeol_EuropeW	EuropeNW_4000BP_500BP	Italy_5500BP_4000BP	0	0	postNeol
VK365	PostNeol_EuropeW	EuropeNW_4000BP_500BP	EuropeNW_6000BP_5000BP	0	0	postNeol
VK365	PostNeol_EuropeW	EuropeNW_4000BP_500BP	Scotland_5200BP_4800BP	0	0	postNeol
VK365	PostNeol_EuropeW	EuropeNW_4000BP_500BP	Scandinavia_5600BP_4600BP	0	0.015	postNeol
VK365	PostNeol_EuropeW	EuropeNW_4000BP_500BP	Poland_5000BP_4700BP	0.128	0.0338	postNeol
VK365	PostNeol_EuropeW	EuropeNW_4000BP_500BP	CanaryIslands_1300BP_900BP	0	0.0017	postNeol
VK365	PostNeol_EuropeW	EuropeNW_4000BP_500BP	Steppe_5000BP_4300BP	0.428	0.0335	postNeol
VK365	PostNeol_EuropeW	EuropeNW_4000BP_500BP	Laos_7800BP	0	0	postNeol
VK365	PostNeol_EuropeW	EuropeNW_4000BP_500BP	Andaman_100BP	0	0	postNeol
VK365	PostNeol_EuropeW	EuropeNW_4000BP_500BP	SEAsia_4200BP_2200BP	0	0	postNeol
VK365	PostNeol_EuropeW	EuropeNW_4000BP_500BP	Thailand_1700BP	0	0	postNeol
VK365	PostNeol_EuropeW	EuropeNW_4000BP_500BP	Japan_3700BP_2600BP	0	0	postNeol
VK365	PostNeol_EuropeW	EuropeNW_4000BP_500BP	SteppeC_8300BP_7000BP	0	0	postNeol
VK365	PostNeol_EuropeW	EuropeNW_4000BP_500BP	Botai_5600BP_5100BP	0	0	postNeol
VK365	PostNeol_EuropeW	EuropeNW_4000BP_500BP	SteppeC_6700BP_4600BP	0	0	postNeol
VK365	PostNeol_EuropeW	EuropeNW_4000BP_500BP	SteppeCE_7000BP_3600BP	0	0	postNeol
VK365	PostNeol_EuropeW	EuropeNW_4000BP_500BP	SiberiaNE_9800BP	0	0	postNeol
VK365	PostNeol_EuropeW	EuropeNW_4000BP_500BP	Amur_7500BP	0	0	postNeol
VK365	PostNeol_EuropeW	EuropeNW_4000BP_500BP	Baikal_8000BP_7200BP	0	0	postNeol
RISE61	PostNeol_EuropeW	Scandinavia_4600BP_3800BP	RussiaNW_11000BP_8000BP	0	0	postNeol
RISE61	PostNeol_EuropeW	Scandinavia_4600BP_3800BP	MiddleDon_7500BP	0.027	0.0336	postNeol
RISE61	PostNeol_EuropeW	Scandinavia_4600BP_3800BP	Ukraine_10000BP_4000BP	0	0	postNeol
RISE61	PostNeol_EuropeW	Scandinavia_4600BP_3800BP	Italy_15000BP_9000BP	0	0	postNeol
RISE61	PostNeol_EuropeW	Scandinavia_4600BP_3800BP	Caucasus_13000BP_10000BP	0	0	postNeol
RISE61	PostNeol_EuropeW	Scandinavia_4600BP_3800BP	Iran_10000BP_8500BP	0	0	postNeol
RISE61	PostNeol_EuropeW	Scandinavia_4600BP_3800BP	Turkmenistan_7000BP_5000BP	0	0	postNeol
RISE61	PostNeol_EuropeW	Scandinavia_4600BP_3800BP	LevantEuropeS_4700BP_1700BP	0.026	0.0322	postNeol
RISE61	PostNeol_EuropeW	Scandinavia_4600BP_3800BP	EuropeS_8000BP_6000BP	0	0	postNeol
RISE61	PostNeol_EuropeW	Scandinavia_4600BP_3800BP	EuropeCE_7000BP_5500BP	0	0.0026	postNeol
RISE61	PostNeol_EuropeW	Scandinavia_4600BP_3800BP	EuropeEW_8500BP_6500BP	0	0	postNeol
RISE61	PostNeol_EuropeW	Scandinavia_4600BP_3800BP	Anatolia_8500BP_8000BP	0	0	postNeol
RISE61	PostNeol_EuropeW	Scandinavia_4600BP_3800BP	EuropeSW_6000BP_3500BP	0	0	postNeol
RISE61	PostNeol_EuropeW	Scandinavia_4600BP_3800BP	Iberia_7300BP_3500BP	0	0	postNeol
RISE61	PostNeol_EuropeW	Scandinavia_4600BP_3800BP	Italy_5500BP_4000BP	0	0	postNeol
RISE61	PostNeol_EuropeW	Scandinavia_4600BP_3800BP	EuropeNW_6000BP_5000BP	0	0	postNeol
RISE61	PostNeol_EuropeW	Scandinavia_4600BP_3800BP	Scotland_5200BP_4800BP	0	0	postNeol
RISE61	PostNeol_EuropeW	Scandinavia_4600BP_3800BP	Scandinavia_5600BP_4600BP	0.016	0.0384	postNeol
RISE61	PostNeol_EuropeW	Scandinavia_4600BP_3800BP	Poland_5000BP_4700BP	0.31	0.0357	postNeol
RISE61	PostNeol_EuropeW	Scandinavia_4600BP_3800BP	CanaryIslands_1300BP_900BP	0	0.0017	postNeol
RISE61	PostNeol_EuropeW	Scandinavia_4600BP_3800BP	Steppe_5000BP_4300BP	0.621	0.0443	postNeol
RISE61	PostNeol_EuropeW	Scandinavia_4600BP_3800BP	Laos_7800BP	0	0	postNeol
RISE61	PostNeol_EuropeW	Scandinavia_4600BP_3800BP	Andaman_100BP	0	0	postNeol
RISE61	PostNeol_EuropeW	Scandinavia_4600BP_3800BP	SEAsia_4200BP_2200BP	0	0	postNeol
RISE61	PostNeol_EuropeW	Scandinavia_4600BP_3800BP	Thailand_1700BP	0	0	postNeol
RISE61	PostNeol_EuropeW	Scandinavia_4600BP_3800BP	Japan_3700BP_2600BP	0	0	postNeol
RISE61	PostNeol_EuropeW	Scandinavia_4600BP_3800BP	SteppeC_8300BP_7000BP	0	0	postNeol
RISE61	PostNeol_EuropeW	Scandinavia_4600BP_3800BP	Botai_5600BP_5100BP	0	0	postNeol
RISE61	PostNeol_EuropeW	Scandinavia_4600BP_3800BP	SteppeC_6700BP_4600BP	0	0	postNeol
RISE61	PostNeol_EuropeW	Scandinavia_4600BP_3800BP	SteppeCE_7000BP_3600BP	0	0	postNeol
RISE61	PostNeol_EuropeW	Scandinavia_4600BP_3800BP	SiberiaNE_9800BP	0	0	postNeol
RISE61	PostNeol_EuropeW	Scandinavia_4600BP_3800BP	Amur_7500BP	0	0	postNeol
RISE61	PostNeol_EuropeW	Scandinavia_4600BP_3800BP	Baikal_8000BP_7200BP	0	0	postNeol
NEO735	PostNeol_EuropeW	Scandinavia_4200BP_3200BP	RussiaNW_11000BP_8000BP	0	0	postNeol
NEO735	PostNeol_EuropeW	Scandinavia_4200BP_3200BP	MiddleDon_7500BP	0	0	postNeol
NEO735	PostNeol_EuropeW	Scandinavia_4200BP_3200BP	Ukraine_10000BP_4000BP	0	0	postNeol
NEO735	PostNeol_EuropeW	Scandinavia_4200BP_3200BP	Italy_15000BP_9000BP	0.014	0.0125	postNeol
NEO735	PostNeol_EuropeW	Scandinavia_4200BP_3200BP	Caucasus_13000BP_10000BP	0	0	postNeol
NEO735	PostNeol_EuropeW	Scandinavia_4200BP_3200BP	Iran_10000BP_8500BP	0	0	postNeol
NEO735	PostNeol_EuropeW	Scandinavia_4200BP_3200BP	Turkmenistan_7000BP_5000BP	0	0	postNeol
NEO735	PostNeol_EuropeW	Scandinavia_4200BP_3200BP	LevantEuropeS_4700BP_1700BP	0	0	postNeol
NEO735	PostNeol_EuropeW	Scandinavia_4200BP_3200BP	EuropeS_8000BP_6000BP	0	0	postNeol
NEO735	PostNeol_EuropeW	Scandinavia_4200BP_3200BP	EuropeCE_7000BP_5500BP	0	0	postNeol
NEO735	PostNeol_EuropeW	Scandinavia_4200BP_3200BP	EuropeEW_8500BP_6500BP	0	0	postNeol
NEO735	PostNeol_EuropeW	Scandinavia_4200BP_3200BP	Anatolia_8500BP_8000BP	0	0	postNeol
NEO735	PostNeol_EuropeW	Scandinavia_4200BP_3200BP	EuropeSW_6000BP_3500BP	0	0	postNeol
NEO735	PostNeol_EuropeW	Scandinavia_4200BP_3200BP	Iberia_7300BP_3500BP	0	0	postNeol
NEO735	PostNeol_EuropeW	Scandinavia_4200BP_3200BP	Italy_5500BP_4000BP	0	0	postNeol
NEO735	PostNeol_EuropeW	Scandinavia_4200BP_3200BP	EuropeNW_6000BP_5000BP	0	0	postNeol
NEO735	PostNeol_EuropeW	Scandinavia_4200BP_3200BP	Scotland_5200BP_4800BP	0	0	postNeol
NEO735	PostNeol_EuropeW	Scandinavia_4200BP_3200BP	Scandinavia_5600BP_4600BP	0.077	0.033	postNeol
NEO735	PostNeol_EuropeW	Scandinavia_4200BP_3200BP	Poland_5000BP_4700BP	0.23	0.0248	postNeol
NEO735	PostNeol_EuropeW	Scandinavia_4200BP_3200BP	CanaryIslands_1300BP_900BP	0	0	postNeol
NEO735	PostNeol_EuropeW	Scandinavia_4200BP_3200BP	Steppe_5000BP_4300BP	0.68	0.0184	postNeol
NEO735	PostNeol_EuropeW	Scandinavia_4200BP_3200BP	Laos_7800BP	0	0	postNeol
NEO735	PostNeol_EuropeW	Scandinavia_4200BP_3200BP	Andaman_100BP	0	0	postNeol
NEO735	PostNeol_EuropeW	Scandinavia_4200BP_3200BP	SEAsia_4200BP_2200BP	0	0	postNeol
NEO735	PostNeol_EuropeW	Scandinavia_4200BP_3200BP	Thailand_1700BP	0	0	postNeol
NEO735	PostNeol_EuropeW	Scandinavia_4200BP_3200BP	Japan_3700BP_2600BP	0	0	postNeol
NEO735	PostNeol_EuropeW	Scandinavia_4200BP_3200BP	SteppeC_8300BP_7000BP	0	0	postNeol
NEO735	PostNeol_EuropeW	Scandinavia_4200BP_3200BP	Botai_5600BP_5100BP	0	0	postNeol
NEO735	PostNeol_EuropeW	Scandinavia_4200BP_3200BP	SteppeC_6700BP_4600BP	0	0	postNeol
NEO735	PostNeol_EuropeW	Scandinavia_4200BP_3200BP	SteppeCE_7000BP_3600BP	0	0	postNeol
NEO735	PostNeol_EuropeW	Scandinavia_4200BP_3200BP	SiberiaNE_9800BP	0	0	postNeol
NEO735	PostNeol_EuropeW	Scandinavia_4200BP_3200BP	Amur_7500BP	0	0	postNeol
NEO735	PostNeol_EuropeW	Scandinavia_4200BP_3200BP	Baikal_8000BP_7200BP	0	0	postNeol
NEO738	PostNeol_EuropeW	Scandinavia_4200BP_3200BP	RussiaNW_11000BP_8000BP	0	0	postNeol
NEO738	PostNeol_EuropeW	Scandinavia_4200BP_3200BP	MiddleDon_7500BP	0	0	postNeol
NEO738	PostNeol_EuropeW	Scandinavia_4200BP_3200BP	Ukraine_10000BP_4000BP	0	0	postNeol
NEO738	PostNeol_EuropeW	Scandinavia_4200BP_3200BP	Italy_15000BP_9000BP	0.008	0.0156	postNeol
NEO738	PostNeol_EuropeW	Scandinavia_4200BP_3200BP	Caucasus_13000BP_10000BP	0	0	postNeol
NEO738	PostNeol_EuropeW	Scandinavia_4200BP_3200BP	Iran_10000BP_8500BP	0	0	postNeol
NEO738	PostNeol_EuropeW	Scandinavia_4200BP_3200BP	Turkmenistan_7000BP_5000BP	0	0	postNeol
NEO738	PostNeol_EuropeW	Scandinavia_4200BP_3200BP	LevantEuropeS_4700BP_1700BP	0	0	postNeol
NEO738	PostNeol_EuropeW	Scandinavia_4200BP_3200BP	EuropeS_8000BP_6000BP	0	0	postNeol
NEO738	PostNeol_EuropeW	Scandinavia_4200BP_3200BP	EuropeCE_7000BP_5500BP	0	0	postNeol
NEO738	PostNeol_EuropeW	Scandinavia_4200BP_3200BP	EuropeEW_8500BP_6500BP	0	0	postNeol
NEO738	PostNeol_EuropeW	Scandinavia_4200BP_3200BP	Anatolia_8500BP_8000BP	0	0	postNeol
NEO738	PostNeol_EuropeW	Scandinavia_4200BP_3200BP	EuropeSW_6000BP_3500BP	0	0	postNeol
NEO738	PostNeol_EuropeW	Scandinavia_4200BP_3200BP	Iberia_7300BP_3500BP	0	0	postNeol
NEO738	PostNeol_EuropeW	Scandinavia_4200BP_3200BP	Italy_5500BP_4000BP	0	0	postNeol
NEO738	PostNeol_EuropeW	Scandinavia_4200BP_3200BP	EuropeNW_6000BP_5000BP	0	0	postNeol
NEO738	PostNeol_EuropeW	Scandinavia_4200BP_3200BP	Scotland_5200BP_4800BP	0	0	postNeol
NEO738	PostNeol_EuropeW	Scandinavia_4200BP_3200BP	Scandinavia_5600BP_4600BP	0.123	0.0398	postNeol
NEO738	PostNeol_EuropeW	Scandinavia_4200BP_3200BP	Poland_5000BP_4700BP	0.199	0.0369	postNeol
NEO738	PostNeol_EuropeW	Scandinavia_4200BP_3200BP	CanaryIslands_1300BP_900BP	0	0	postNeol
NEO738	PostNeol_EuropeW	Scandinavia_4200BP_3200BP	Steppe_5000BP_4300BP	0.671	0.0232	postNeol
NEO738	PostNeol_EuropeW	Scandinavia_4200BP_3200BP	Laos_7800BP	0	0	postNeol
NEO738	PostNeol_EuropeW	Scandinavia_4200BP_3200BP	Andaman_100BP	0	0	postNeol
NEO738	PostNeol_EuropeW	Scandinavia_4200BP_3200BP	SEAsia_4200BP_2200BP	0	0	postNeol
NEO738	PostNeol_EuropeW	Scandinavia_4200BP_3200BP	Thailand_1700BP	0	0	postNeol
NEO738	PostNeol_EuropeW	Scandinavia_4200BP_3200BP	Japan_3700BP_2600BP	0	0	postNeol
NEO738	PostNeol_EuropeW	Scandinavia_4200BP_3200BP	SteppeC_8300BP_7000BP	0	0	postNeol
NEO738	PostNeol_EuropeW	Scandinavia_4200BP_3200BP	Botai_5600BP_5100BP	0	0	postNeol
NEO738	PostNeol_EuropeW	Scandinavia_4200BP_3200BP	SteppeC_6700BP_4600BP	0	0	postNeol
NEO738	PostNeol_EuropeW	Scandinavia_4200BP_3200BP	SteppeCE_7000BP_3600BP	0	0	postNeol
NEO738	PostNeol_EuropeW	Scandinavia_4200BP_3200BP	SiberiaNE_9800BP	0	0	postNeol
NEO738	PostNeol_EuropeW	Scandinavia_4200BP_3200BP	Amur_7500BP	0	0	postNeol
NEO738	PostNeol_EuropeW	Scandinavia_4200BP_3200BP	Baikal_8000BP_7200BP	0	0	postNeol
NEO739	PostNeol_EuropeW	Scandinavia_4200BP_3200BP	RussiaNW_11000BP_8000BP	0	0	postNeol
NEO739	PostNeol_EuropeW	Scandinavia_4200BP_3200BP	MiddleDon_7500BP	0	0	postNeol
NEO739	PostNeol_EuropeW	Scandinavia_4200BP_3200BP	Ukraine_10000BP_4000BP	0	0	postNeol
NEO739	PostNeol_EuropeW	Scandinavia_4200BP_3200BP	Italy_15000BP_9000BP	0.016	0.0142	postNeol
NEO739	PostNeol_EuropeW	Scandinavia_4200BP_3200BP	Caucasus_13000BP_10000BP	0	0	postNeol
NEO739	PostNeol_EuropeW	Scandinavia_4200BP_3200BP	Iran_10000BP_8500BP	0	0	postNeol
NEO739	PostNeol_EuropeW	Scandinavia_4200BP_3200BP	Turkmenistan_7000BP_5000BP	0	0	postNeol
NEO739	PostNeol_EuropeW	Scandinavia_4200BP_3200BP	LevantEuropeS_4700BP_1700BP	0	0	postNeol
NEO739	PostNeol_EuropeW	Scandinavia_4200BP_3200BP	EuropeS_8000BP_6000BP	0	0	postNeol
NEO739	PostNeol_EuropeW	Scandinavia_4200BP_3200BP	EuropeCE_7000BP_5500BP	0	0	postNeol
NEO739	PostNeol_EuropeW	Scandinavia_4200BP_3200BP	EuropeEW_8500BP_6500BP	0	0	postNeol
NEO739	PostNeol_EuropeW	Scandinavia_4200BP_3200BP	Anatolia_8500BP_8000BP	0	0	postNeol
NEO739	PostNeol_EuropeW	Scandinavia_4200BP_3200BP	EuropeSW_6000BP_3500BP	0	0	postNeol
NEO739	PostNeol_EuropeW	Scandinavia_4200BP_3200BP	Iberia_7300BP_3500BP	0	0	postNeol
NEO739	PostNeol_EuropeW	Scandinavia_4200BP_3200BP	Italy_5500BP_4000BP	0	0	postNeol
NEO739	PostNeol_EuropeW	Scandinavia_4200BP_3200BP	EuropeNW_6000BP_5000BP	0	0	postNeol
NEO739	PostNeol_EuropeW	Scandinavia_4200BP_3200BP	Scotland_5200BP_4800BP	0	0	postNeol
NEO739	PostNeol_EuropeW	Scandinavia_4200BP_3200BP	Scandinavia_5600BP_4600BP	0.067	0.0395	postNeol
NEO739	PostNeol_EuropeW	Scandinavia_4200BP_3200BP	Poland_5000BP_4700BP	0.262	0.0353	postNeol
NEO739	PostNeol_EuropeW	Scandinavia_4200BP_3200BP	CanaryIslands_1300BP_900BP	0	0	postNeol
NEO739	PostNeol_EuropeW	Scandinavia_4200BP_3200BP	Steppe_5000BP_4300BP	0.655	0.0272	postNeol
NEO739	PostNeol_EuropeW	Scandinavia_4200BP_3200BP	Laos_7800BP	0	0	postNeol
NEO739	PostNeol_EuropeW	Scandinavia_4200BP_3200BP	Andaman_100BP	0	0	postNeol
NEO739	PostNeol_EuropeW	Scandinavia_4200BP_3200BP	SEAsia_4200BP_2200BP	0	0	postNeol
NEO739	PostNeol_EuropeW	Scandinavia_4200BP_3200BP	Thailand_1700BP	0	0	postNeol
NEO739	PostNeol_EuropeW	Scandinavia_4200BP_3200BP	Japan_3700BP_2600BP	0	0	postNeol
NEO739	PostNeol_EuropeW	Scandinavia_4200BP_3200BP	SteppeC_8300BP_7000BP	0	0	postNeol
NEO739	PostNeol_EuropeW	Scandinavia_4200BP_3200BP	Botai_5600BP_5100BP	0	0	postNeol
NEO739	PostNeol_EuropeW	Scandinavia_4200BP_3200BP	SteppeC_6700BP_4600BP	0	0	postNeol
NEO739	PostNeol_EuropeW	Scandinavia_4200BP_3200BP	SteppeCE_7000BP_3600BP	0	0	postNeol
NEO739	PostNeol_EuropeW	Scandinavia_4200BP_3200BP	SiberiaNE_9800BP	0	0	postNeol
NEO739	PostNeol_EuropeW	Scandinavia_4200BP_3200BP	Amur_7500BP	0	0	postNeol
NEO739	PostNeol_EuropeW	Scandinavia_4200BP_3200BP	Baikal_8000BP_7200BP	0	0	postNeol
NEO752	PostNeol_EuropeW	Scandinavia_4200BP_3200BP	RussiaNW_11000BP_8000BP	0	0	postNeol
NEO752	PostNeol_EuropeW	Scandinavia_4200BP_3200BP	MiddleDon_7500BP	0	0	postNeol
NEO752	PostNeol_EuropeW	Scandinavia_4200BP_3200BP	Ukraine_10000BP_4000BP	0	0	postNeol
NEO752	PostNeol_EuropeW	Scandinavia_4200BP_3200BP	Italy_15000BP_9000BP	0.028	0.017	postNeol
NEO752	PostNeol_EuropeW	Scandinavia_4200BP_3200BP	Caucasus_13000BP_10000BP	0	0	postNeol
NEO752	PostNeol_EuropeW	Scandinavia_4200BP_3200BP	Iran_10000BP_8500BP	0	0	postNeol
NEO752	PostNeol_EuropeW	Scandinavia_4200BP_3200BP	Turkmenistan_7000BP_5000BP	0	0	postNeol
NEO752	PostNeol_EuropeW	Scandinavia_4200BP_3200BP	LevantEuropeS_4700BP_1700BP	0	0	postNeol
NEO752	PostNeol_EuropeW	Scandinavia_4200BP_3200BP	EuropeS_8000BP_6000BP	0	0	postNeol
NEO752	PostNeol_EuropeW	Scandinavia_4200BP_3200BP	EuropeCE_7000BP_5500BP	0	0	postNeol
NEO752	PostNeol_EuropeW	Scandinavia_4200BP_3200BP	EuropeEW_8500BP_6500BP	0	0	postNeol
NEO752	PostNeol_EuropeW	Scandinavia_4200BP_3200BP	Anatolia_8500BP_8000BP	0	0	postNeol
NEO752	PostNeol_EuropeW	Scandinavia_4200BP_3200BP	EuropeSW_6000BP_3500BP	0	0	postNeol
NEO752	PostNeol_EuropeW	Scandinavia_4200BP_3200BP	Iberia_7300BP_3500BP	0	0	postNeol
NEO752	PostNeol_EuropeW	Scandinavia_4200BP_3200BP	Italy_5500BP_4000BP	0	0	postNeol
NEO752	PostNeol_EuropeW	Scandinavia_4200BP_3200BP	EuropeNW_6000BP_5000BP	0	0	postNeol
NEO752	PostNeol_EuropeW	Scandinavia_4200BP_3200BP	Scotland_5200BP_4800BP	0	0	postNeol
NEO752	PostNeol_EuropeW	Scandinavia_4200BP_3200BP	Scandinavia_5600BP_4600BP	0.105	0.0338	postNeol
NEO752	PostNeol_EuropeW	Scandinavia_4200BP_3200BP	Poland_5000BP_4700BP	0.231	0.03	postNeol
NEO752	PostNeol_EuropeW	Scandinavia_4200BP_3200BP	CanaryIslands_1300BP_900BP	0	0	postNeol
NEO752	PostNeol_EuropeW	Scandinavia_4200BP_3200BP	Steppe_5000BP_4300BP	0.636	0.0187	postNeol
NEO752	PostNeol_EuropeW	Scandinavia_4200BP_3200BP	Laos_7800BP	0	0	postNeol
NEO752	PostNeol_EuropeW	Scandinavia_4200BP_3200BP	Andaman_100BP	0	0	postNeol
NEO752	PostNeol_EuropeW	Scandinavia_4200BP_3200BP	SEAsia_4200BP_2200BP	0	0	postNeol
NEO752	PostNeol_EuropeW	Scandinavia_4200BP_3200BP	Thailand_1700BP	0	0	postNeol
NEO752	PostNeol_EuropeW	Scandinavia_4200BP_3200BP	Japan_3700BP_2600BP	0	0	postNeol
NEO752	PostNeol_EuropeW	Scandinavia_4200BP_3200BP	SteppeC_8300BP_7000BP	0	0	postNeol
NEO752	PostNeol_EuropeW	Scandinavia_4200BP_3200BP	Botai_5600BP_5100BP	0	0	postNeol
NEO752	PostNeol_EuropeW	Scandinavia_4200BP_3200BP	SteppeC_6700BP_4600BP	0	0	postNeol
NEO752	PostNeol_EuropeW	Scandinavia_4200BP_3200BP	SteppeCE_7000BP_3600BP	0	0	postNeol
NEO752	PostNeol_EuropeW	Scandinavia_4200BP_3200BP	SiberiaNE_9800BP	0	0	postNeol
NEO752	PostNeol_EuropeW	Scandinavia_4200BP_3200BP	Amur_7500BP	0	0	postNeol
NEO752	PostNeol_EuropeW	Scandinavia_4200BP_3200BP	Baikal_8000BP_7200BP	0	0	postNeol
NEO860	PostNeol_EuropeW	Scandinavia_4200BP_3200BP	RussiaNW_11000BP_8000BP	0	0	postNeol
NEO860	PostNeol_EuropeW	Scandinavia_4200BP_3200BP	MiddleDon_7500BP	0	0	postNeol
NEO860	PostNeol_EuropeW	Scandinavia_4200BP_3200BP	Ukraine_10000BP_4000BP	0.005	0.0191	postNeol
NEO860	PostNeol_EuropeW	Scandinavia_4200BP_3200BP	Italy_15000BP_9000BP	0.011	0.0128	postNeol
NEO860	PostNeol_EuropeW	Scandinavia_4200BP_3200BP	Caucasus_13000BP_10000BP	0	0	postNeol
NEO860	PostNeol_EuropeW	Scandinavia_4200BP_3200BP	Iran_10000BP_8500BP	0	0	postNeol
NEO860	PostNeol_EuropeW	Scandinavia_4200BP_3200BP	Turkmenistan_7000BP_5000BP	0	0	postNeol
NEO860	PostNeol_EuropeW	Scandinavia_4200BP_3200BP	LevantEuropeS_4700BP_1700BP	0	0	postNeol
NEO860	PostNeol_EuropeW	Scandinavia_4200BP_3200BP	EuropeS_8000BP_6000BP	0	0	postNeol
NEO860	PostNeol_EuropeW	Scandinavia_4200BP_3200BP	EuropeCE_7000BP_5500BP	0.007	0.0409	postNeol
NEO860	PostNeol_EuropeW	Scandinavia_4200BP_3200BP	EuropeEW_8500BP_6500BP	0	0.0259	postNeol
NEO860	PostNeol_EuropeW	Scandinavia_4200BP_3200BP	Anatolia_8500BP_8000BP	0	0	postNeol
NEO860	PostNeol_EuropeW	Scandinavia_4200BP_3200BP	EuropeSW_6000BP_3500BP	0.021	0.0392	postNeol
NEO860	PostNeol_EuropeW	Scandinavia_4200BP_3200BP	Iberia_7300BP_3500BP	0	0	postNeol
NEO860	PostNeol_EuropeW	Scandinavia_4200BP_3200BP	Italy_5500BP_4000BP	0	0	postNeol
NEO860	PostNeol_EuropeW	Scandinavia_4200BP_3200BP	EuropeNW_6000BP_5000BP	0	0	postNeol
NEO860	PostNeol_EuropeW	Scandinavia_4200BP_3200BP	Scotland_5200BP_4800BP	0	0.0009	postNeol
NEO860	PostNeol_EuropeW	Scandinavia_4200BP_3200BP	Scandinavia_5600BP_4600BP	0.11	0.0396	postNeol
NEO860	PostNeol_EuropeW	Scandinavia_4200BP_3200BP	Poland_5000BP_4700BP	0.175	0.0265	postNeol
NEO860	PostNeol_EuropeW	Scandinavia_4200BP_3200BP	CanaryIslands_1300BP_900BP	0	0	postNeol
NEO860	PostNeol_EuropeW	Scandinavia_4200BP_3200BP	Steppe_5000BP_4300BP	0.671	0.0252	postNeol
NEO860	PostNeol_EuropeW	Scandinavia_4200BP_3200BP	Laos_7800BP	0	0	postNeol
NEO860	PostNeol_EuropeW	Scandinavia_4200BP_3200BP	Andaman_100BP	0	0	postNeol
NEO860	PostNeol_EuropeW	Scandinavia_4200BP_3200BP	SEAsia_4200BP_2200BP	0	0	postNeol
NEO860	PostNeol_EuropeW	Scandinavia_4200BP_3200BP	Thailand_1700BP	0	0	postNeol
NEO860	PostNeol_EuropeW	Scandinavia_4200BP_3200BP	Japan_3700BP_2600BP	0	0	postNeol
NEO860	PostNeol_EuropeW	Scandinavia_4200BP_3200BP	SteppeC_8300BP_7000BP	0	0	postNeol
NEO860	PostNeol_EuropeW	Scandinavia_4200BP_3200BP	Botai_5600BP_5100BP	0	0	postNeol
NEO860	PostNeol_EuropeW	Scandinavia_4200BP_3200BP	SteppeC_6700BP_4600BP	0	0	postNeol
NEO860	PostNeol_EuropeW	Scandinavia_4200BP_3200BP	SteppeCE_7000BP_3600BP	0	0	postNeol
NEO860	PostNeol_EuropeW	Scandinavia_4200BP_3200BP	SiberiaNE_9800BP	0	0	postNeol
NEO860	PostNeol_EuropeW	Scandinavia_4200BP_3200BP	Amur_7500BP	0	0	postNeol
NEO860	PostNeol_EuropeW	Scandinavia_4200BP_3200BP	Baikal_8000BP_7200BP	0	0	postNeol
NEO861	PostNeol_EuropeW	Scandinavia_4200BP_3200BP	RussiaNW_11000BP_8000BP	0	0	postNeol
NEO861	PostNeol_EuropeW	Scandinavia_4200BP_3200BP	MiddleDon_7500BP	0	0	postNeol
NEO861	PostNeol_EuropeW	Scandinavia_4200BP_3200BP	Ukraine_10000BP_4000BP	0.018	0.0153	postNeol
NEO861	PostNeol_EuropeW	Scandinavia_4200BP_3200BP	Italy_15000BP_9000BP	0.015	0.0157	postNeol
NEO861	PostNeol_EuropeW	Scandinavia_4200BP_3200BP	Caucasus_13000BP_10000BP	0	0	postNeol
NEO861	PostNeol_EuropeW	Scandinavia_4200BP_3200BP	Iran_10000BP_8500BP	0	0	postNeol
NEO861	PostNeol_EuropeW	Scandinavia_4200BP_3200BP	Turkmenistan_7000BP_5000BP	0	0	postNeol
NEO861	PostNeol_EuropeW	Scandinavia_4200BP_3200BP	LevantEuropeS_4700BP_1700BP	0	0	postNeol
NEO861	PostNeol_EuropeW	Scandinavia_4200BP_3200BP	EuropeS_8000BP_6000BP	0	0	postNeol
NEO861	PostNeol_EuropeW	Scandinavia_4200BP_3200BP	EuropeCE_7000BP_5500BP	0.017	0.0503	postNeol
NEO861	PostNeol_EuropeW	Scandinavia_4200BP_3200BP	EuropeEW_8500BP_6500BP	0	0.0533	postNeol
NEO861	PostNeol_EuropeW	Scandinavia_4200BP_3200BP	Anatolia_8500BP_8000BP	0	0	postNeol
NEO861	PostNeol_EuropeW	Scandinavia_4200BP_3200BP	EuropeSW_6000BP_3500BP	0	0	postNeol
NEO861	PostNeol_EuropeW	Scandinavia_4200BP_3200BP	Iberia_7300BP_3500BP	0	0	postNeol
NEO861	PostNeol_EuropeW	Scandinavia_4200BP_3200BP	Italy_5500BP_4000BP	0	0	postNeol
NEO861	PostNeol_EuropeW	Scandinavia_4200BP_3200BP	EuropeNW_6000BP_5000BP	0	0	postNeol
NEO861	PostNeol_EuropeW	Scandinavia_4200BP_3200BP	Scotland_5200BP_4800BP	0	0	postNeol
NEO861	PostNeol_EuropeW	Scandinavia_4200BP_3200BP	Scandinavia_5600BP_4600BP	0.163	0.0558	postNeol
NEO861	PostNeol_EuropeW	Scandinavia_4200BP_3200BP	Poland_5000BP_4700BP	0.182	0.0394	postNeol
NEO861	PostNeol_EuropeW	Scandinavia_4200BP_3200BP	CanaryIslands_1300BP_900BP	0	0	postNeol
NEO861	PostNeol_EuropeW	Scandinavia_4200BP_3200BP	Steppe_5000BP_4300BP	0.604	0.0305	postNeol
NEO861	PostNeol_EuropeW	Scandinavia_4200BP_3200BP	Laos_7800BP	0	0	postNeol
NEO861	PostNeol_EuropeW	Scandinavia_4200BP_3200BP	Andaman_100BP	0	0	postNeol
NEO861	PostNeol_EuropeW	Scandinavia_4200BP_3200BP	SEAsia_4200BP_2200BP	0	0	postNeol
NEO861	PostNeol_EuropeW	Scandinavia_4200BP_3200BP	Thailand_1700BP	0	0	postNeol
NEO861	PostNeol_EuropeW	Scandinavia_4200BP_3200BP	Japan_3700BP_2600BP	0	0	postNeol
NEO861	PostNeol_EuropeW	Scandinavia_4200BP_3200BP	SteppeC_8300BP_7000BP	0	0	postNeol
NEO861	PostNeol_EuropeW	Scandinavia_4200BP_3200BP	Botai_5600BP_5100BP	0	0	postNeol
NEO861	PostNeol_EuropeW	Scandinavia_4200BP_3200BP	SteppeC_6700BP_4600BP	0	0	postNeol
NEO861	PostNeol_EuropeW	Scandinavia_4200BP_3200BP	SteppeCE_7000BP_3600BP	0	0	postNeol
NEO861	PostNeol_EuropeW	Scandinavia_4200BP_3200BP	SiberiaNE_9800BP	0	0	postNeol
NEO861	PostNeol_EuropeW	Scandinavia_4200BP_3200BP	Amur_7500BP	0	0	postNeol
NEO861	PostNeol_EuropeW	Scandinavia_4200BP_3200BP	Baikal_8000BP_7200BP	0	0	postNeol
NEO870	PostNeol_EuropeW	Scandinavia_4200BP_3200BP	RussiaNW_11000BP_8000BP	0	0	postNeol
NEO870	PostNeol_EuropeW	Scandinavia_4200BP_3200BP	MiddleDon_7500BP	0	0	postNeol
NEO870	PostNeol_EuropeW	Scandinavia_4200BP_3200BP	Ukraine_10000BP_4000BP	0.005	0.0151	postNeol
NEO870	PostNeol_EuropeW	Scandinavia_4200BP_3200BP	Italy_15000BP_9000BP	0.001	0.0101	postNeol
NEO870	PostNeol_EuropeW	Scandinavia_4200BP_3200BP	Caucasus_13000BP_10000BP	0	0	postNeol
NEO870	PostNeol_EuropeW	Scandinavia_4200BP_3200BP	Iran_10000BP_8500BP	0	0	postNeol
NEO870	PostNeol_EuropeW	Scandinavia_4200BP_3200BP	Turkmenistan_7000BP_5000BP	0	0	postNeol
NEO870	PostNeol_EuropeW	Scandinavia_4200BP_3200BP	LevantEuropeS_4700BP_1700BP	0	0.0193	postNeol
NEO870	PostNeol_EuropeW	Scandinavia_4200BP_3200BP	EuropeS_8000BP_6000BP	0	0	postNeol
NEO870	PostNeol_EuropeW	Scandinavia_4200BP_3200BP	EuropeCE_7000BP_5500BP	0.029	0.0446	postNeol
NEO870	PostNeol_EuropeW	Scandinavia_4200BP_3200BP	EuropeEW_8500BP_6500BP	0	0.0271	postNeol
NEO870	PostNeol_EuropeW	Scandinavia_4200BP_3200BP	Anatolia_8500BP_8000BP	0	0	postNeol
NEO870	PostNeol_EuropeW	Scandinavia_4200BP_3200BP	EuropeSW_6000BP_3500BP	0	0	postNeol
NEO870	PostNeol_EuropeW	Scandinavia_4200BP_3200BP	Iberia_7300BP_3500BP	0	0	postNeol
NEO870	PostNeol_EuropeW	Scandinavia_4200BP_3200BP	Italy_5500BP_4000BP	0	0	postNeol
NEO870	PostNeol_EuropeW	Scandinavia_4200BP_3200BP	EuropeNW_6000BP_5000BP	0	0	postNeol
NEO870	PostNeol_EuropeW	Scandinavia_4200BP_3200BP	Scotland_5200BP_4800BP	0	0	postNeol
NEO870	PostNeol_EuropeW	Scandinavia_4200BP_3200BP	Scandinavia_5600BP_4600BP	0.147	0.031	postNeol
NEO870	PostNeol_EuropeW	Scandinavia_4200BP_3200BP	Poland_5000BP_4700BP	0.145	0.0349	postNeol
NEO870	PostNeol_EuropeW	Scandinavia_4200BP_3200BP	CanaryIslands_1300BP_900BP	0	0	postNeol
NEO870	PostNeol_EuropeW	Scandinavia_4200BP_3200BP	Steppe_5000BP_4300BP	0.673	0.0192	postNeol
NEO870	PostNeol_EuropeW	Scandinavia_4200BP_3200BP	Laos_7800BP	0	0	postNeol
NEO870	PostNeol_EuropeW	Scandinavia_4200BP_3200BP	Andaman_100BP	0	0	postNeol
NEO870	PostNeol_EuropeW	Scandinavia_4200BP_3200BP	SEAsia_4200BP_2200BP	0	0	postNeol
NEO870	PostNeol_EuropeW	Scandinavia_4200BP_3200BP	Thailand_1700BP	0	0	postNeol
NEO870	PostNeol_EuropeW	Scandinavia_4200BP_3200BP	Japan_3700BP_2600BP	0	0	postNeol
NEO870	PostNeol_EuropeW	Scandinavia_4200BP_3200BP	SteppeC_8300BP_7000BP	0	0	postNeol
NEO870	PostNeol_EuropeW	Scandinavia_4200BP_3200BP	Botai_5600BP_5100BP	0	0	postNeol
NEO870	PostNeol_EuropeW	Scandinavia_4200BP_3200BP	SteppeC_6700BP_4600BP	0	0	postNeol
NEO870	PostNeol_EuropeW	Scandinavia_4200BP_3200BP	SteppeCE_7000BP_3600BP	0	0	postNeol
NEO870	PostNeol_EuropeW	Scandinavia_4200BP_3200BP	SiberiaNE_9800BP	0	0	postNeol
NEO870	PostNeol_EuropeW	Scandinavia_4200BP_3200BP	Amur_7500BP	0	0	postNeol
NEO870	PostNeol_EuropeW	Scandinavia_4200BP_3200BP	Baikal_8000BP_7200BP	0	0	postNeol
NEO878	PostNeol_EuropeW	Scandinavia_4200BP_3200BP	RussiaNW_11000BP_8000BP	0	0	postNeol
NEO878	PostNeol_EuropeW	Scandinavia_4200BP_3200BP	MiddleDon_7500BP	0	0	postNeol
NEO878	PostNeol_EuropeW	Scandinavia_4200BP_3200BP	Ukraine_10000BP_4000BP	0.021	0.0152	postNeol
NEO878	PostNeol_EuropeW	Scandinavia_4200BP_3200BP	Italy_15000BP_9000BP	0.002	0.0101	postNeol
NEO878	PostNeol_EuropeW	Scandinavia_4200BP_3200BP	Caucasus_13000BP_10000BP	0	0	postNeol
NEO878	PostNeol_EuropeW	Scandinavia_4200BP_3200BP	Iran_10000BP_8500BP	0	0	postNeol
NEO878	PostNeol_EuropeW	Scandinavia_4200BP_3200BP	Turkmenistan_7000BP_5000BP	0	0	postNeol
NEO878	PostNeol_EuropeW	Scandinavia_4200BP_3200BP	LevantEuropeS_4700BP_1700BP	0	0	postNeol
NEO878	PostNeol_EuropeW	Scandinavia_4200BP_3200BP	EuropeS_8000BP_6000BP	0	0	postNeol
NEO878	PostNeol_EuropeW	Scandinavia_4200BP_3200BP	EuropeCE_7000BP_5500BP	0	0	postNeol
NEO878	PostNeol_EuropeW	Scandinavia_4200BP_3200BP	EuropeEW_8500BP_6500BP	0	0	postNeol
NEO878	PostNeol_EuropeW	Scandinavia_4200BP_3200BP	Anatolia_8500BP_8000BP	0	0	postNeol
NEO878	PostNeol_EuropeW	Scandinavia_4200BP_3200BP	EuropeSW_6000BP_3500BP	0	0	postNeol
NEO878	PostNeol_EuropeW	Scandinavia_4200BP_3200BP	Iberia_7300BP_3500BP	0	0	postNeol
NEO878	PostNeol_EuropeW	Scandinavia_4200BP_3200BP	Italy_5500BP_4000BP	0	0	postNeol
NEO878	PostNeol_EuropeW	Scandinavia_4200BP_3200BP	EuropeNW_6000BP_5000BP	0	0	postNeol
NEO878	PostNeol_EuropeW	Scandinavia_4200BP_3200BP	Scotland_5200BP_4800BP	0	0	postNeol
NEO878	PostNeol_EuropeW	Scandinavia_4200BP_3200BP	Scandinavia_5600BP_4600BP	0.144	0.0516	postNeol
NEO878	PostNeol_EuropeW	Scandinavia_4200BP_3200BP	Poland_5000BP_4700BP	0.215	0.0408	postNeol
NEO878	PostNeol_EuropeW	Scandinavia_4200BP_3200BP	CanaryIslands_1300BP_900BP	0	0	postNeol
NEO878	PostNeol_EuropeW	Scandinavia_4200BP_3200BP	Steppe_5000BP_4300BP	0.618	0.0211	postNeol
NEO878	PostNeol_EuropeW	Scandinavia_4200BP_3200BP	Laos_7800BP	0	0	postNeol
NEO878	PostNeol_EuropeW	Scandinavia_4200BP_3200BP	Andaman_100BP	0	0	postNeol
NEO878	PostNeol_EuropeW	Scandinavia_4200BP_3200BP	SEAsia_4200BP_2200BP	0	0	postNeol
NEO878	PostNeol_EuropeW	Scandinavia_4200BP_3200BP	Thailand_1700BP	0	0	postNeol
NEO878	PostNeol_EuropeW	Scandinavia_4200BP_3200BP	Japan_3700BP_2600BP	0	0	postNeol
NEO878	PostNeol_EuropeW	Scandinavia_4200BP_3200BP	SteppeC_8300BP_7000BP	0	0	postNeol
NEO878	PostNeol_EuropeW	Scandinavia_4200BP_3200BP	Botai_5600BP_5100BP	0	0	postNeol
NEO878	PostNeol_EuropeW	Scandinavia_4200BP_3200BP	SteppeC_6700BP_4600BP	0	0	postNeol
NEO878	PostNeol_EuropeW	Scandinavia_4200BP_3200BP	SteppeCE_7000BP_3600BP	0	0	postNeol
NEO878	PostNeol_EuropeW	Scandinavia_4200BP_3200BP	SiberiaNE_9800BP	0	0	postNeol
NEO878	PostNeol_EuropeW	Scandinavia_4200BP_3200BP	Amur_7500BP	0	0	postNeol
NEO878	PostNeol_EuropeW	Scandinavia_4200BP_3200BP	Baikal_8000BP_7200BP	0	0	postNeol
NEO92	PostNeol_EuropeW	Scandinavia_4200BP_3200BP	RussiaNW_11000BP_8000BP	0	0	postNeol
NEO92	PostNeol_EuropeW	Scandinavia_4200BP_3200BP	MiddleDon_7500BP	0	0	postNeol
NEO92	PostNeol_EuropeW	Scandinavia_4200BP_3200BP	Ukraine_10000BP_4000BP	0	0	postNeol
NEO92	PostNeol_EuropeW	Scandinavia_4200BP_3200BP	Italy_15000BP_9000BP	0.007	0.0121	postNeol
NEO92	PostNeol_EuropeW	Scandinavia_4200BP_3200BP	Caucasus_13000BP_10000BP	0	0	postNeol
NEO92	PostNeol_EuropeW	Scandinavia_4200BP_3200BP	Iran_10000BP_8500BP	0	0	postNeol
NEO92	PostNeol_EuropeW	Scandinavia_4200BP_3200BP	Turkmenistan_7000BP_5000BP	0	0	postNeol
NEO92	PostNeol_EuropeW	Scandinavia_4200BP_3200BP	LevantEuropeS_4700BP_1700BP	0	0	postNeol
NEO92	PostNeol_EuropeW	Scandinavia_4200BP_3200BP	EuropeS_8000BP_6000BP	0	0	postNeol
NEO92	PostNeol_EuropeW	Scandinavia_4200BP_3200BP	EuropeCE_7000BP_5500BP	0	0.0076	postNeol
NEO92	PostNeol_EuropeW	Scandinavia_4200BP_3200BP	EuropeEW_8500BP_6500BP	0	0	postNeol
NEO92	PostNeol_EuropeW	Scandinavia_4200BP_3200BP	Anatolia_8500BP_8000BP	0	0	postNeol
NEO92	PostNeol_EuropeW	Scandinavia_4200BP_3200BP	EuropeSW_6000BP_3500BP	0	0	postNeol
NEO92	PostNeol_EuropeW	Scandinavia_4200BP_3200BP	Iberia_7300BP_3500BP	0	0	postNeol
NEO92	PostNeol_EuropeW	Scandinavia_4200BP_3200BP	Italy_5500BP_4000BP	0	0	postNeol
NEO92	PostNeol_EuropeW	Scandinavia_4200BP_3200BP	EuropeNW_6000BP_5000BP	0	0	postNeol
NEO92	PostNeol_EuropeW	Scandinavia_4200BP_3200BP	Scotland_5200BP_4800BP	0	0	postNeol
NEO92	PostNeol_EuropeW	Scandinavia_4200BP_3200BP	Scandinavia_5600BP_4600BP	0.157	0.0373	postNeol
NEO92	PostNeol_EuropeW	Scandinavia_4200BP_3200BP	Poland_5000BP_4700BP	0.201	0.0299	postNeol
NEO92	PostNeol_EuropeW	Scandinavia_4200BP_3200BP	CanaryIslands_1300BP_900BP	0	0	postNeol
NEO92	PostNeol_EuropeW	Scandinavia_4200BP_3200BP	Steppe_5000BP_4300BP	0.636	0.022	postNeol
NEO92	PostNeol_EuropeW	Scandinavia_4200BP_3200BP	Laos_7800BP	0	0	postNeol
NEO92	PostNeol_EuropeW	Scandinavia_4200BP_3200BP	Andaman_100BP	0	0	postNeol
NEO92	PostNeol_EuropeW	Scandinavia_4200BP_3200BP	SEAsia_4200BP_2200BP	0	0	postNeol
NEO92	PostNeol_EuropeW	Scandinavia_4200BP_3200BP	Thailand_1700BP	0	0	postNeol
NEO92	PostNeol_EuropeW	Scandinavia_4200BP_3200BP	Japan_3700BP_2600BP	0	0	postNeol
NEO92	PostNeol_EuropeW	Scandinavia_4200BP_3200BP	SteppeC_8300BP_7000BP	0	0	postNeol
NEO92	PostNeol_EuropeW	Scandinavia_4200BP_3200BP	Botai_5600BP_5100BP	0	0	postNeol
NEO92	PostNeol_EuropeW	Scandinavia_4200BP_3200BP	SteppeC_6700BP_4600BP	0	0	postNeol
NEO92	PostNeol_EuropeW	Scandinavia_4200BP_3200BP	SteppeCE_7000BP_3600BP	0	0	postNeol
NEO92	PostNeol_EuropeW	Scandinavia_4200BP_3200BP	SiberiaNE_9800BP	0	0	postNeol
NEO92	PostNeol_EuropeW	Scandinavia_4200BP_3200BP	Amur_7500BP	0	0	postNeol
NEO92	PostNeol_EuropeW	Scandinavia_4200BP_3200BP	Baikal_8000BP_7200BP	0	0	postNeol
NEO951	PostNeol_EuropeW	Scandinavia_4200BP_3200BP	RussiaNW_11000BP_8000BP	0	0	postNeol
NEO951	PostNeol_EuropeW	Scandinavia_4200BP_3200BP	MiddleDon_7500BP	0	0	postNeol
NEO951	PostNeol_EuropeW	Scandinavia_4200BP_3200BP	Ukraine_10000BP_4000BP	0	0.0006	postNeol
NEO951	PostNeol_EuropeW	Scandinavia_4200BP_3200BP	Italy_15000BP_9000BP	0	0.0053	postNeol
NEO951	PostNeol_EuropeW	Scandinavia_4200BP_3200BP	Caucasus_13000BP_10000BP	0	0	postNeol
NEO951	PostNeol_EuropeW	Scandinavia_4200BP_3200BP	Iran_10000BP_8500BP	0	0	postNeol
NEO951	PostNeol_EuropeW	Scandinavia_4200BP_3200BP	Turkmenistan_7000BP_5000BP	0	0	postNeol
NEO951	PostNeol_EuropeW	Scandinavia_4200BP_3200BP	LevantEuropeS_4700BP_1700BP	0.027	0.0337	postNeol
NEO951	PostNeol_EuropeW	Scandinavia_4200BP_3200BP	EuropeS_8000BP_6000BP	0	0	postNeol
NEO951	PostNeol_EuropeW	Scandinavia_4200BP_3200BP	EuropeCE_7000BP_5500BP	0	0	postNeol
NEO951	PostNeol_EuropeW	Scandinavia_4200BP_3200BP	EuropeEW_8500BP_6500BP	0	0.0302	postNeol
NEO951	PostNeol_EuropeW	Scandinavia_4200BP_3200BP	Anatolia_8500BP_8000BP	0	0	postNeol
NEO951	PostNeol_EuropeW	Scandinavia_4200BP_3200BP	EuropeSW_6000BP_3500BP	0.007	0.0325	postNeol
NEO951	PostNeol_EuropeW	Scandinavia_4200BP_3200BP	Iberia_7300BP_3500BP	0	0	postNeol
NEO951	PostNeol_EuropeW	Scandinavia_4200BP_3200BP	Italy_5500BP_4000BP	0	0	postNeol
NEO951	PostNeol_EuropeW	Scandinavia_4200BP_3200BP	EuropeNW_6000BP_5000BP	0	0.0237	postNeol
NEO951	PostNeol_EuropeW	Scandinavia_4200BP_3200BP	Scotland_5200BP_4800BP	0.004	0.0199	postNeol
NEO951	PostNeol_EuropeW	Scandinavia_4200BP_3200BP	Scandinavia_5600BP_4600BP	0.078	0.044	postNeol
NEO951	PostNeol_EuropeW	Scandinavia_4200BP_3200BP	Poland_5000BP_4700BP	0.217	0.0371	postNeol
NEO951	PostNeol_EuropeW	Scandinavia_4200BP_3200BP	CanaryIslands_1300BP_900BP	0	0	postNeol
NEO951	PostNeol_EuropeW	Scandinavia_4200BP_3200BP	Steppe_5000BP_4300BP	0.667	0.0234	postNeol
NEO951	PostNeol_EuropeW	Scandinavia_4200BP_3200BP	Laos_7800BP	0	0	postNeol
NEO951	PostNeol_EuropeW	Scandinavia_4200BP_3200BP	Andaman_100BP	0	0	postNeol
NEO951	PostNeol_EuropeW	Scandinavia_4200BP_3200BP	SEAsia_4200BP_2200BP	0	0	postNeol
NEO951	PostNeol_EuropeW	Scandinavia_4200BP_3200BP	Thailand_1700BP	0	0	postNeol
NEO951	PostNeol_EuropeW	Scandinavia_4200BP_3200BP	Japan_3700BP_2600BP	0	0	postNeol
NEO951	PostNeol_EuropeW	Scandinavia_4200BP_3200BP	SteppeC_8300BP_7000BP	0	0	postNeol
NEO951	PostNeol_EuropeW	Scandinavia_4200BP_3200BP	Botai_5600BP_5100BP	0	0	postNeol
NEO951	PostNeol_EuropeW	Scandinavia_4200BP_3200BP	SteppeC_6700BP_4600BP	0	0	postNeol
NEO951	PostNeol_EuropeW	Scandinavia_4200BP_3200BP	SteppeCE_7000BP_3600BP	0	0	postNeol
NEO951	PostNeol_EuropeW	Scandinavia_4200BP_3200BP	SiberiaNE_9800BP	0	0	postNeol
NEO951	PostNeol_EuropeW	Scandinavia_4200BP_3200BP	Amur_7500BP	0	0	postNeol
NEO951	PostNeol_EuropeW	Scandinavia_4200BP_3200BP	Baikal_8000BP_7200BP	0	0	postNeol
RISE71	PostNeol_EuropeW	Scandinavia_4200BP_3200BP	RussiaNW_11000BP_8000BP	0	0	postNeol
RISE71	PostNeol_EuropeW	Scandinavia_4200BP_3200BP	MiddleDon_7500BP	0	0	postNeol
RISE71	PostNeol_EuropeW	Scandinavia_4200BP_3200BP	Ukraine_10000BP_4000BP	0.011	0.0245	postNeol
RISE71	PostNeol_EuropeW	Scandinavia_4200BP_3200BP	Italy_15000BP_9000BP	0.026	0.0123	postNeol
RISE71	PostNeol_EuropeW	Scandinavia_4200BP_3200BP	Caucasus_13000BP_10000BP	0	0	postNeol
RISE71	PostNeol_EuropeW	Scandinavia_4200BP_3200BP	Iran_10000BP_8500BP	0	0	postNeol
RISE71	PostNeol_EuropeW	Scandinavia_4200BP_3200BP	Turkmenistan_7000BP_5000BP	0	0	postNeol
RISE71	PostNeol_EuropeW	Scandinavia_4200BP_3200BP	LevantEuropeS_4700BP_1700BP	0	0	postNeol
RISE71	PostNeol_EuropeW	Scandinavia_4200BP_3200BP	EuropeS_8000BP_6000BP	0	0	postNeol
RISE71	PostNeol_EuropeW	Scandinavia_4200BP_3200BP	EuropeCE_7000BP_5500BP	0	0	postNeol
RISE71	PostNeol_EuropeW	Scandinavia_4200BP_3200BP	EuropeEW_8500BP_6500BP	0	0	postNeol
RISE71	PostNeol_EuropeW	Scandinavia_4200BP_3200BP	Anatolia_8500BP_8000BP	0	0	postNeol
RISE71	PostNeol_EuropeW	Scandinavia_4200BP_3200BP	EuropeSW_6000BP_3500BP	0	0.003	postNeol
RISE71	PostNeol_EuropeW	Scandinavia_4200BP_3200BP	Iberia_7300BP_3500BP	0	0	postNeol
RISE71	PostNeol_EuropeW	Scandinavia_4200BP_3200BP	Italy_5500BP_4000BP	0	0	postNeol
RISE71	PostNeol_EuropeW	Scandinavia_4200BP_3200BP	EuropeNW_6000BP_5000BP	0	0.0199	postNeol
RISE71	PostNeol_EuropeW	Scandinavia_4200BP_3200BP	Scotland_5200BP_4800BP	0.011	0.0275	postNeol
RISE71	PostNeol_EuropeW	Scandinavia_4200BP_3200BP	Scandinavia_5600BP_4600BP	0.122	0.0339	postNeol
RISE71	PostNeol_EuropeW	Scandinavia_4200BP_3200BP	Poland_5000BP_4700BP	0.162	0.0262	postNeol
RISE71	PostNeol_EuropeW	Scandinavia_4200BP_3200BP	CanaryIslands_1300BP_900BP	0	0	postNeol
RISE71	PostNeol_EuropeW	Scandinavia_4200BP_3200BP	Steppe_5000BP_4300BP	0.668	0.0266	postNeol
RISE71	PostNeol_EuropeW	Scandinavia_4200BP_3200BP	Laos_7800BP	0	0	postNeol
RISE71	PostNeol_EuropeW	Scandinavia_4200BP_3200BP	Andaman_100BP	0	0	postNeol
RISE71	PostNeol_EuropeW	Scandinavia_4200BP_3200BP	SEAsia_4200BP_2200BP	0	0	postNeol
RISE71	PostNeol_EuropeW	Scandinavia_4200BP_3200BP	Thailand_1700BP	0	0	postNeol
RISE71	PostNeol_EuropeW	Scandinavia_4200BP_3200BP	Japan_3700BP_2600BP	0	0	postNeol
RISE71	PostNeol_EuropeW	Scandinavia_4200BP_3200BP	SteppeC_8300BP_7000BP	0	0	postNeol
RISE71	PostNeol_EuropeW	Scandinavia_4200BP_3200BP	Botai_5600BP_5100BP	0	0	postNeol
RISE71	PostNeol_EuropeW	Scandinavia_4200BP_3200BP	SteppeC_6700BP_4600BP	0	0	postNeol
RISE71	PostNeol_EuropeW	Scandinavia_4200BP_3200BP	SteppeCE_7000BP_3600BP	0	0	postNeol
RISE71	PostNeol_EuropeW	Scandinavia_4200BP_3200BP	SiberiaNE_9800BP	0	0	postNeol
RISE71	PostNeol_EuropeW	Scandinavia_4200BP_3200BP	Amur_7500BP	0	0	postNeol
RISE71	PostNeol_EuropeW	Scandinavia_4200BP_3200BP	Baikal_8000BP_7200BP	0	0	postNeol
Gjerrild5	PostNeol_EuropeW	EuropeNE_4800BP_3000BP	RussiaNW_11000BP_8000BP	0	0	postNeol
Gjerrild5	PostNeol_EuropeW	EuropeNE_4800BP_3000BP	MiddleDon_7500BP	0	0	postNeol
Gjerrild5	PostNeol_EuropeW	EuropeNE_4800BP_3000BP	Ukraine_10000BP_4000BP	0	0	postNeol
Gjerrild5	PostNeol_EuropeW	EuropeNE_4800BP_3000BP	Italy_15000BP_9000BP	0.003	0.0086	postNeol
Gjerrild5	PostNeol_EuropeW	EuropeNE_4800BP_3000BP	Caucasus_13000BP_10000BP	0	0	postNeol
Gjerrild5	PostNeol_EuropeW	EuropeNE_4800BP_3000BP	Iran_10000BP_8500BP	0	0	postNeol
Gjerrild5	PostNeol_EuropeW	EuropeNE_4800BP_3000BP	Turkmenistan_7000BP_5000BP	0	0	postNeol
Gjerrild5	PostNeol_EuropeW	EuropeNE_4800BP_3000BP	LevantEuropeS_4700BP_1700BP	0.011	0.0344	postNeol
Gjerrild5	PostNeol_EuropeW	EuropeNE_4800BP_3000BP	EuropeS_8000BP_6000BP	0	0	postNeol
Gjerrild5	PostNeol_EuropeW	EuropeNE_4800BP_3000BP	EuropeCE_7000BP_5500BP	0.016	0.0437	postNeol
Gjerrild5	PostNeol_EuropeW	EuropeNE_4800BP_3000BP	EuropeEW_8500BP_6500BP	0	0.0232	postNeol
Gjerrild5	PostNeol_EuropeW	EuropeNE_4800BP_3000BP	Anatolia_8500BP_8000BP	0	0	postNeol
Gjerrild5	PostNeol_EuropeW	EuropeNE_4800BP_3000BP	EuropeSW_6000BP_3500BP	0.004	0.026	postNeol
Gjerrild5	PostNeol_EuropeW	EuropeNE_4800BP_3000BP	Iberia_7300BP_3500BP	0	0	postNeol
Gjerrild5	PostNeol_EuropeW	EuropeNE_4800BP_3000BP	Italy_5500BP_4000BP	0	0	postNeol
Gjerrild5	PostNeol_EuropeW	EuropeNE_4800BP_3000BP	EuropeNW_6000BP_5000BP	0	0	postNeol
Gjerrild5	PostNeol_EuropeW	EuropeNE_4800BP_3000BP	Scotland_5200BP_4800BP	0	0	postNeol
Gjerrild5	PostNeol_EuropeW	EuropeNE_4800BP_3000BP	Scandinavia_5600BP_4600BP	0.072	0.0429	postNeol
Gjerrild5	PostNeol_EuropeW	EuropeNE_4800BP_3000BP	Poland_5000BP_4700BP	0.178	0.0376	postNeol
Gjerrild5	PostNeol_EuropeW	EuropeNE_4800BP_3000BP	CanaryIslands_1300BP_900BP	0	0.0042	postNeol
Gjerrild5	PostNeol_EuropeW	EuropeNE_4800BP_3000BP	Steppe_5000BP_4300BP	0.715	0.0256	postNeol
Gjerrild5	PostNeol_EuropeW	EuropeNE_4800BP_3000BP	Laos_7800BP	0	0	postNeol
Gjerrild5	PostNeol_EuropeW	EuropeNE_4800BP_3000BP	Andaman_100BP	0	0	postNeol
Gjerrild5	PostNeol_EuropeW	EuropeNE_4800BP_3000BP	SEAsia_4200BP_2200BP	0	0	postNeol
Gjerrild5	PostNeol_EuropeW	EuropeNE_4800BP_3000BP	Thailand_1700BP	0	0	postNeol
Gjerrild5	PostNeol_EuropeW	EuropeNE_4800BP_3000BP	Japan_3700BP_2600BP	0	0	postNeol
Gjerrild5	PostNeol_EuropeW	EuropeNE_4800BP_3000BP	SteppeC_8300BP_7000BP	0	0	postNeol
Gjerrild5	PostNeol_EuropeW	EuropeNE_4800BP_3000BP	Botai_5600BP_5100BP	0	0	postNeol
Gjerrild5	PostNeol_EuropeW	EuropeNE_4800BP_3000BP	SteppeC_6700BP_4600BP	0	0	postNeol
Gjerrild5	PostNeol_EuropeW	EuropeNE_4800BP_3000BP	SteppeCE_7000BP_3600BP	0	0	postNeol
Gjerrild5	PostNeol_EuropeW	EuropeNE_4800BP_3000BP	SiberiaNE_9800BP	0	0	postNeol
Gjerrild5	PostNeol_EuropeW	EuropeNE_4800BP_3000BP	Amur_7500BP	0	0	postNeol
Gjerrild5	PostNeol_EuropeW	EuropeNE_4800BP_3000BP	Baikal_8000BP_7200BP	0	0	postNeol
NEO792	PostNeol_EuropeW	EuropeNE_4800BP_3000BP	RussiaNW_11000BP_8000BP	0	0	postNeol
NEO792	PostNeol_EuropeW	EuropeNE_4800BP_3000BP	MiddleDon_7500BP	0	0.0048	postNeol
NEO792	PostNeol_EuropeW	EuropeNE_4800BP_3000BP	Ukraine_10000BP_4000BP	0	0.002	postNeol
NEO792	PostNeol_EuropeW	EuropeNE_4800BP_3000BP	Italy_15000BP_9000BP	0	0	postNeol
NEO792	PostNeol_EuropeW	EuropeNE_4800BP_3000BP	Caucasus_13000BP_10000BP	0	0	postNeol
NEO792	PostNeol_EuropeW	EuropeNE_4800BP_3000BP	Iran_10000BP_8500BP	0	0	postNeol
NEO792	PostNeol_EuropeW	EuropeNE_4800BP_3000BP	Turkmenistan_7000BP_5000BP	0	0	postNeol
NEO792	PostNeol_EuropeW	EuropeNE_4800BP_3000BP	LevantEuropeS_4700BP_1700BP	0	0	postNeol
NEO792	PostNeol_EuropeW	EuropeNE_4800BP_3000BP	EuropeS_8000BP_6000BP	0	0	postNeol
NEO792	PostNeol_EuropeW	EuropeNE_4800BP_3000BP	EuropeCE_7000BP_5500BP	0	0.0044	postNeol
NEO792	PostNeol_EuropeW	EuropeNE_4800BP_3000BP	EuropeEW_8500BP_6500BP	0	0.0166	postNeol
NEO792	PostNeol_EuropeW	EuropeNE_4800BP_3000BP	Anatolia_8500BP_8000BP	0	0	postNeol
NEO792	PostNeol_EuropeW	EuropeNE_4800BP_3000BP	EuropeSW_6000BP_3500BP	0	0	postNeol
NEO792	PostNeol_EuropeW	EuropeNE_4800BP_3000BP	Iberia_7300BP_3500BP	0	0	postNeol
NEO792	PostNeol_EuropeW	EuropeNE_4800BP_3000BP	Italy_5500BP_4000BP	0	0	postNeol
NEO792	PostNeol_EuropeW	EuropeNE_4800BP_3000BP	EuropeNW_6000BP_5000BP	0	0	postNeol
NEO792	PostNeol_EuropeW	EuropeNE_4800BP_3000BP	Scotland_5200BP_4800BP	0	0	postNeol
NEO792	PostNeol_EuropeW	EuropeNE_4800BP_3000BP	Scandinavia_5600BP_4600BP	0.004	0.0203	postNeol
NEO792	PostNeol_EuropeW	EuropeNE_4800BP_3000BP	Poland_5000BP_4700BP	0.153	0.0197	postNeol
NEO792	PostNeol_EuropeW	EuropeNE_4800BP_3000BP	CanaryIslands_1300BP_900BP	0	0	postNeol
NEO792	PostNeol_EuropeW	EuropeNE_4800BP_3000BP	Steppe_5000BP_4300BP	0.843	0.0171	postNeol
NEO792	PostNeol_EuropeW	EuropeNE_4800BP_3000BP	Laos_7800BP	0	0	postNeol
NEO792	PostNeol_EuropeW	EuropeNE_4800BP_3000BP	Andaman_100BP	0	0	postNeol
NEO792	PostNeol_EuropeW	EuropeNE_4800BP_3000BP	SEAsia_4200BP_2200BP	0	0	postNeol
NEO792	PostNeol_EuropeW	EuropeNE_4800BP_3000BP	Thailand_1700BP	0	0	postNeol
NEO792	PostNeol_EuropeW	EuropeNE_4800BP_3000BP	Japan_3700BP_2600BP	0	0	postNeol
NEO792	PostNeol_EuropeW	EuropeNE_4800BP_3000BP	SteppeC_8300BP_7000BP	0	0	postNeol
NEO792	PostNeol_EuropeW	EuropeNE_4800BP_3000BP	Botai_5600BP_5100BP	0	0	postNeol
NEO792	PostNeol_EuropeW	EuropeNE_4800BP_3000BP	SteppeC_6700BP_4600BP	0	0	postNeol
NEO792	PostNeol_EuropeW	EuropeNE_4800BP_3000BP	SteppeCE_7000BP_3600BP	0	0	postNeol
NEO792	PostNeol_EuropeW	EuropeNE_4800BP_3000BP	SiberiaNE_9800BP	0	0	postNeol
NEO792	PostNeol_EuropeW	EuropeNE_4800BP_3000BP	Amur_7500BP	0	0	postNeol
NEO792	PostNeol_EuropeW	EuropeNE_4800BP_3000BP	Baikal_8000BP_7200BP	0	0	postNeol
NEO563	PostNeol_EuropeN	Scandinavia_4000BP_3000BP	RussiaNW_11000BP_8000BP	0	0	postNeol
NEO563	PostNeol_EuropeN	Scandinavia_4000BP_3000BP	MiddleDon_7500BP	0	0	postNeol
NEO563	PostNeol_EuropeN	Scandinavia_4000BP_3000BP	Ukraine_10000BP_4000BP	0.02	0.0128	postNeol
NEO563	PostNeol_EuropeN	Scandinavia_4000BP_3000BP	Italy_15000BP_9000BP	0.015	0.0124	postNeol
NEO563	PostNeol_EuropeN	Scandinavia_4000BP_3000BP	Caucasus_13000BP_10000BP	0	0	postNeol
NEO563	PostNeol_EuropeN	Scandinavia_4000BP_3000BP	Iran_10000BP_8500BP	0	0	postNeol
NEO563	PostNeol_EuropeN	Scandinavia_4000BP_3000BP	Turkmenistan_7000BP_5000BP	0	0	postNeol
NEO563	PostNeol_EuropeN	Scandinavia_4000BP_3000BP	LevantEuropeS_4700BP_1700BP	0	0	postNeol
NEO563	PostNeol_EuropeN	Scandinavia_4000BP_3000BP	EuropeS_8000BP_6000BP	0	0	postNeol
NEO563	PostNeol_EuropeN	Scandinavia_4000BP_3000BP	EuropeCE_7000BP_5500BP	0	0	postNeol
NEO563	PostNeol_EuropeN	Scandinavia_4000BP_3000BP	EuropeEW_8500BP_6500BP	0	0	postNeol
NEO563	PostNeol_EuropeN	Scandinavia_4000BP_3000BP	Anatolia_8500BP_8000BP	0	0	postNeol
NEO563	PostNeol_EuropeN	Scandinavia_4000BP_3000BP	EuropeSW_6000BP_3500BP	0	0	postNeol
NEO563	PostNeol_EuropeN	Scandinavia_4000BP_3000BP	Iberia_7300BP_3500BP	0	0	postNeol
NEO563	PostNeol_EuropeN	Scandinavia_4000BP_3000BP	Italy_5500BP_4000BP	0	0	postNeol
NEO563	PostNeol_EuropeN	Scandinavia_4000BP_3000BP	EuropeNW_6000BP_5000BP	0	0	postNeol
NEO563	PostNeol_EuropeN	Scandinavia_4000BP_3000BP	Scotland_5200BP_4800BP	0	0	postNeol
NEO563	PostNeol_EuropeN	Scandinavia_4000BP_3000BP	Scandinavia_5600BP_4600BP	0.03	0.0454	postNeol
NEO563	PostNeol_EuropeN	Scandinavia_4000BP_3000BP	Poland_5000BP_4700BP	0.292	0.05	postNeol
NEO563	PostNeol_EuropeN	Scandinavia_4000BP_3000BP	CanaryIslands_1300BP_900BP	0	0	postNeol
NEO563	PostNeol_EuropeN	Scandinavia_4000BP_3000BP	Steppe_5000BP_4300BP	0.643	0.0225	postNeol
NEO563	PostNeol_EuropeN	Scandinavia_4000BP_3000BP	Laos_7800BP	0	0	postNeol
NEO563	PostNeol_EuropeN	Scandinavia_4000BP_3000BP	Andaman_100BP	0	0	postNeol
NEO563	PostNeol_EuropeN	Scandinavia_4000BP_3000BP	SEAsia_4200BP_2200BP	0	0	postNeol
NEO563	PostNeol_EuropeN	Scandinavia_4000BP_3000BP	Thailand_1700BP	0	0	postNeol
NEO563	PostNeol_EuropeN	Scandinavia_4000BP_3000BP	Japan_3700BP_2600BP	0	0	postNeol
NEO563	PostNeol_EuropeN	Scandinavia_4000BP_3000BP	SteppeC_8300BP_7000BP	0	0	postNeol
NEO563	PostNeol_EuropeN	Scandinavia_4000BP_3000BP	Botai_5600BP_5100BP	0	0	postNeol
NEO563	PostNeol_EuropeN	Scandinavia_4000BP_3000BP	SteppeC_6700BP_4600BP	0	0	postNeol
NEO563	PostNeol_EuropeN	Scandinavia_4000BP_3000BP	SteppeCE_7000BP_3600BP	0	0	postNeol
NEO563	PostNeol_EuropeN	Scandinavia_4000BP_3000BP	SiberiaNE_9800BP	0	0	postNeol
NEO563	PostNeol_EuropeN	Scandinavia_4000BP_3000BP	Amur_7500BP	0	0	postNeol
NEO563	PostNeol_EuropeN	Scandinavia_4000BP_3000BP	Baikal_8000BP_7200BP	0	0	postNeol
NEO590	PostNeol_EuropeN	Scandinavia_4000BP_3000BP	RussiaNW_11000BP_8000BP	0	0	postNeol
NEO590	PostNeol_EuropeN	Scandinavia_4000BP_3000BP	MiddleDon_7500BP	0	0	postNeol
NEO590	PostNeol_EuropeN	Scandinavia_4000BP_3000BP	Ukraine_10000BP_4000BP	0	0	postNeol
NEO590	PostNeol_EuropeN	Scandinavia_4000BP_3000BP	Italy_15000BP_9000BP	0	0	postNeol
NEO590	PostNeol_EuropeN	Scandinavia_4000BP_3000BP	Caucasus_13000BP_10000BP	0	0	postNeol
NEO590	PostNeol_EuropeN	Scandinavia_4000BP_3000BP	Iran_10000BP_8500BP	0	0	postNeol
NEO590	PostNeol_EuropeN	Scandinavia_4000BP_3000BP	Turkmenistan_7000BP_5000BP	0	0	postNeol
NEO590	PostNeol_EuropeN	Scandinavia_4000BP_3000BP	LevantEuropeS_4700BP_1700BP	0	0	postNeol
NEO590	PostNeol_EuropeN	Scandinavia_4000BP_3000BP	EuropeS_8000BP_6000BP	0	0	postNeol
NEO590	PostNeol_EuropeN	Scandinavia_4000BP_3000BP	EuropeCE_7000BP_5500BP	0	0	postNeol
NEO590	PostNeol_EuropeN	Scandinavia_4000BP_3000BP	EuropeEW_8500BP_6500BP	0	0	postNeol
NEO590	PostNeol_EuropeN	Scandinavia_4000BP_3000BP	Anatolia_8500BP_8000BP	0	0	postNeol
NEO590	PostNeol_EuropeN	Scandinavia_4000BP_3000BP	EuropeSW_6000BP_3500BP	0	0	postNeol
NEO590	PostNeol_EuropeN	Scandinavia_4000BP_3000BP	Iberia_7300BP_3500BP	0	0	postNeol
NEO590	PostNeol_EuropeN	Scandinavia_4000BP_3000BP	Italy_5500BP_4000BP	0	0	postNeol
NEO590	PostNeol_EuropeN	Scandinavia_4000BP_3000BP	EuropeNW_6000BP_5000BP	0	0	postNeol
NEO590	PostNeol_EuropeN	Scandinavia_4000BP_3000BP	Scotland_5200BP_4800BP	0	0	postNeol
NEO590	PostNeol_EuropeN	Scandinavia_4000BP_3000BP	Scandinavia_5600BP_4600BP	0.095	0.0335	postNeol
NEO590	PostNeol_EuropeN	Scandinavia_4000BP_3000BP	Poland_5000BP_4700BP	0.271	0.037	postNeol
NEO590	PostNeol_EuropeN	Scandinavia_4000BP_3000BP	CanaryIslands_1300BP_900BP	0	0	postNeol
NEO590	PostNeol_EuropeN	Scandinavia_4000BP_3000BP	Steppe_5000BP_4300BP	0.634	0.0208	postNeol
NEO590	PostNeol_EuropeN	Scandinavia_4000BP_3000BP	Laos_7800BP	0	0	postNeol
NEO590	PostNeol_EuropeN	Scandinavia_4000BP_3000BP	Andaman_100BP	0	0	postNeol
NEO590	PostNeol_EuropeN	Scandinavia_4000BP_3000BP	SEAsia_4200BP_2200BP	0	0	postNeol
NEO590	PostNeol_EuropeN	Scandinavia_4000BP_3000BP	Thailand_1700BP	0	0	postNeol
NEO590	PostNeol_EuropeN	Scandinavia_4000BP_3000BP	Japan_3700BP_2600BP	0	0	postNeol
NEO590	PostNeol_EuropeN	Scandinavia_4000BP_3000BP	SteppeC_8300BP_7000BP	0	0	postNeol
NEO590	PostNeol_EuropeN	Scandinavia_4000BP_3000BP	Botai_5600BP_5100BP	0	0	postNeol
NEO590	PostNeol_EuropeN	Scandinavia_4000BP_3000BP	SteppeC_6700BP_4600BP	0	0	postNeol
NEO590	PostNeol_EuropeN	Scandinavia_4000BP_3000BP	SteppeCE_7000BP_3600BP	0	0	postNeol
NEO590	PostNeol_EuropeN	Scandinavia_4000BP_3000BP	SiberiaNE_9800BP	0	0	postNeol
NEO590	PostNeol_EuropeN	Scandinavia_4000BP_3000BP	Amur_7500BP	0	0	postNeol
NEO590	PostNeol_EuropeN	Scandinavia_4000BP_3000BP	Baikal_8000BP_7200BP	0	0	postNeol
NEO93	PostNeol_EuropeN	Scandinavia_4000BP_3000BP	RussiaNW_11000BP_8000BP	0	0	postNeol
NEO93	PostNeol_EuropeN	Scandinavia_4000BP_3000BP	MiddleDon_7500BP	0	0	postNeol
NEO93	PostNeol_EuropeN	Scandinavia_4000BP_3000BP	Ukraine_10000BP_4000BP	0	0.0037	postNeol
NEO93	PostNeol_EuropeN	Scandinavia_4000BP_3000BP	Italy_15000BP_9000BP	0.013	0.0142	postNeol
NEO93	PostNeol_EuropeN	Scandinavia_4000BP_3000BP	Caucasus_13000BP_10000BP	0	0	postNeol
NEO93	PostNeol_EuropeN	Scandinavia_4000BP_3000BP	Iran_10000BP_8500BP	0	0	postNeol
NEO93	PostNeol_EuropeN	Scandinavia_4000BP_3000BP	Turkmenistan_7000BP_5000BP	0	0	postNeol
NEO93	PostNeol_EuropeN	Scandinavia_4000BP_3000BP	LevantEuropeS_4700BP_1700BP	0	0	postNeol
NEO93	PostNeol_EuropeN	Scandinavia_4000BP_3000BP	EuropeS_8000BP_6000BP	0	0	postNeol
NEO93	PostNeol_EuropeN	Scandinavia_4000BP_3000BP	EuropeCE_7000BP_5500BP	0	0	postNeol
NEO93	PostNeol_EuropeN	Scandinavia_4000BP_3000BP	EuropeEW_8500BP_6500BP	0	0	postNeol
NEO93	PostNeol_EuropeN	Scandinavia_4000BP_3000BP	Anatolia_8500BP_8000BP	0	0	postNeol
NEO93	PostNeol_EuropeN	Scandinavia_4000BP_3000BP	EuropeSW_6000BP_3500BP	0	0	postNeol
NEO93	PostNeol_EuropeN	Scandinavia_4000BP_3000BP	Iberia_7300BP_3500BP	0	0	postNeol
NEO93	PostNeol_EuropeN	Scandinavia_4000BP_3000BP	Italy_5500BP_4000BP	0	0	postNeol
NEO93	PostNeol_EuropeN	Scandinavia_4000BP_3000BP	EuropeNW_6000BP_5000BP	0	0	postNeol
NEO93	PostNeol_EuropeN	Scandinavia_4000BP_3000BP	Scotland_5200BP_4800BP	0	0	postNeol
NEO93	PostNeol_EuropeN	Scandinavia_4000BP_3000BP	Scandinavia_5600BP_4600BP	0.056	0.0385	postNeol
NEO93	PostNeol_EuropeN	Scandinavia_4000BP_3000BP	Poland_5000BP_4700BP	0.254	0.0384	postNeol
NEO93	PostNeol_EuropeN	Scandinavia_4000BP_3000BP	CanaryIslands_1300BP_900BP	0	0	postNeol
NEO93	PostNeol_EuropeN	Scandinavia_4000BP_3000BP	Steppe_5000BP_4300BP	0.677	0.0193	postNeol
NEO93	PostNeol_EuropeN	Scandinavia_4000BP_3000BP	Laos_7800BP	0	0	postNeol
NEO93	PostNeol_EuropeN	Scandinavia_4000BP_3000BP	Andaman_100BP	0	0	postNeol
NEO93	PostNeol_EuropeN	Scandinavia_4000BP_3000BP	SEAsia_4200BP_2200BP	0	0	postNeol
NEO93	PostNeol_EuropeN	Scandinavia_4000BP_3000BP	Thailand_1700BP	0	0	postNeol
NEO93	PostNeol_EuropeN	Scandinavia_4000BP_3000BP	Japan_3700BP_2600BP	0	0	postNeol
NEO93	PostNeol_EuropeN	Scandinavia_4000BP_3000BP	SteppeC_8300BP_7000BP	0	0	postNeol
NEO93	PostNeol_EuropeN	Scandinavia_4000BP_3000BP	Botai_5600BP_5100BP	0	0	postNeol
NEO93	PostNeol_EuropeN	Scandinavia_4000BP_3000BP	SteppeC_6700BP_4600BP	0	0	postNeol
NEO93	PostNeol_EuropeN	Scandinavia_4000BP_3000BP	SteppeCE_7000BP_3600BP	0	0	postNeol
NEO93	PostNeol_EuropeN	Scandinavia_4000BP_3000BP	SiberiaNE_9800BP	0	0	postNeol
NEO93	PostNeol_EuropeN	Scandinavia_4000BP_3000BP	Amur_7500BP	0	0	postNeol
NEO93	PostNeol_EuropeN	Scandinavia_4000BP_3000BP	Baikal_8000BP_7200BP	0	0	postNeol
NEO946	PostNeol_EuropeN	Scandinavia_4000BP_3000BP	RussiaNW_11000BP_8000BP	0	0	postNeol
NEO946	PostNeol_EuropeN	Scandinavia_4000BP_3000BP	MiddleDon_7500BP	0	0	postNeol
NEO946	PostNeol_EuropeN	Scandinavia_4000BP_3000BP	Ukraine_10000BP_4000BP	0.005	0.016	postNeol
NEO946	PostNeol_EuropeN	Scandinavia_4000BP_3000BP	Italy_15000BP_9000BP	0.022	0.0146	postNeol
NEO946	PostNeol_EuropeN	Scandinavia_4000BP_3000BP	Caucasus_13000BP_10000BP	0	0	postNeol
NEO946	PostNeol_EuropeN	Scandinavia_4000BP_3000BP	Iran_10000BP_8500BP	0	0	postNeol
NEO946	PostNeol_EuropeN	Scandinavia_4000BP_3000BP	Turkmenistan_7000BP_5000BP	0	0	postNeol
NEO946	PostNeol_EuropeN	Scandinavia_4000BP_3000BP	LevantEuropeS_4700BP_1700BP	0	0	postNeol
NEO946	PostNeol_EuropeN	Scandinavia_4000BP_3000BP	EuropeS_8000BP_6000BP	0	0	postNeol
NEO946	PostNeol_EuropeN	Scandinavia_4000BP_3000BP	EuropeCE_7000BP_5500BP	0	0	postNeol
NEO946	PostNeol_EuropeN	Scandinavia_4000BP_3000BP	EuropeEW_8500BP_6500BP	0	0	postNeol
NEO946	PostNeol_EuropeN	Scandinavia_4000BP_3000BP	Anatolia_8500BP_8000BP	0	0	postNeol
NEO946	PostNeol_EuropeN	Scandinavia_4000BP_3000BP	EuropeSW_6000BP_3500BP	0	0	postNeol
NEO946	PostNeol_EuropeN	Scandinavia_4000BP_3000BP	Iberia_7300BP_3500BP	0	0	postNeol
NEO946	PostNeol_EuropeN	Scandinavia_4000BP_3000BP	Italy_5500BP_4000BP	0	0	postNeol
NEO946	PostNeol_EuropeN	Scandinavia_4000BP_3000BP	EuropeNW_6000BP_5000BP	0	0	postNeol
NEO946	PostNeol_EuropeN	Scandinavia_4000BP_3000BP	Scotland_5200BP_4800BP	0	0	postNeol
NEO946	PostNeol_EuropeN	Scandinavia_4000BP_3000BP	Scandinavia_5600BP_4600BP	0.089	0.0453	postNeol
NEO946	PostNeol_EuropeN	Scandinavia_4000BP_3000BP	Poland_5000BP_4700BP	0.226	0.0566	postNeol
NEO946	PostNeol_EuropeN	Scandinavia_4000BP_3000BP	CanaryIslands_1300BP_900BP	0	0	postNeol
NEO946	PostNeol_EuropeN	Scandinavia_4000BP_3000BP	Steppe_5000BP_4300BP	0.658	0.0284	postNeol
NEO946	PostNeol_EuropeN	Scandinavia_4000BP_3000BP	Laos_7800BP	0	0	postNeol
NEO946	PostNeol_EuropeN	Scandinavia_4000BP_3000BP	Andaman_100BP	0	0	postNeol
NEO946	PostNeol_EuropeN	Scandinavia_4000BP_3000BP	SEAsia_4200BP_2200BP	0	0	postNeol
NEO946	PostNeol_EuropeN	Scandinavia_4000BP_3000BP	Thailand_1700BP	0	0	postNeol
NEO946	PostNeol_EuropeN	Scandinavia_4000BP_3000BP	Japan_3700BP_2600BP	0	0	postNeol
NEO946	PostNeol_EuropeN	Scandinavia_4000BP_3000BP	SteppeC_8300BP_7000BP	0	0	postNeol
NEO946	PostNeol_EuropeN	Scandinavia_4000BP_3000BP	Botai_5600BP_5100BP	0	0	postNeol
NEO946	PostNeol_EuropeN	Scandinavia_4000BP_3000BP	SteppeC_6700BP_4600BP	0	0	postNeol
NEO946	PostNeol_EuropeN	Scandinavia_4000BP_3000BP	SteppeCE_7000BP_3600BP	0	0	postNeol
NEO946	PostNeol_EuropeN	Scandinavia_4000BP_3000BP	SiberiaNE_9800BP	0	0	postNeol
NEO946	PostNeol_EuropeN	Scandinavia_4000BP_3000BP	Amur_7500BP	0	0	postNeol
NEO946	PostNeol_EuropeN	Scandinavia_4000BP_3000BP	Baikal_8000BP_7200BP	0	0	postNeol
VK134	PostNeol_EuropeN	Scandinavia_4000BP_3000BP	RussiaNW_11000BP_8000BP	0	0	postNeol
VK134	PostNeol_EuropeN	Scandinavia_4000BP_3000BP	MiddleDon_7500BP	0	0.0307	postNeol
VK134	PostNeol_EuropeN	Scandinavia_4000BP_3000BP	Ukraine_10000BP_4000BP	0.031	0.0294	postNeol
VK134	PostNeol_EuropeN	Scandinavia_4000BP_3000BP	Italy_15000BP_9000BP	0	0	postNeol
VK134	PostNeol_EuropeN	Scandinavia_4000BP_3000BP	Caucasus_13000BP_10000BP	0	0	postNeol
VK134	PostNeol_EuropeN	Scandinavia_4000BP_3000BP	Iran_10000BP_8500BP	0	0	postNeol
VK134	PostNeol_EuropeN	Scandinavia_4000BP_3000BP	Turkmenistan_7000BP_5000BP	0	0	postNeol
VK134	PostNeol_EuropeN	Scandinavia_4000BP_3000BP	LevantEuropeS_4700BP_1700BP	0.01	0.0272	postNeol
VK134	PostNeol_EuropeN	Scandinavia_4000BP_3000BP	EuropeS_8000BP_6000BP	0	0	postNeol
VK134	PostNeol_EuropeN	Scandinavia_4000BP_3000BP	EuropeCE_7000BP_5500BP	0	0.0023	postNeol
VK134	PostNeol_EuropeN	Scandinavia_4000BP_3000BP	EuropeEW_8500BP_6500BP	0	0	postNeol
VK134	PostNeol_EuropeN	Scandinavia_4000BP_3000BP	Anatolia_8500BP_8000BP	0	0	postNeol
VK134	PostNeol_EuropeN	Scandinavia_4000BP_3000BP	EuropeSW_6000BP_3500BP	0	0	postNeol
VK134	PostNeol_EuropeN	Scandinavia_4000BP_3000BP	Iberia_7300BP_3500BP	0	0	postNeol
VK134	PostNeol_EuropeN	Scandinavia_4000BP_3000BP	Italy_5500BP_4000BP	0	0	postNeol
VK134	PostNeol_EuropeN	Scandinavia_4000BP_3000BP	EuropeNW_6000BP_5000BP	0	0	postNeol
VK134	PostNeol_EuropeN	Scandinavia_4000BP_3000BP	Scotland_5200BP_4800BP	0	0	postNeol
VK134	PostNeol_EuropeN	Scandinavia_4000BP_3000BP	Scandinavia_5600BP_4600BP	0.096	0.0465	postNeol
VK134	PostNeol_EuropeN	Scandinavia_4000BP_3000BP	Poland_5000BP_4700BP	0.246	0.0528	postNeol
VK134	PostNeol_EuropeN	Scandinavia_4000BP_3000BP	CanaryIslands_1300BP_900BP	0	0	postNeol
VK134	PostNeol_EuropeN	Scandinavia_4000BP_3000BP	Steppe_5000BP_4300BP	0.618	0.0251	postNeol
VK134	PostNeol_EuropeN	Scandinavia_4000BP_3000BP	Laos_7800BP	0	0	postNeol
VK134	PostNeol_EuropeN	Scandinavia_4000BP_3000BP	Andaman_100BP	0	0	postNeol
VK134	PostNeol_EuropeN	Scandinavia_4000BP_3000BP	SEAsia_4200BP_2200BP	0	0	postNeol
VK134	PostNeol_EuropeN	Scandinavia_4000BP_3000BP	Thailand_1700BP	0	0	postNeol
VK134	PostNeol_EuropeN	Scandinavia_4000BP_3000BP	Japan_3700BP_2600BP	0	0	postNeol
VK134	PostNeol_EuropeN	Scandinavia_4000BP_3000BP	SteppeC_8300BP_7000BP	0	0	postNeol
VK134	PostNeol_EuropeN	Scandinavia_4000BP_3000BP	Botai_5600BP_5100BP	0	0	postNeol
VK134	PostNeol_EuropeN	Scandinavia_4000BP_3000BP	SteppeC_6700BP_4600BP	0	0	postNeol
VK134	PostNeol_EuropeN	Scandinavia_4000BP_3000BP	SteppeCE_7000BP_3600BP	0	0	postNeol
VK134	PostNeol_EuropeN	Scandinavia_4000BP_3000BP	SiberiaNE_9800BP	0	0	postNeol
VK134	PostNeol_EuropeN	Scandinavia_4000BP_3000BP	Amur_7500BP	0	0	postNeol
VK134	PostNeol_EuropeN	Scandinavia_4000BP_3000BP	Baikal_8000BP_7200BP	0	0	postNeol
VK214	PostNeol_EuropeN	Scandinavia_4000BP_3000BP	RussiaNW_11000BP_8000BP	0	0	postNeol
VK214	PostNeol_EuropeN	Scandinavia_4000BP_3000BP	MiddleDon_7500BP	0	0	postNeol
VK214	PostNeol_EuropeN	Scandinavia_4000BP_3000BP	Ukraine_10000BP_4000BP	0.036	0.0197	postNeol
VK214	PostNeol_EuropeN	Scandinavia_4000BP_3000BP	Italy_15000BP_9000BP	0	0.0038	postNeol
VK214	PostNeol_EuropeN	Scandinavia_4000BP_3000BP	Caucasus_13000BP_10000BP	0	0	postNeol
VK214	PostNeol_EuropeN	Scandinavia_4000BP_3000BP	Iran_10000BP_8500BP	0	0	postNeol
VK214	PostNeol_EuropeN	Scandinavia_4000BP_3000BP	Turkmenistan_7000BP_5000BP	0	0	postNeol
VK214	PostNeol_EuropeN	Scandinavia_4000BP_3000BP	LevantEuropeS_4700BP_1700BP	0	0	postNeol
VK214	PostNeol_EuropeN	Scandinavia_4000BP_3000BP	EuropeS_8000BP_6000BP	0	0	postNeol
VK214	PostNeol_EuropeN	Scandinavia_4000BP_3000BP	EuropeCE_7000BP_5500BP	0	0	postNeol
VK214	PostNeol_EuropeN	Scandinavia_4000BP_3000BP	EuropeEW_8500BP_6500BP	0	0	postNeol
VK214	PostNeol_EuropeN	Scandinavia_4000BP_3000BP	Anatolia_8500BP_8000BP	0	0	postNeol
VK214	PostNeol_EuropeN	Scandinavia_4000BP_3000BP	EuropeSW_6000BP_3500BP	0	0	postNeol
VK214	PostNeol_EuropeN	Scandinavia_4000BP_3000BP	Iberia_7300BP_3500BP	0	0	postNeol
VK214	PostNeol_EuropeN	Scandinavia_4000BP_3000BP	Italy_5500BP_4000BP	0	0	postNeol
VK214	PostNeol_EuropeN	Scandinavia_4000BP_3000BP	EuropeNW_6000BP_5000BP	0	0	postNeol
VK214	PostNeol_EuropeN	Scandinavia_4000BP_3000BP	Scotland_5200BP_4800BP	0	0	postNeol
VK214	PostNeol_EuropeN	Scandinavia_4000BP_3000BP	Scandinavia_5600BP_4600BP	0.048	0.0322	postNeol
VK214	PostNeol_EuropeN	Scandinavia_4000BP_3000BP	Poland_5000BP_4700BP	0.288	0.0411	postNeol
VK214	PostNeol_EuropeN	Scandinavia_4000BP_3000BP	CanaryIslands_1300BP_900BP	0	0	postNeol
VK214	PostNeol_EuropeN	Scandinavia_4000BP_3000BP	Steppe_5000BP_4300BP	0.629	0.0227	postNeol
VK214	PostNeol_EuropeN	Scandinavia_4000BP_3000BP	Laos_7800BP	0	0	postNeol
VK214	PostNeol_EuropeN	Scandinavia_4000BP_3000BP	Andaman_100BP	0	0	postNeol
VK214	PostNeol_EuropeN	Scandinavia_4000BP_3000BP	SEAsia_4200BP_2200BP	0	0	postNeol
VK214	PostNeol_EuropeN	Scandinavia_4000BP_3000BP	Thailand_1700BP	0	0	postNeol
VK214	PostNeol_EuropeN	Scandinavia_4000BP_3000BP	Japan_3700BP_2600BP	0	0	postNeol
VK214	PostNeol_EuropeN	Scandinavia_4000BP_3000BP	SteppeC_8300BP_7000BP	0	0	postNeol
VK214	PostNeol_EuropeN	Scandinavia_4000BP_3000BP	Botai_5600BP_5100BP	0	0	postNeol
VK214	PostNeol_EuropeN	Scandinavia_4000BP_3000BP	SteppeC_6700BP_4600BP	0	0	postNeol
VK214	PostNeol_EuropeN	Scandinavia_4000BP_3000BP	SteppeCE_7000BP_3600BP	0	0	postNeol
VK214	PostNeol_EuropeN	Scandinavia_4000BP_3000BP	SiberiaNE_9800BP	0	0	postNeol
VK214	PostNeol_EuropeN	Scandinavia_4000BP_3000BP	Amur_7500BP	0	0	postNeol
VK214	PostNeol_EuropeN	Scandinavia_4000BP_3000BP	Baikal_8000BP_7200BP	0	0	postNeol
VK521	PostNeol_EuropeN	Scandinavia_4000BP_3000BP	RussiaNW_11000BP_8000BP	0	0	postNeol
VK521	PostNeol_EuropeN	Scandinavia_4000BP_3000BP	MiddleDon_7500BP	0	0	postNeol
VK521	PostNeol_EuropeN	Scandinavia_4000BP_3000BP	Ukraine_10000BP_4000BP	0.008	0.0184	postNeol
VK521	PostNeol_EuropeN	Scandinavia_4000BP_3000BP	Italy_15000BP_9000BP	0	0	postNeol
VK521	PostNeol_EuropeN	Scandinavia_4000BP_3000BP	Caucasus_13000BP_10000BP	0	0	postNeol
VK521	PostNeol_EuropeN	Scandinavia_4000BP_3000BP	Iran_10000BP_8500BP	0	0	postNeol
VK521	PostNeol_EuropeN	Scandinavia_4000BP_3000BP	Turkmenistan_7000BP_5000BP	0	0	postNeol
VK521	PostNeol_EuropeN	Scandinavia_4000BP_3000BP	LevantEuropeS_4700BP_1700BP	0	0	postNeol
VK521	PostNeol_EuropeN	Scandinavia_4000BP_3000BP	EuropeS_8000BP_6000BP	0	0	postNeol
VK521	PostNeol_EuropeN	Scandinavia_4000BP_3000BP	EuropeCE_7000BP_5500BP	0	0	postNeol
VK521	PostNeol_EuropeN	Scandinavia_4000BP_3000BP	EuropeEW_8500BP_6500BP	0	0	postNeol
VK521	PostNeol_EuropeN	Scandinavia_4000BP_3000BP	Anatolia_8500BP_8000BP	0	0	postNeol
VK521	PostNeol_EuropeN	Scandinavia_4000BP_3000BP	EuropeSW_6000BP_3500BP	0	0	postNeol
VK521	PostNeol_EuropeN	Scandinavia_4000BP_3000BP	Iberia_7300BP_3500BP	0	0	postNeol
VK521	PostNeol_EuropeN	Scandinavia_4000BP_3000BP	Italy_5500BP_4000BP	0	0	postNeol
VK521	PostNeol_EuropeN	Scandinavia_4000BP_3000BP	EuropeNW_6000BP_5000BP	0	0	postNeol
VK521	PostNeol_EuropeN	Scandinavia_4000BP_3000BP	Scotland_5200BP_4800BP	0	0	postNeol
VK521	PostNeol_EuropeN	Scandinavia_4000BP_3000BP	Scandinavia_5600BP_4600BP	0.061	0.0395	postNeol
VK521	PostNeol_EuropeN	Scandinavia_4000BP_3000BP	Poland_5000BP_4700BP	0.274	0.0515	postNeol
VK521	PostNeol_EuropeN	Scandinavia_4000BP_3000BP	CanaryIslands_1300BP_900BP	0	0	postNeol
VK521	PostNeol_EuropeN	Scandinavia_4000BP_3000BP	Steppe_5000BP_4300BP	0.656	0.0318	postNeol
VK521	PostNeol_EuropeN	Scandinavia_4000BP_3000BP	Laos_7800BP	0	0	postNeol
VK521	PostNeol_EuropeN	Scandinavia_4000BP_3000BP	Andaman_100BP	0	0	postNeol
VK521	PostNeol_EuropeN	Scandinavia_4000BP_3000BP	SEAsia_4200BP_2200BP	0	0	postNeol
VK521	PostNeol_EuropeN	Scandinavia_4000BP_3000BP	Thailand_1700BP	0	0	postNeol
VK521	PostNeol_EuropeN	Scandinavia_4000BP_3000BP	Japan_3700BP_2600BP	0	0	postNeol
VK521	PostNeol_EuropeN	Scandinavia_4000BP_3000BP	SteppeC_8300BP_7000BP	0	0	postNeol
VK521	PostNeol_EuropeN	Scandinavia_4000BP_3000BP	Botai_5600BP_5100BP	0	0	postNeol
VK521	PostNeol_EuropeN	Scandinavia_4000BP_3000BP	SteppeC_6700BP_4600BP	0	0	postNeol
VK521	PostNeol_EuropeN	Scandinavia_4000BP_3000BP	SteppeCE_7000BP_3600BP	0	0	postNeol
VK521	PostNeol_EuropeN	Scandinavia_4000BP_3000BP	SiberiaNE_9800BP	0	0	postNeol
VK521	PostNeol_EuropeN	Scandinavia_4000BP_3000BP	Amur_7500BP	0	0	postNeol
VK521	PostNeol_EuropeN	Scandinavia_4000BP_3000BP	Baikal_8000BP_7200BP	0	0	postNeol
VK312	PostNeol_EuropeN	Europe_1900BP_500BP	RussiaNW_11000BP_8000BP	0	0	postNeol
VK312	PostNeol_EuropeN	Europe_1900BP_500BP	MiddleDon_7500BP	0	0	postNeol
VK312	PostNeol_EuropeN	Europe_1900BP_500BP	Ukraine_10000BP_4000BP	0.032	0.0212	postNeol
VK312	PostNeol_EuropeN	Europe_1900BP_500BP	Italy_15000BP_9000BP	0	0	postNeol
VK312	PostNeol_EuropeN	Europe_1900BP_500BP	Caucasus_13000BP_10000BP	0	0	postNeol
VK312	PostNeol_EuropeN	Europe_1900BP_500BP	Iran_10000BP_8500BP	0	0	postNeol
VK312	PostNeol_EuropeN	Europe_1900BP_500BP	Turkmenistan_7000BP_5000BP	0	0	postNeol
VK312	PostNeol_EuropeN	Europe_1900BP_500BP	LevantEuropeS_4700BP_1700BP	0.053	0.0364	postNeol
VK312	PostNeol_EuropeN	Europe_1900BP_500BP	EuropeS_8000BP_6000BP	0	0	postNeol
VK312	PostNeol_EuropeN	Europe_1900BP_500BP	EuropeCE_7000BP_5500BP	0	0.0185	postNeol
VK312	PostNeol_EuropeN	Europe_1900BP_500BP	EuropeEW_8500BP_6500BP	0	0.0145	postNeol
VK312	PostNeol_EuropeN	Europe_1900BP_500BP	Anatolia_8500BP_8000BP	0	0	postNeol
VK312	PostNeol_EuropeN	Europe_1900BP_500BP	EuropeSW_6000BP_3500BP	0.072	0.0538	postNeol
VK312	PostNeol_EuropeN	Europe_1900BP_500BP	Iberia_7300BP_3500BP	0	0	postNeol
VK312	PostNeol_EuropeN	Europe_1900BP_500BP	Italy_5500BP_4000BP	0	0	postNeol
VK312	PostNeol_EuropeN	Europe_1900BP_500BP	EuropeNW_6000BP_5000BP	0	0	postNeol
VK312	PostNeol_EuropeN	Europe_1900BP_500BP	Scotland_5200BP_4800BP	0	0	postNeol
VK312	PostNeol_EuropeN	Europe_1900BP_500BP	Scandinavia_5600BP_4600BP	0.025	0.0511	postNeol
VK312	PostNeol_EuropeN	Europe_1900BP_500BP	Poland_5000BP_4700BP	0.224	0.0404	postNeol
VK312	PostNeol_EuropeN	Europe_1900BP_500BP	CanaryIslands_1300BP_900BP	0	0	postNeol
VK312	PostNeol_EuropeN	Europe_1900BP_500BP	Steppe_5000BP_4300BP	0.595	0.0268	postNeol
VK312	PostNeol_EuropeN	Europe_1900BP_500BP	Laos_7800BP	0	0	postNeol
VK312	PostNeol_EuropeN	Europe_1900BP_500BP	Andaman_100BP	0	0	postNeol
VK312	PostNeol_EuropeN	Europe_1900BP_500BP	SEAsia_4200BP_2200BP	0	0	postNeol
VK312	PostNeol_EuropeN	Europe_1900BP_500BP	Thailand_1700BP	0	0	postNeol
VK312	PostNeol_EuropeN	Europe_1900BP_500BP	Japan_3700BP_2600BP	0	0	postNeol
VK312	PostNeol_EuropeN	Europe_1900BP_500BP	SteppeC_8300BP_7000BP	0	0	postNeol
VK312	PostNeol_EuropeN	Europe_1900BP_500BP	Botai_5600BP_5100BP	0	0	postNeol
VK312	PostNeol_EuropeN	Europe_1900BP_500BP	SteppeC_6700BP_4600BP	0	0	postNeol
VK312	PostNeol_EuropeN	Europe_1900BP_500BP	SteppeCE_7000BP_3600BP	0	0	postNeol
VK312	PostNeol_EuropeN	Europe_1900BP_500BP	SiberiaNE_9800BP	0	0	postNeol
VK312	PostNeol_EuropeN	Europe_1900BP_500BP	Amur_7500BP	0	0	postNeol
VK312	PostNeol_EuropeN	Europe_1900BP_500BP	Baikal_8000BP_7200BP	0	0	postNeol
VK366	PostNeol_EuropeN	Europe_1900BP_500BP	RussiaNW_11000BP_8000BP	0	0	postNeol
VK366	PostNeol_EuropeN	Europe_1900BP_500BP	MiddleDon_7500BP	0	0	postNeol
VK366	PostNeol_EuropeN	Europe_1900BP_500BP	Ukraine_10000BP_4000BP	0.022	0.0207	postNeol
VK366	PostNeol_EuropeN	Europe_1900BP_500BP	Italy_15000BP_9000BP	0.014	0.0149	postNeol
VK366	PostNeol_EuropeN	Europe_1900BP_500BP	Caucasus_13000BP_10000BP	0	0	postNeol
VK366	PostNeol_EuropeN	Europe_1900BP_500BP	Iran_10000BP_8500BP	0	0	postNeol
VK366	PostNeol_EuropeN	Europe_1900BP_500BP	Turkmenistan_7000BP_5000BP	0	0	postNeol
VK366	PostNeol_EuropeN	Europe_1900BP_500BP	LevantEuropeS_4700BP_1700BP	0.038	0.0529	postNeol
VK366	PostNeol_EuropeN	Europe_1900BP_500BP	EuropeS_8000BP_6000BP	0	0	postNeol
VK366	PostNeol_EuropeN	Europe_1900BP_500BP	EuropeCE_7000BP_5500BP	0.033	0.164	postNeol
VK366	PostNeol_EuropeN	Europe_1900BP_500BP	EuropeEW_8500BP_6500BP	0.031	0.1711	postNeol
VK366	PostNeol_EuropeN	Europe_1900BP_500BP	Anatolia_8500BP_8000BP	0	0	postNeol
VK366	PostNeol_EuropeN	Europe_1900BP_500BP	EuropeSW_6000BP_3500BP	0	0	postNeol
VK366	PostNeol_EuropeN	Europe_1900BP_500BP	Iberia_7300BP_3500BP	0	0	postNeol
VK366	PostNeol_EuropeN	Europe_1900BP_500BP	Italy_5500BP_4000BP	0	0	postNeol
VK366	PostNeol_EuropeN	Europe_1900BP_500BP	EuropeNW_6000BP_5000BP	0	0	postNeol
VK366	PostNeol_EuropeN	Europe_1900BP_500BP	Scotland_5200BP_4800BP	0	0	postNeol
VK366	PostNeol_EuropeN	Europe_1900BP_500BP	Scandinavia_5600BP_4600BP	0.041	0.0505	postNeol
VK366	PostNeol_EuropeN	Europe_1900BP_500BP	Poland_5000BP_4700BP	0.241	0.0579	postNeol
VK366	PostNeol_EuropeN	Europe_1900BP_500BP	CanaryIslands_1300BP_900BP	0	0	postNeol
VK366	PostNeol_EuropeN	Europe_1900BP_500BP	Steppe_5000BP_4300BP	0.579	0.0243	postNeol
VK366	PostNeol_EuropeN	Europe_1900BP_500BP	Laos_7800BP	0	0	postNeol
VK366	PostNeol_EuropeN	Europe_1900BP_500BP	Andaman_100BP	0	0	postNeol
VK366	PostNeol_EuropeN	Europe_1900BP_500BP	SEAsia_4200BP_2200BP	0	0	postNeol
VK366	PostNeol_EuropeN	Europe_1900BP_500BP	Thailand_1700BP	0	0	postNeol
VK366	PostNeol_EuropeN	Europe_1900BP_500BP	Japan_3700BP_2600BP	0	0	postNeol
VK366	PostNeol_EuropeN	Europe_1900BP_500BP	SteppeC_8300BP_7000BP	0	0	postNeol
VK366	PostNeol_EuropeN	Europe_1900BP_500BP	Botai_5600BP_5100BP	0	0	postNeol
VK366	PostNeol_EuropeN	Europe_1900BP_500BP	SteppeC_6700BP_4600BP	0	0	postNeol
VK366	PostNeol_EuropeN	Europe_1900BP_500BP	SteppeCE_7000BP_3600BP	0	0	postNeol
VK366	PostNeol_EuropeN	Europe_1900BP_500BP	SiberiaNE_9800BP	0	0	postNeol
VK366	PostNeol_EuropeN	Europe_1900BP_500BP	Amur_7500BP	0	0	postNeol
VK366	PostNeol_EuropeN	Europe_1900BP_500BP	Baikal_8000BP_7200BP	0	0	postNeol
VK369	PostNeol_EuropeN	Europe_1900BP_500BP	RussiaNW_11000BP_8000BP	0	0	postNeol
VK369	PostNeol_EuropeN	Europe_1900BP_500BP	MiddleDon_7500BP	0	0	postNeol
VK369	PostNeol_EuropeN	Europe_1900BP_500BP	Ukraine_10000BP_4000BP	0.005	0.0186	postNeol
VK369	PostNeol_EuropeN	Europe_1900BP_500BP	Italy_15000BP_9000BP	0	0	postNeol
VK369	PostNeol_EuropeN	Europe_1900BP_500BP	Caucasus_13000BP_10000BP	0	0	postNeol
VK369	PostNeol_EuropeN	Europe_1900BP_500BP	Iran_10000BP_8500BP	0	0	postNeol
VK369	PostNeol_EuropeN	Europe_1900BP_500BP	Turkmenistan_7000BP_5000BP	0	0	postNeol
VK369	PostNeol_EuropeN	Europe_1900BP_500BP	LevantEuropeS_4700BP_1700BP	0.209	0.027	postNeol
VK369	PostNeol_EuropeN	Europe_1900BP_500BP	EuropeS_8000BP_6000BP	0	0	postNeol
VK369	PostNeol_EuropeN	Europe_1900BP_500BP	EuropeCE_7000BP_5500BP	0	0	postNeol
VK369	PostNeol_EuropeN	Europe_1900BP_500BP	EuropeEW_8500BP_6500BP	0	0	postNeol
VK369	PostNeol_EuropeN	Europe_1900BP_500BP	Anatolia_8500BP_8000BP	0	0	postNeol
VK369	PostNeol_EuropeN	Europe_1900BP_500BP	EuropeSW_6000BP_3500BP	0.063	0.049	postNeol
VK369	PostNeol_EuropeN	Europe_1900BP_500BP	Iberia_7300BP_3500BP	0	0	postNeol
VK369	PostNeol_EuropeN	Europe_1900BP_500BP	Italy_5500BP_4000BP	0	0	postNeol
VK369	PostNeol_EuropeN	Europe_1900BP_500BP	EuropeNW_6000BP_5000BP	0	0	postNeol
VK369	PostNeol_EuropeN	Europe_1900BP_500BP	Scotland_5200BP_4800BP	0	0	postNeol
VK369	PostNeol_EuropeN	Europe_1900BP_500BP	Scandinavia_5600BP_4600BP	0.092	0.0489	postNeol
VK369	PostNeol_EuropeN	Europe_1900BP_500BP	Poland_5000BP_4700BP	0.164	0.0343	postNeol
VK369	PostNeol_EuropeN	Europe_1900BP_500BP	CanaryIslands_1300BP_900BP	0	0	postNeol
VK369	PostNeol_EuropeN	Europe_1900BP_500BP	Steppe_5000BP_4300BP	0.468	0.0213	postNeol
VK369	PostNeol_EuropeN	Europe_1900BP_500BP	Laos_7800BP	0	0	postNeol
VK369	PostNeol_EuropeN	Europe_1900BP_500BP	Andaman_100BP	0	0	postNeol
VK369	PostNeol_EuropeN	Europe_1900BP_500BP	SEAsia_4200BP_2200BP	0	0	postNeol
VK369	PostNeol_EuropeN	Europe_1900BP_500BP	Thailand_1700BP	0	0	postNeol
VK369	PostNeol_EuropeN	Europe_1900BP_500BP	Japan_3700BP_2600BP	0	0	postNeol
VK369	PostNeol_EuropeN	Europe_1900BP_500BP	SteppeC_8300BP_7000BP	0	0	postNeol
VK369	PostNeol_EuropeN	Europe_1900BP_500BP	Botai_5600BP_5100BP	0	0	postNeol
VK369	PostNeol_EuropeN	Europe_1900BP_500BP	SteppeC_6700BP_4600BP	0	0	postNeol
VK369	PostNeol_EuropeN	Europe_1900BP_500BP	SteppeCE_7000BP_3600BP	0	0	postNeol
VK369	PostNeol_EuropeN	Europe_1900BP_500BP	SiberiaNE_9800BP	0	0	postNeol
VK369	PostNeol_EuropeN	Europe_1900BP_500BP	Amur_7500BP	0	0	postNeol
VK369	PostNeol_EuropeN	Europe_1900BP_500BP	Baikal_8000BP_7200BP	0	0	postNeol
VK582	PostNeol_EuropeN	Europe_1900BP_500BP	RussiaNW_11000BP_8000BP	0	0	postNeol
VK582	PostNeol_EuropeN	Europe_1900BP_500BP	MiddleDon_7500BP	0	0	postNeol
VK582	PostNeol_EuropeN	Europe_1900BP_500BP	Ukraine_10000BP_4000BP	0.048	0.0137	postNeol
VK582	PostNeol_EuropeN	Europe_1900BP_500BP	Italy_15000BP_9000BP	0.002	0.0093	postNeol
VK582	PostNeol_EuropeN	Europe_1900BP_500BP	Caucasus_13000BP_10000BP	0	0	postNeol
VK582	PostNeol_EuropeN	Europe_1900BP_500BP	Iran_10000BP_8500BP	0	0	postNeol
VK582	PostNeol_EuropeN	Europe_1900BP_500BP	Turkmenistan_7000BP_5000BP	0	0	postNeol
VK582	PostNeol_EuropeN	Europe_1900BP_500BP	LevantEuropeS_4700BP_1700BP	0.038	0.0399	postNeol
VK582	PostNeol_EuropeN	Europe_1900BP_500BP	EuropeS_8000BP_6000BP	0	0	postNeol
VK582	PostNeol_EuropeN	Europe_1900BP_500BP	EuropeCE_7000BP_5500BP	0.017	0.059	postNeol
VK582	PostNeol_EuropeN	Europe_1900BP_500BP	EuropeEW_8500BP_6500BP	0	0.0091	postNeol
VK582	PostNeol_EuropeN	Europe_1900BP_500BP	Anatolia_8500BP_8000BP	0	0	postNeol
VK582	PostNeol_EuropeN	Europe_1900BP_500BP	EuropeSW_6000BP_3500BP	0	0	postNeol
VK582	PostNeol_EuropeN	Europe_1900BP_500BP	Iberia_7300BP_3500BP	0	0	postNeol
VK582	PostNeol_EuropeN	Europe_1900BP_500BP	Italy_5500BP_4000BP	0	0	postNeol
VK582	PostNeol_EuropeN	Europe_1900BP_500BP	EuropeNW_6000BP_5000BP	0	0	postNeol
VK582	PostNeol_EuropeN	Europe_1900BP_500BP	Scotland_5200BP_4800BP	0	0	postNeol
VK582	PostNeol_EuropeN	Europe_1900BP_500BP	Scandinavia_5600BP_4600BP	0.094	0.0456	postNeol
VK582	PostNeol_EuropeN	Europe_1900BP_500BP	Poland_5000BP_4700BP	0.2	0.0502	postNeol
VK582	PostNeol_EuropeN	Europe_1900BP_500BP	CanaryIslands_1300BP_900BP	0	0.0069	postNeol
VK582	PostNeol_EuropeN	Europe_1900BP_500BP	Steppe_5000BP_4300BP	0.599	0.0274	postNeol
VK582	PostNeol_EuropeN	Europe_1900BP_500BP	Laos_7800BP	0	0	postNeol
VK582	PostNeol_EuropeN	Europe_1900BP_500BP	Andaman_100BP	0	0	postNeol
VK582	PostNeol_EuropeN	Europe_1900BP_500BP	SEAsia_4200BP_2200BP	0	0	postNeol
VK582	PostNeol_EuropeN	Europe_1900BP_500BP	Thailand_1700BP	0	0	postNeol
VK582	PostNeol_EuropeN	Europe_1900BP_500BP	Japan_3700BP_2600BP	0	0	postNeol
VK582	PostNeol_EuropeN	Europe_1900BP_500BP	SteppeC_8300BP_7000BP	0	0	postNeol
VK582	PostNeol_EuropeN	Europe_1900BP_500BP	Botai_5600BP_5100BP	0	0	postNeol
VK582	PostNeol_EuropeN	Europe_1900BP_500BP	SteppeC_6700BP_4600BP	0	0	postNeol
VK582	PostNeol_EuropeN	Europe_1900BP_500BP	SteppeCE_7000BP_3600BP	0	0	postNeol
VK582	PostNeol_EuropeN	Europe_1900BP_500BP	SiberiaNE_9800BP	0	0	postNeol
VK582	PostNeol_EuropeN	Europe_1900BP_500BP	Amur_7500BP	0	0	postNeol
VK582	PostNeol_EuropeN	Europe_1900BP_500BP	Baikal_8000BP_7200BP	0	0	postNeol
VK324	PostNeol_EuropeN	Europe_1400BP_800BP	RussiaNW_11000BP_8000BP	0	0	postNeol
VK324	PostNeol_EuropeN	Europe_1400BP_800BP	MiddleDon_7500BP	0	0.0309	postNeol
VK324	PostNeol_EuropeN	Europe_1400BP_800BP	Ukraine_10000BP_4000BP	0.024	0.0187	postNeol
VK324	PostNeol_EuropeN	Europe_1400BP_800BP	Italy_15000BP_9000BP	0	0.0032	postNeol
VK324	PostNeol_EuropeN	Europe_1400BP_800BP	Caucasus_13000BP_10000BP	0	0	postNeol
VK324	PostNeol_EuropeN	Europe_1400BP_800BP	Iran_10000BP_8500BP	0	0	postNeol
VK324	PostNeol_EuropeN	Europe_1400BP_800BP	Turkmenistan_7000BP_5000BP	0	0	postNeol
VK324	PostNeol_EuropeN	Europe_1400BP_800BP	LevantEuropeS_4700BP_1700BP	0.038	0.0475	postNeol
VK324	PostNeol_EuropeN	Europe_1400BP_800BP	EuropeS_8000BP_6000BP	0	0	postNeol
VK324	PostNeol_EuropeN	Europe_1400BP_800BP	EuropeCE_7000BP_5500BP	0	0	postNeol
VK324	PostNeol_EuropeN	Europe_1400BP_800BP	EuropeEW_8500BP_6500BP	0	0	postNeol
VK324	PostNeol_EuropeN	Europe_1400BP_800BP	Anatolia_8500BP_8000BP	0	0	postNeol
VK324	PostNeol_EuropeN	Europe_1400BP_800BP	EuropeSW_6000BP_3500BP	0.048	0.0426	postNeol
VK324	PostNeol_EuropeN	Europe_1400BP_800BP	Iberia_7300BP_3500BP	0	0	postNeol
VK324	PostNeol_EuropeN	Europe_1400BP_800BP	Italy_5500BP_4000BP	0	0	postNeol
VK324	PostNeol_EuropeN	Europe_1400BP_800BP	EuropeNW_6000BP_5000BP	0	0	postNeol
VK324	PostNeol_EuropeN	Europe_1400BP_800BP	Scotland_5200BP_4800BP	0	0	postNeol
VK324	PostNeol_EuropeN	Europe_1400BP_800BP	Scandinavia_5600BP_4600BP	0	0.0124	postNeol
VK324	PostNeol_EuropeN	Europe_1400BP_800BP	Poland_5000BP_4700BP	0.294	0.0393	postNeol
VK324	PostNeol_EuropeN	Europe_1400BP_800BP	CanaryIslands_1300BP_900BP	0.009	0.0096	postNeol
VK324	PostNeol_EuropeN	Europe_1400BP_800BP	Steppe_5000BP_4300BP	0.585	0.0323	postNeol
VK324	PostNeol_EuropeN	Europe_1400BP_800BP	Laos_7800BP	0	0	postNeol
VK324	PostNeol_EuropeN	Europe_1400BP_800BP	Andaman_100BP	0	0	postNeol
VK324	PostNeol_EuropeN	Europe_1400BP_800BP	SEAsia_4200BP_2200BP	0	0	postNeol
VK324	PostNeol_EuropeN	Europe_1400BP_800BP	Thailand_1700BP	0	0	postNeol
VK324	PostNeol_EuropeN	Europe_1400BP_800BP	Japan_3700BP_2600BP	0	0	postNeol
VK324	PostNeol_EuropeN	Europe_1400BP_800BP	SteppeC_8300BP_7000BP	0	0	postNeol
VK324	PostNeol_EuropeN	Europe_1400BP_800BP	Botai_5600BP_5100BP	0	0	postNeol
VK324	PostNeol_EuropeN	Europe_1400BP_800BP	SteppeC_6700BP_4600BP	0	0	postNeol
VK324	PostNeol_EuropeN	Europe_1400BP_800BP	SteppeCE_7000BP_3600BP	0	0	postNeol
VK324	PostNeol_EuropeN	Europe_1400BP_800BP	SiberiaNE_9800BP	0	0	postNeol
VK324	PostNeol_EuropeN	Europe_1400BP_800BP	Amur_7500BP	0	0	postNeol
VK324	PostNeol_EuropeN	Europe_1400BP_800BP	Baikal_8000BP_7200BP	0	0	postNeol
VK384	PostNeol_EuropeN	Europe_1400BP_800BP	RussiaNW_11000BP_8000BP	0	0	postNeol
VK384	PostNeol_EuropeN	Europe_1400BP_800BP	MiddleDon_7500BP	0	0	postNeol
VK384	PostNeol_EuropeN	Europe_1400BP_800BP	Ukraine_10000BP_4000BP	0	0	postNeol
VK384	PostNeol_EuropeN	Europe_1400BP_800BP	Italy_15000BP_9000BP	0	0	postNeol
VK384	PostNeol_EuropeN	Europe_1400BP_800BP	Caucasus_13000BP_10000BP	0	0	postNeol
VK384	PostNeol_EuropeN	Europe_1400BP_800BP	Iran_10000BP_8500BP	0	0	postNeol
VK384	PostNeol_EuropeN	Europe_1400BP_800BP	Turkmenistan_7000BP_5000BP	0	0	postNeol
VK384	PostNeol_EuropeN	Europe_1400BP_800BP	LevantEuropeS_4700BP_1700BP	0.043	0.0342	postNeol
VK384	PostNeol_EuropeN	Europe_1400BP_800BP	EuropeS_8000BP_6000BP	0	0	postNeol
VK384	PostNeol_EuropeN	Europe_1400BP_800BP	EuropeCE_7000BP_5500BP	0	0.0327	postNeol
VK384	PostNeol_EuropeN	Europe_1400BP_800BP	EuropeEW_8500BP_6500BP	0	0.0001	postNeol
VK384	PostNeol_EuropeN	Europe_1400BP_800BP	Anatolia_8500BP_8000BP	0	0	postNeol
VK384	PostNeol_EuropeN	Europe_1400BP_800BP	EuropeSW_6000BP_3500BP	0.049	0.0383	postNeol
VK384	PostNeol_EuropeN	Europe_1400BP_800BP	Iberia_7300BP_3500BP	0	0	postNeol
VK384	PostNeol_EuropeN	Europe_1400BP_800BP	Italy_5500BP_4000BP	0	0	postNeol
VK384	PostNeol_EuropeN	Europe_1400BP_800BP	EuropeNW_6000BP_5000BP	0	0	postNeol
VK384	PostNeol_EuropeN	Europe_1400BP_800BP	Scotland_5200BP_4800BP	0	0	postNeol
VK384	PostNeol_EuropeN	Europe_1400BP_800BP	Scandinavia_5600BP_4600BP	0.047	0.0439	postNeol
VK384	PostNeol_EuropeN	Europe_1400BP_800BP	Poland_5000BP_4700BP	0.261	0.0346	postNeol
VK384	PostNeol_EuropeN	Europe_1400BP_800BP	CanaryIslands_1300BP_900BP	0.004	0.0093	postNeol
VK384	PostNeol_EuropeN	Europe_1400BP_800BP	Steppe_5000BP_4300BP	0.596	0.0201	postNeol
VK384	PostNeol_EuropeN	Europe_1400BP_800BP	Laos_7800BP	0	0	postNeol
VK384	PostNeol_EuropeN	Europe_1400BP_800BP	Andaman_100BP	0	0	postNeol
VK384	PostNeol_EuropeN	Europe_1400BP_800BP	SEAsia_4200BP_2200BP	0	0	postNeol
VK384	PostNeol_EuropeN	Europe_1400BP_800BP	Thailand_1700BP	0	0	postNeol
VK384	PostNeol_EuropeN	Europe_1400BP_800BP	Japan_3700BP_2600BP	0	0	postNeol
VK384	PostNeol_EuropeN	Europe_1400BP_800BP	SteppeC_8300BP_7000BP	0	0	postNeol
VK384	PostNeol_EuropeN	Europe_1400BP_800BP	Botai_5600BP_5100BP	0	0	postNeol
VK384	PostNeol_EuropeN	Europe_1400BP_800BP	SteppeC_6700BP_4600BP	0	0	postNeol
VK384	PostNeol_EuropeN	Europe_1400BP_800BP	SteppeCE_7000BP_3600BP	0	0	postNeol
VK384	PostNeol_EuropeN	Europe_1400BP_800BP	SiberiaNE_9800BP	0	0	postNeol
VK384	PostNeol_EuropeN	Europe_1400BP_800BP	Amur_7500BP	0	0	postNeol
VK384	PostNeol_EuropeN	Europe_1400BP_800BP	Baikal_8000BP_7200BP	0	0	postNeol
VK385	PostNeol_EuropeN	Europe_1400BP_800BP	RussiaNW_11000BP_8000BP	0	0	postNeol
VK385	PostNeol_EuropeN	Europe_1400BP_800BP	MiddleDon_7500BP	0	0	postNeol
VK385	PostNeol_EuropeN	Europe_1400BP_800BP	Ukraine_10000BP_4000BP	0	0.0045	postNeol
VK385	PostNeol_EuropeN	Europe_1400BP_800BP	Italy_15000BP_9000BP	0	0.0042	postNeol
VK385	PostNeol_EuropeN	Europe_1400BP_800BP	Caucasus_13000BP_10000BP	0	0	postNeol
VK385	PostNeol_EuropeN	Europe_1400BP_800BP	Iran_10000BP_8500BP	0	0	postNeol
VK385	PostNeol_EuropeN	Europe_1400BP_800BP	Turkmenistan_7000BP_5000BP	0	0	postNeol
VK385	PostNeol_EuropeN	Europe_1400BP_800BP	LevantEuropeS_4700BP_1700BP	0.12	0.0477	postNeol
VK385	PostNeol_EuropeN	Europe_1400BP_800BP	EuropeS_8000BP_6000BP	0	0	postNeol
VK385	PostNeol_EuropeN	Europe_1400BP_800BP	EuropeCE_7000BP_5500BP	0	0	postNeol
VK385	PostNeol_EuropeN	Europe_1400BP_800BP	EuropeEW_8500BP_6500BP	0	0	postNeol
VK385	PostNeol_EuropeN	Europe_1400BP_800BP	Anatolia_8500BP_8000BP	0	0	postNeol
VK385	PostNeol_EuropeN	Europe_1400BP_800BP	EuropeSW_6000BP_3500BP	0.079	0.042	postNeol
VK385	PostNeol_EuropeN	Europe_1400BP_800BP	Iberia_7300BP_3500BP	0	0	postNeol
VK385	PostNeol_EuropeN	Europe_1400BP_800BP	Italy_5500BP_4000BP	0	0	postNeol
VK385	PostNeol_EuropeN	Europe_1400BP_800BP	EuropeNW_6000BP_5000BP	0	0	postNeol
VK385	PostNeol_EuropeN	Europe_1400BP_800BP	Scotland_5200BP_4800BP	0	0	postNeol
VK385	PostNeol_EuropeN	Europe_1400BP_800BP	Scandinavia_5600BP_4600BP	0.13	0.0494	postNeol
VK385	PostNeol_EuropeN	Europe_1400BP_800BP	Poland_5000BP_4700BP	0.162	0.0416	postNeol
VK385	PostNeol_EuropeN	Europe_1400BP_800BP	CanaryIslands_1300BP_900BP	0	0.0049	postNeol
VK385	PostNeol_EuropeN	Europe_1400BP_800BP	Steppe_5000BP_4300BP	0.509	0.0264	postNeol
VK385	PostNeol_EuropeN	Europe_1400BP_800BP	Laos_7800BP	0	0	postNeol
VK385	PostNeol_EuropeN	Europe_1400BP_800BP	Andaman_100BP	0	0	postNeol
VK385	PostNeol_EuropeN	Europe_1400BP_800BP	SEAsia_4200BP_2200BP	0	0	postNeol
VK385	PostNeol_EuropeN	Europe_1400BP_800BP	Thailand_1700BP	0	0	postNeol
VK385	PostNeol_EuropeN	Europe_1400BP_800BP	Japan_3700BP_2600BP	0	0	postNeol
VK385	PostNeol_EuropeN	Europe_1400BP_800BP	SteppeC_8300BP_7000BP	0	0	postNeol
VK385	PostNeol_EuropeN	Europe_1400BP_800BP	Botai_5600BP_5100BP	0	0	postNeol
VK385	PostNeol_EuropeN	Europe_1400BP_800BP	SteppeC_6700BP_4600BP	0	0	postNeol
VK385	PostNeol_EuropeN	Europe_1400BP_800BP	SteppeCE_7000BP_3600BP	0	0	postNeol
VK385	PostNeol_EuropeN	Europe_1400BP_800BP	SiberiaNE_9800BP	0	0	postNeol
VK385	PostNeol_EuropeN	Europe_1400BP_800BP	Amur_7500BP	0	0	postNeol
VK385	PostNeol_EuropeN	Europe_1400BP_800BP	Baikal_8000BP_7200BP	0	0	postNeol
VK87	PostNeol_EuropeN	Europe_1400BP_800BP	RussiaNW_11000BP_8000BP	0	0	postNeol
VK87	PostNeol_EuropeN	Europe_1400BP_800BP	MiddleDon_7500BP	0	0	postNeol
VK87	PostNeol_EuropeN	Europe_1400BP_800BP	Ukraine_10000BP_4000BP	0.025	0.0188	postNeol
VK87	PostNeol_EuropeN	Europe_1400BP_800BP	Italy_15000BP_9000BP	0.018	0.0167	postNeol
VK87	PostNeol_EuropeN	Europe_1400BP_800BP	Caucasus_13000BP_10000BP	0	0	postNeol
VK87	PostNeol_EuropeN	Europe_1400BP_800BP	Iran_10000BP_8500BP	0	0	postNeol
VK87	PostNeol_EuropeN	Europe_1400BP_800BP	Turkmenistan_7000BP_5000BP	0	0	postNeol
VK87	PostNeol_EuropeN	Europe_1400BP_800BP	LevantEuropeS_4700BP_1700BP	0.237	0.0447	postNeol
VK87	PostNeol_EuropeN	Europe_1400BP_800BP	EuropeS_8000BP_6000BP	0	0	postNeol
VK87	PostNeol_EuropeN	Europe_1400BP_800BP	EuropeCE_7000BP_5500BP	0	0.0342	postNeol
VK87	PostNeol_EuropeN	Europe_1400BP_800BP	EuropeEW_8500BP_6500BP	0	0	postNeol
VK87	PostNeol_EuropeN	Europe_1400BP_800BP	Anatolia_8500BP_8000BP	0	0	postNeol
VK87	PostNeol_EuropeN	Europe_1400BP_800BP	EuropeSW_6000BP_3500BP	0.103	0.0412	postNeol
VK87	PostNeol_EuropeN	Europe_1400BP_800BP	Iberia_7300BP_3500BP	0	0	postNeol
VK87	PostNeol_EuropeN	Europe_1400BP_800BP	Italy_5500BP_4000BP	0	0	postNeol
VK87	PostNeol_EuropeN	Europe_1400BP_800BP	EuropeNW_6000BP_5000BP	0	0	postNeol
VK87	PostNeol_EuropeN	Europe_1400BP_800BP	Scotland_5200BP_4800BP	0	0	postNeol
VK87	PostNeol_EuropeN	Europe_1400BP_800BP	Scandinavia_5600BP_4600BP	0.005	0.0351	postNeol
VK87	PostNeol_EuropeN	Europe_1400BP_800BP	Poland_5000BP_4700BP	0.168	0.0401	postNeol
VK87	PostNeol_EuropeN	Europe_1400BP_800BP	CanaryIslands_1300BP_900BP	0	0.0042	postNeol
VK87	PostNeol_EuropeN	Europe_1400BP_800BP	Steppe_5000BP_4300BP	0.445	0.032	postNeol
VK87	PostNeol_EuropeN	Europe_1400BP_800BP	Laos_7800BP	0	0	postNeol
VK87	PostNeol_EuropeN	Europe_1400BP_800BP	Andaman_100BP	0	0	postNeol
VK87	PostNeol_EuropeN	Europe_1400BP_800BP	SEAsia_4200BP_2200BP	0	0	postNeol
VK87	PostNeol_EuropeN	Europe_1400BP_800BP	Thailand_1700BP	0	0	postNeol
VK87	PostNeol_EuropeN	Europe_1400BP_800BP	Japan_3700BP_2600BP	0	0	postNeol
VK87	PostNeol_EuropeN	Europe_1400BP_800BP	SteppeC_8300BP_7000BP	0	0	postNeol
VK87	PostNeol_EuropeN	Europe_1400BP_800BP	Botai_5600BP_5100BP	0	0	postNeol
VK87	PostNeol_EuropeN	Europe_1400BP_800BP	SteppeC_6700BP_4600BP	0	0	postNeol
VK87	PostNeol_EuropeN	Europe_1400BP_800BP	SteppeCE_7000BP_3600BP	0	0	postNeol
VK87	PostNeol_EuropeN	Europe_1400BP_800BP	SiberiaNE_9800BP	0	0	postNeol
VK87	PostNeol_EuropeN	Europe_1400BP_800BP	Amur_7500BP	0	0	postNeol
VK87	PostNeol_EuropeN	Europe_1400BP_800BP	Baikal_8000BP_7200BP	0	0	postNeol
VK275	PostNeol_EuropeN	Europe_1600BP_500BP	RussiaNW_11000BP_8000BP	0	0	postNeol
VK275	PostNeol_EuropeN	Europe_1600BP_500BP	MiddleDon_7500BP	0	0	postNeol
VK275	PostNeol_EuropeN	Europe_1600BP_500BP	Ukraine_10000BP_4000BP	0	0	postNeol
VK275	PostNeol_EuropeN	Europe_1600BP_500BP	Italy_15000BP_9000BP	0	0	postNeol
VK275	PostNeol_EuropeN	Europe_1600BP_500BP	Caucasus_13000BP_10000BP	0	0	postNeol
VK275	PostNeol_EuropeN	Europe_1600BP_500BP	Iran_10000BP_8500BP	0	0	postNeol
VK275	PostNeol_EuropeN	Europe_1600BP_500BP	Turkmenistan_7000BP_5000BP	0	0	postNeol
VK275	PostNeol_EuropeN	Europe_1600BP_500BP	LevantEuropeS_4700BP_1700BP	0.115	0.0325	postNeol
VK275	PostNeol_EuropeN	Europe_1600BP_500BP	EuropeS_8000BP_6000BP	0	0	postNeol
VK275	PostNeol_EuropeN	Europe_1600BP_500BP	EuropeCE_7000BP_5500BP	0	0	postNeol
VK275	PostNeol_EuropeN	Europe_1600BP_500BP	EuropeEW_8500BP_6500BP	0	0.0019	postNeol
VK275	PostNeol_EuropeN	Europe_1600BP_500BP	Anatolia_8500BP_8000BP	0	0	postNeol
VK275	PostNeol_EuropeN	Europe_1600BP_500BP	EuropeSW_6000BP_3500BP	0	0	postNeol
VK275	PostNeol_EuropeN	Europe_1600BP_500BP	Iberia_7300BP_3500BP	0	0	postNeol
VK275	PostNeol_EuropeN	Europe_1600BP_500BP	Italy_5500BP_4000BP	0	0	postNeol
VK275	PostNeol_EuropeN	Europe_1600BP_500BP	EuropeNW_6000BP_5000BP	0	0	postNeol
VK275	PostNeol_EuropeN	Europe_1600BP_500BP	Scotland_5200BP_4800BP	0	0	postNeol
VK275	PostNeol_EuropeN	Europe_1600BP_500BP	Scandinavia_5600BP_4600BP	0.041	0.0396	postNeol
VK275	PostNeol_EuropeN	Europe_1600BP_500BP	Poland_5000BP_4700BP	0.244	0.0428	postNeol
VK275	PostNeol_EuropeN	Europe_1600BP_500BP	CanaryIslands_1300BP_900BP	0	0	postNeol
VK275	PostNeol_EuropeN	Europe_1600BP_500BP	Steppe_5000BP_4300BP	0.599	0.0241	postNeol
VK275	PostNeol_EuropeN	Europe_1600BP_500BP	Laos_7800BP	0	0	postNeol
VK275	PostNeol_EuropeN	Europe_1600BP_500BP	Andaman_100BP	0	0	postNeol
VK275	PostNeol_EuropeN	Europe_1600BP_500BP	SEAsia_4200BP_2200BP	0	0	postNeol
VK275	PostNeol_EuropeN	Europe_1600BP_500BP	Thailand_1700BP	0	0	postNeol
VK275	PostNeol_EuropeN	Europe_1600BP_500BP	Japan_3700BP_2600BP	0	0	postNeol
VK275	PostNeol_EuropeN	Europe_1600BP_500BP	SteppeC_8300BP_7000BP	0	0	postNeol
VK275	PostNeol_EuropeN	Europe_1600BP_500BP	Botai_5600BP_5100BP	0	0	postNeol
VK275	PostNeol_EuropeN	Europe_1600BP_500BP	SteppeC_6700BP_4600BP	0	0	postNeol
VK275	PostNeol_EuropeN	Europe_1600BP_500BP	SteppeCE_7000BP_3600BP	0	0	postNeol
VK275	PostNeol_EuropeN	Europe_1600BP_500BP	SiberiaNE_9800BP	0	0	postNeol
VK275	PostNeol_EuropeN	Europe_1600BP_500BP	Amur_7500BP	0	0	postNeol
VK275	PostNeol_EuropeN	Europe_1600BP_500BP	Baikal_8000BP_7200BP	0	0	postNeol
VK278	PostNeol_EuropeN	Europe_1600BP_500BP	RussiaNW_11000BP_8000BP	0	0	postNeol
VK278	PostNeol_EuropeN	Europe_1600BP_500BP	MiddleDon_7500BP	0	0	postNeol
VK278	PostNeol_EuropeN	Europe_1600BP_500BP	Ukraine_10000BP_4000BP	0.002	0.0112	postNeol
VK278	PostNeol_EuropeN	Europe_1600BP_500BP	Italy_15000BP_9000BP	0	0	postNeol
VK278	PostNeol_EuropeN	Europe_1600BP_500BP	Caucasus_13000BP_10000BP	0	0	postNeol
VK278	PostNeol_EuropeN	Europe_1600BP_500BP	Iran_10000BP_8500BP	0	0	postNeol
VK278	PostNeol_EuropeN	Europe_1600BP_500BP	Turkmenistan_7000BP_5000BP	0	0	postNeol
VK278	PostNeol_EuropeN	Europe_1600BP_500BP	LevantEuropeS_4700BP_1700BP	0.15	0.0493	postNeol
VK278	PostNeol_EuropeN	Europe_1600BP_500BP	EuropeS_8000BP_6000BP	0	0	postNeol
VK278	PostNeol_EuropeN	Europe_1600BP_500BP	EuropeCE_7000BP_5500BP	0.003	0.0437	postNeol
VK278	PostNeol_EuropeN	Europe_1600BP_500BP	EuropeEW_8500BP_6500BP	0	0.0149	postNeol
VK278	PostNeol_EuropeN	Europe_1600BP_500BP	Anatolia_8500BP_8000BP	0	0	postNeol
VK278	PostNeol_EuropeN	Europe_1600BP_500BP	EuropeSW_6000BP_3500BP	0.038	0.0491	postNeol
VK278	PostNeol_EuropeN	Europe_1600BP_500BP	Iberia_7300BP_3500BP	0	0	postNeol
VK278	PostNeol_EuropeN	Europe_1600BP_500BP	Italy_5500BP_4000BP	0	0	postNeol
VK278	PostNeol_EuropeN	Europe_1600BP_500BP	EuropeNW_6000BP_5000BP	0	0	postNeol
VK278	PostNeol_EuropeN	Europe_1600BP_500BP	Scotland_5200BP_4800BP	0	0	postNeol
VK278	PostNeol_EuropeN	Europe_1600BP_500BP	Scandinavia_5600BP_4600BP	0.107	0.0588	postNeol
VK278	PostNeol_EuropeN	Europe_1600BP_500BP	Poland_5000BP_4700BP	0.172	0.0342	postNeol
VK278	PostNeol_EuropeN	Europe_1600BP_500BP	CanaryIslands_1300BP_900BP	0.009	0.011	postNeol
VK278	PostNeol_EuropeN	Europe_1600BP_500BP	Steppe_5000BP_4300BP	0.519	0.0302	postNeol
VK278	PostNeol_EuropeN	Europe_1600BP_500BP	Laos_7800BP	0	0	postNeol
VK278	PostNeol_EuropeN	Europe_1600BP_500BP	Andaman_100BP	0	0	postNeol
VK278	PostNeol_EuropeN	Europe_1600BP_500BP	SEAsia_4200BP_2200BP	0	0	postNeol
VK278	PostNeol_EuropeN	Europe_1600BP_500BP	Thailand_1700BP	0	0	postNeol
VK278	PostNeol_EuropeN	Europe_1600BP_500BP	Japan_3700BP_2600BP	0	0	postNeol
VK278	PostNeol_EuropeN	Europe_1600BP_500BP	SteppeC_8300BP_7000BP	0	0	postNeol
VK278	PostNeol_EuropeN	Europe_1600BP_500BP	Botai_5600BP_5100BP	0	0	postNeol
VK278	PostNeol_EuropeN	Europe_1600BP_500BP	SteppeC_6700BP_4600BP	0	0	postNeol
VK278	PostNeol_EuropeN	Europe_1600BP_500BP	SteppeCE_7000BP_3600BP	0	0	postNeol
VK278	PostNeol_EuropeN	Europe_1600BP_500BP	SiberiaNE_9800BP	0	0	postNeol
VK278	PostNeol_EuropeN	Europe_1600BP_500BP	Amur_7500BP	0	0	postNeol
VK278	PostNeol_EuropeN	Europe_1600BP_500BP	Baikal_8000BP_7200BP	0	0	postNeol
VK300	PostNeol_EuropeN	Europe_1600BP_500BP	RussiaNW_11000BP_8000BP	0	0	postNeol
VK300	PostNeol_EuropeN	Europe_1600BP_500BP	MiddleDon_7500BP	0	0	postNeol
VK300	PostNeol_EuropeN	Europe_1600BP_500BP	Ukraine_10000BP_4000BP	0	0.0008	postNeol
VK300	PostNeol_EuropeN	Europe_1600BP_500BP	Italy_15000BP_9000BP	0	0	postNeol
VK300	PostNeol_EuropeN	Europe_1600BP_500BP	Caucasus_13000BP_10000BP	0	0	postNeol
VK300	PostNeol_EuropeN	Europe_1600BP_500BP	Iran_10000BP_8500BP	0	0	postNeol
VK300	PostNeol_EuropeN	Europe_1600BP_500BP	Turkmenistan_7000BP_5000BP	0	0	postNeol
VK300	PostNeol_EuropeN	Europe_1600BP_500BP	LevantEuropeS_4700BP_1700BP	0.033	0.0482	postNeol
VK300	PostNeol_EuropeN	Europe_1600BP_500BP	EuropeS_8000BP_6000BP	0	0	postNeol
VK300	PostNeol_EuropeN	Europe_1600BP_500BP	EuropeCE_7000BP_5500BP	0.024	0.079	postNeol
VK300	PostNeol_EuropeN	Europe_1600BP_500BP	EuropeEW_8500BP_6500BP	0	0.05	postNeol
VK300	PostNeol_EuropeN	Europe_1600BP_500BP	Anatolia_8500BP_8000BP	0	0	postNeol
VK300	PostNeol_EuropeN	Europe_1600BP_500BP	EuropeSW_6000BP_3500BP	0	0	postNeol
VK300	PostNeol_EuropeN	Europe_1600BP_500BP	Iberia_7300BP_3500BP	0	0	postNeol
VK300	PostNeol_EuropeN	Europe_1600BP_500BP	Italy_5500BP_4000BP	0	0	postNeol
VK300	PostNeol_EuropeN	Europe_1600BP_500BP	EuropeNW_6000BP_5000BP	0	0	postNeol
VK300	PostNeol_EuropeN	Europe_1600BP_500BP	Scotland_5200BP_4800BP	0	0	postNeol
VK300	PostNeol_EuropeN	Europe_1600BP_500BP	Scandinavia_5600BP_4600BP	0.079	0.0482	postNeol
VK300	PostNeol_EuropeN	Europe_1600BP_500BP	Poland_5000BP_4700BP	0.229	0.0455	postNeol
VK300	PostNeol_EuropeN	Europe_1600BP_500BP	CanaryIslands_1300BP_900BP	0	0	postNeol
VK300	PostNeol_EuropeN	Europe_1600BP_500BP	Steppe_5000BP_4300BP	0.635	0.0193	postNeol
VK300	PostNeol_EuropeN	Europe_1600BP_500BP	Laos_7800BP	0	0	postNeol
VK300	PostNeol_EuropeN	Europe_1600BP_500BP	Andaman_100BP	0	0	postNeol
VK300	PostNeol_EuropeN	Europe_1600BP_500BP	SEAsia_4200BP_2200BP	0	0	postNeol
VK300	PostNeol_EuropeN	Europe_1600BP_500BP	Thailand_1700BP	0	0	postNeol
VK300	PostNeol_EuropeN	Europe_1600BP_500BP	Japan_3700BP_2600BP	0	0	postNeol
VK300	PostNeol_EuropeN	Europe_1600BP_500BP	SteppeC_8300BP_7000BP	0	0	postNeol
VK300	PostNeol_EuropeN	Europe_1600BP_500BP	Botai_5600BP_5100BP	0	0	postNeol
VK300	PostNeol_EuropeN	Europe_1600BP_500BP	SteppeC_6700BP_4600BP	0	0	postNeol
VK300	PostNeol_EuropeN	Europe_1600BP_500BP	SteppeCE_7000BP_3600BP	0	0	postNeol
VK300	PostNeol_EuropeN	Europe_1600BP_500BP	SiberiaNE_9800BP	0	0	postNeol
VK300	PostNeol_EuropeN	Europe_1600BP_500BP	Amur_7500BP	0	0	postNeol
VK300	PostNeol_EuropeN	Europe_1600BP_500BP	Baikal_8000BP_7200BP	0	0	postNeol
VK317	PostNeol_EuropeN	Europe_1600BP_500BP	RussiaNW_11000BP_8000BP	0	0	postNeol
VK317	PostNeol_EuropeN	Europe_1600BP_500BP	MiddleDon_7500BP	0	0	postNeol
VK317	PostNeol_EuropeN	Europe_1600BP_500BP	Ukraine_10000BP_4000BP	0	0.0075	postNeol
VK317	PostNeol_EuropeN	Europe_1600BP_500BP	Italy_15000BP_9000BP	0	0.0014	postNeol
VK317	PostNeol_EuropeN	Europe_1600BP_500BP	Caucasus_13000BP_10000BP	0	0	postNeol
VK317	PostNeol_EuropeN	Europe_1600BP_500BP	Iran_10000BP_8500BP	0	0	postNeol
VK317	PostNeol_EuropeN	Europe_1600BP_500BP	Turkmenistan_7000BP_5000BP	0	0	postNeol
VK317	PostNeol_EuropeN	Europe_1600BP_500BP	LevantEuropeS_4700BP_1700BP	0.157	0.0482	postNeol
VK317	PostNeol_EuropeN	Europe_1600BP_500BP	EuropeS_8000BP_6000BP	0	0	postNeol
VK317	PostNeol_EuropeN	Europe_1600BP_500BP	EuropeCE_7000BP_5500BP	0	0	postNeol
VK317	PostNeol_EuropeN	Europe_1600BP_500BP	EuropeEW_8500BP_6500BP	0	0	postNeol
VK317	PostNeol_EuropeN	Europe_1600BP_500BP	Anatolia_8500BP_8000BP	0	0	postNeol
VK317	PostNeol_EuropeN	Europe_1600BP_500BP	EuropeSW_6000BP_3500BP	0.162	0.0565	postNeol
VK317	PostNeol_EuropeN	Europe_1600BP_500BP	Iberia_7300BP_3500BP	0	0	postNeol
VK317	PostNeol_EuropeN	Europe_1600BP_500BP	Italy_5500BP_4000BP	0	0	postNeol
VK317	PostNeol_EuropeN	Europe_1600BP_500BP	EuropeNW_6000BP_5000BP	0	0	postNeol
VK317	PostNeol_EuropeN	Europe_1600BP_500BP	Scotland_5200BP_4800BP	0	0	postNeol
VK317	PostNeol_EuropeN	Europe_1600BP_500BP	Scandinavia_5600BP_4600BP	0.045	0.0445	postNeol
VK317	PostNeol_EuropeN	Europe_1600BP_500BP	Poland_5000BP_4700BP	0.146	0.0365	postNeol
VK317	PostNeol_EuropeN	Europe_1600BP_500BP	CanaryIslands_1300BP_900BP	0.005	0.0093	postNeol
VK317	PostNeol_EuropeN	Europe_1600BP_500BP	Steppe_5000BP_4300BP	0.483	0.0332	postNeol
VK317	PostNeol_EuropeN	Europe_1600BP_500BP	Laos_7800BP	0	0	postNeol
VK317	PostNeol_EuropeN	Europe_1600BP_500BP	Andaman_100BP	0	0	postNeol
VK317	PostNeol_EuropeN	Europe_1600BP_500BP	SEAsia_4200BP_2200BP	0	0	postNeol
VK317	PostNeol_EuropeN	Europe_1600BP_500BP	Thailand_1700BP	0	0	postNeol
VK317	PostNeol_EuropeN	Europe_1600BP_500BP	Japan_3700BP_2600BP	0	0	postNeol
VK317	PostNeol_EuropeN	Europe_1600BP_500BP	SteppeC_8300BP_7000BP	0	0	postNeol
VK317	PostNeol_EuropeN	Europe_1600BP_500BP	Botai_5600BP_5100BP	0	0	postNeol
VK317	PostNeol_EuropeN	Europe_1600BP_500BP	SteppeC_6700BP_4600BP	0	0	postNeol
VK317	PostNeol_EuropeN	Europe_1600BP_500BP	SteppeCE_7000BP_3600BP	0	0	postNeol
VK317	PostNeol_EuropeN	Europe_1600BP_500BP	SiberiaNE_9800BP	0	0	postNeol
VK317	PostNeol_EuropeN	Europe_1600BP_500BP	Amur_7500BP	0	0	postNeol
VK317	PostNeol_EuropeN	Europe_1600BP_500BP	Baikal_8000BP_7200BP	0	0	postNeol
VK319	PostNeol_EuropeN	Europe_1600BP_500BP	RussiaNW_11000BP_8000BP	0	0	postNeol
VK319	PostNeol_EuropeN	Europe_1600BP_500BP	MiddleDon_7500BP	0	0.0239	postNeol
VK319	PostNeol_EuropeN	Europe_1600BP_500BP	Ukraine_10000BP_4000BP	0.045	0.0219	postNeol
VK319	PostNeol_EuropeN	Europe_1600BP_500BP	Italy_15000BP_9000BP	0	0	postNeol
VK319	PostNeol_EuropeN	Europe_1600BP_500BP	Caucasus_13000BP_10000BP	0	0	postNeol
VK319	PostNeol_EuropeN	Europe_1600BP_500BP	Iran_10000BP_8500BP	0	0	postNeol
VK319	PostNeol_EuropeN	Europe_1600BP_500BP	Turkmenistan_7000BP_5000BP	0	0	postNeol
VK319	PostNeol_EuropeN	Europe_1600BP_500BP	LevantEuropeS_4700BP_1700BP	0.154	0.0293	postNeol
VK319	PostNeol_EuropeN	Europe_1600BP_500BP	EuropeS_8000BP_6000BP	0	0	postNeol
VK319	PostNeol_EuropeN	Europe_1600BP_500BP	EuropeCE_7000BP_5500BP	0	0	postNeol
VK319	PostNeol_EuropeN	Europe_1600BP_500BP	EuropeEW_8500BP_6500BP	0	0	postNeol
VK319	PostNeol_EuropeN	Europe_1600BP_500BP	Anatolia_8500BP_8000BP	0	0	postNeol
VK319	PostNeol_EuropeN	Europe_1600BP_500BP	EuropeSW_6000BP_3500BP	0.15	0.0635	postNeol
VK319	PostNeol_EuropeN	Europe_1600BP_500BP	Iberia_7300BP_3500BP	0	0	postNeol
VK319	PostNeol_EuropeN	Europe_1600BP_500BP	Italy_5500BP_4000BP	0	0	postNeol
VK319	PostNeol_EuropeN	Europe_1600BP_500BP	EuropeNW_6000BP_5000BP	0	0	postNeol
VK319	PostNeol_EuropeN	Europe_1600BP_500BP	Scotland_5200BP_4800BP	0	0	postNeol
VK319	PostNeol_EuropeN	Europe_1600BP_500BP	Scandinavia_5600BP_4600BP	0.038	0.0635	postNeol
VK319	PostNeol_EuropeN	Europe_1600BP_500BP	Poland_5000BP_4700BP	0.157	0.0359	postNeol
VK319	PostNeol_EuropeN	Europe_1600BP_500BP	CanaryIslands_1300BP_900BP	0.006	0.0071	postNeol
VK319	PostNeol_EuropeN	Europe_1600BP_500BP	Steppe_5000BP_4300BP	0.45	0.0266	postNeol
VK319	PostNeol_EuropeN	Europe_1600BP_500BP	Laos_7800BP	0	0	postNeol
VK319	PostNeol_EuropeN	Europe_1600BP_500BP	Andaman_100BP	0	0	postNeol
VK319	PostNeol_EuropeN	Europe_1600BP_500BP	SEAsia_4200BP_2200BP	0	0	postNeol
VK319	PostNeol_EuropeN	Europe_1600BP_500BP	Thailand_1700BP	0	0	postNeol
VK319	PostNeol_EuropeN	Europe_1600BP_500BP	Japan_3700BP_2600BP	0	0	postNeol
VK319	PostNeol_EuropeN	Europe_1600BP_500BP	SteppeC_8300BP_7000BP	0	0	postNeol
VK319	PostNeol_EuropeN	Europe_1600BP_500BP	Botai_5600BP_5100BP	0	0	postNeol
VK319	PostNeol_EuropeN	Europe_1600BP_500BP	SteppeC_6700BP_4600BP	0	0	postNeol
VK319	PostNeol_EuropeN	Europe_1600BP_500BP	SteppeCE_7000BP_3600BP	0	0	postNeol
VK319	PostNeol_EuropeN	Europe_1600BP_500BP	SiberiaNE_9800BP	0	0	postNeol
VK319	PostNeol_EuropeN	Europe_1600BP_500BP	Amur_7500BP	0	0	postNeol
VK319	PostNeol_EuropeN	Europe_1600BP_500BP	Baikal_8000BP_7200BP	0	0	postNeol
VK361	PostNeol_EuropeN	Europe_1600BP_500BP	RussiaNW_11000BP_8000BP	0	0	postNeol
VK361	PostNeol_EuropeN	Europe_1600BP_500BP	MiddleDon_7500BP	0	0	postNeol
VK361	PostNeol_EuropeN	Europe_1600BP_500BP	Ukraine_10000BP_4000BP	0.056	0.0271	postNeol
VK361	PostNeol_EuropeN	Europe_1600BP_500BP	Italy_15000BP_9000BP	0.007	0.0124	postNeol
VK361	PostNeol_EuropeN	Europe_1600BP_500BP	Caucasus_13000BP_10000BP	0	0	postNeol
VK361	PostNeol_EuropeN	Europe_1600BP_500BP	Iran_10000BP_8500BP	0	0	postNeol
VK361	PostNeol_EuropeN	Europe_1600BP_500BP	Turkmenistan_7000BP_5000BP	0	0	postNeol
VK361	PostNeol_EuropeN	Europe_1600BP_500BP	LevantEuropeS_4700BP_1700BP	0.085	0.0449	postNeol
VK361	PostNeol_EuropeN	Europe_1600BP_500BP	EuropeS_8000BP_6000BP	0	0	postNeol
VK361	PostNeol_EuropeN	Europe_1600BP_500BP	EuropeCE_7000BP_5500BP	0.039	0.1008	postNeol
VK361	PostNeol_EuropeN	Europe_1600BP_500BP	EuropeEW_8500BP_6500BP	0	0.0725	postNeol
VK361	PostNeol_EuropeN	Europe_1600BP_500BP	Anatolia_8500BP_8000BP	0	0	postNeol
VK361	PostNeol_EuropeN	Europe_1600BP_500BP	EuropeSW_6000BP_3500BP	0.087	0.0698	postNeol
VK361	PostNeol_EuropeN	Europe_1600BP_500BP	Iberia_7300BP_3500BP	0	0	postNeol
VK361	PostNeol_EuropeN	Europe_1600BP_500BP	Italy_5500BP_4000BP	0	0	postNeol
VK361	PostNeol_EuropeN	Europe_1600BP_500BP	EuropeNW_6000BP_5000BP	0	0	postNeol
VK361	PostNeol_EuropeN	Europe_1600BP_500BP	Scotland_5200BP_4800BP	0	0	postNeol
VK361	PostNeol_EuropeN	Europe_1600BP_500BP	Scandinavia_5600BP_4600BP	0.016	0.0412	postNeol
VK361	PostNeol_EuropeN	Europe_1600BP_500BP	Poland_5000BP_4700BP	0.197	0.0482	postNeol
VK361	PostNeol_EuropeN	Europe_1600BP_500BP	CanaryIslands_1300BP_900BP	0	0	postNeol
VK361	PostNeol_EuropeN	Europe_1600BP_500BP	Steppe_5000BP_4300BP	0.512	0.0353	postNeol
VK361	PostNeol_EuropeN	Europe_1600BP_500BP	Laos_7800BP	0	0	postNeol
VK361	PostNeol_EuropeN	Europe_1600BP_500BP	Andaman_100BP	0	0	postNeol
VK361	PostNeol_EuropeN	Europe_1600BP_500BP	SEAsia_4200BP_2200BP	0	0	postNeol
VK361	PostNeol_EuropeN	Europe_1600BP_500BP	Thailand_1700BP	0	0	postNeol
VK361	PostNeol_EuropeN	Europe_1600BP_500BP	Japan_3700BP_2600BP	0	0	postNeol
VK361	PostNeol_EuropeN	Europe_1600BP_500BP	SteppeC_8300BP_7000BP	0	0	postNeol
VK361	PostNeol_EuropeN	Europe_1600BP_500BP	Botai_5600BP_5100BP	0	0	postNeol
VK361	PostNeol_EuropeN	Europe_1600BP_500BP	SteppeC_6700BP_4600BP	0	0	postNeol
VK361	PostNeol_EuropeN	Europe_1600BP_500BP	SteppeCE_7000BP_3600BP	0	0	postNeol
VK361	PostNeol_EuropeN	Europe_1600BP_500BP	SiberiaNE_9800BP	0	0	postNeol
VK361	PostNeol_EuropeN	Europe_1600BP_500BP	Amur_7500BP	0	0	postNeol
VK361	PostNeol_EuropeN	Europe_1600BP_500BP	Baikal_8000BP_7200BP	0	0	postNeol
VK69	PostNeol_EuropeN	Europe_1600BP_500BP	RussiaNW_11000BP_8000BP	0	0	postNeol
VK69	PostNeol_EuropeN	Europe_1600BP_500BP	MiddleDon_7500BP	0	0	postNeol
VK69	PostNeol_EuropeN	Europe_1600BP_500BP	Ukraine_10000BP_4000BP	0	0.0029	postNeol
VK69	PostNeol_EuropeN	Europe_1600BP_500BP	Italy_15000BP_9000BP	0	0	postNeol
VK69	PostNeol_EuropeN	Europe_1600BP_500BP	Caucasus_13000BP_10000BP	0	0	postNeol
VK69	PostNeol_EuropeN	Europe_1600BP_500BP	Iran_10000BP_8500BP	0	0	postNeol
VK69	PostNeol_EuropeN	Europe_1600BP_500BP	Turkmenistan_7000BP_5000BP	0	0	postNeol
VK69	PostNeol_EuropeN	Europe_1600BP_500BP	LevantEuropeS_4700BP_1700BP	0.06	0.0275	postNeol
VK69	PostNeol_EuropeN	Europe_1600BP_500BP	EuropeS_8000BP_6000BP	0	0	postNeol
VK69	PostNeol_EuropeN	Europe_1600BP_500BP	EuropeCE_7000BP_5500BP	0	0.0016	postNeol
VK69	PostNeol_EuropeN	Europe_1600BP_500BP	EuropeEW_8500BP_6500BP	0	0	postNeol
VK69	PostNeol_EuropeN	Europe_1600BP_500BP	Anatolia_8500BP_8000BP	0	0	postNeol
VK69	PostNeol_EuropeN	Europe_1600BP_500BP	EuropeSW_6000BP_3500BP	0.087	0.043	postNeol
VK69	PostNeol_EuropeN	Europe_1600BP_500BP	Iberia_7300BP_3500BP	0	0	postNeol
VK69	PostNeol_EuropeN	Europe_1600BP_500BP	Italy_5500BP_4000BP	0	0	postNeol
VK69	PostNeol_EuropeN	Europe_1600BP_500BP	EuropeNW_6000BP_5000BP	0	0	postNeol
VK69	PostNeol_EuropeN	Europe_1600BP_500BP	Scotland_5200BP_4800BP	0	0	postNeol
VK69	PostNeol_EuropeN	Europe_1600BP_500BP	Scandinavia_5600BP_4600BP	0.011	0.0438	postNeol
VK69	PostNeol_EuropeN	Europe_1600BP_500BP	Poland_5000BP_4700BP	0.229	0.0461	postNeol
VK69	PostNeol_EuropeN	Europe_1600BP_500BP	CanaryIslands_1300BP_900BP	0	0	postNeol
VK69	PostNeol_EuropeN	Europe_1600BP_500BP	Steppe_5000BP_4300BP	0.613	0.0213	postNeol
VK69	PostNeol_EuropeN	Europe_1600BP_500BP	Laos_7800BP	0	0	postNeol
VK69	PostNeol_EuropeN	Europe_1600BP_500BP	Andaman_100BP	0	0	postNeol
VK69	PostNeol_EuropeN	Europe_1600BP_500BP	SEAsia_4200BP_2200BP	0	0	postNeol
VK69	PostNeol_EuropeN	Europe_1600BP_500BP	Thailand_1700BP	0	0	postNeol
VK69	PostNeol_EuropeN	Europe_1600BP_500BP	Japan_3700BP_2600BP	0	0	postNeol
VK69	PostNeol_EuropeN	Europe_1600BP_500BP	SteppeC_8300BP_7000BP	0	0	postNeol
VK69	PostNeol_EuropeN	Europe_1600BP_500BP	Botai_5600BP_5100BP	0	0	postNeol
VK69	PostNeol_EuropeN	Europe_1600BP_500BP	SteppeC_6700BP_4600BP	0	0	postNeol
VK69	PostNeol_EuropeN	Europe_1600BP_500BP	SteppeCE_7000BP_3600BP	0	0	postNeol
VK69	PostNeol_EuropeN	Europe_1600BP_500BP	SiberiaNE_9800BP	0	0	postNeol
VK69	PostNeol_EuropeN	Europe_1600BP_500BP	Amur_7500BP	0	0	postNeol
VK69	PostNeol_EuropeN	Europe_1600BP_500BP	Baikal_8000BP_7200BP	0	0	postNeol
VK70	PostNeol_EuropeN	Europe_1600BP_500BP	RussiaNW_11000BP_8000BP	0	0	postNeol
VK70	PostNeol_EuropeN	Europe_1600BP_500BP	MiddleDon_7500BP	0	0	postNeol
VK70	PostNeol_EuropeN	Europe_1600BP_500BP	Ukraine_10000BP_4000BP	0.02	0.0156	postNeol
VK70	PostNeol_EuropeN	Europe_1600BP_500BP	Italy_15000BP_9000BP	0	0.0029	postNeol
VK70	PostNeol_EuropeN	Europe_1600BP_500BP	Caucasus_13000BP_10000BP	0	0	postNeol
VK70	PostNeol_EuropeN	Europe_1600BP_500BP	Iran_10000BP_8500BP	0	0	postNeol
VK70	PostNeol_EuropeN	Europe_1600BP_500BP	Turkmenistan_7000BP_5000BP	0	0	postNeol
VK70	PostNeol_EuropeN	Europe_1600BP_500BP	LevantEuropeS_4700BP_1700BP	0.078	0.0345	postNeol
VK70	PostNeol_EuropeN	Europe_1600BP_500BP	EuropeS_8000BP_6000BP	0	0	postNeol
VK70	PostNeol_EuropeN	Europe_1600BP_500BP	EuropeCE_7000BP_5500BP	0	0	postNeol
VK70	PostNeol_EuropeN	Europe_1600BP_500BP	EuropeEW_8500BP_6500BP	0	0	postNeol
VK70	PostNeol_EuropeN	Europe_1600BP_500BP	Anatolia_8500BP_8000BP	0	0	postNeol
VK70	PostNeol_EuropeN	Europe_1600BP_500BP	EuropeSW_6000BP_3500BP	0.075	0.0496	postNeol
VK70	PostNeol_EuropeN	Europe_1600BP_500BP	Iberia_7300BP_3500BP	0	0	postNeol
VK70	PostNeol_EuropeN	Europe_1600BP_500BP	Italy_5500BP_4000BP	0	0	postNeol
VK70	PostNeol_EuropeN	Europe_1600BP_500BP	EuropeNW_6000BP_5000BP	0	0	postNeol
VK70	PostNeol_EuropeN	Europe_1600BP_500BP	Scotland_5200BP_4800BP	0	0	postNeol
VK70	PostNeol_EuropeN	Europe_1600BP_500BP	Scandinavia_5600BP_4600BP	0.06	0.0488	postNeol
VK70	PostNeol_EuropeN	Europe_1600BP_500BP	Poland_5000BP_4700BP	0.196	0.042	postNeol
VK70	PostNeol_EuropeN	Europe_1600BP_500BP	CanaryIslands_1300BP_900BP	0.001	0.0075	postNeol
VK70	PostNeol_EuropeN	Europe_1600BP_500BP	Steppe_5000BP_4300BP	0.569	0.022	postNeol
VK70	PostNeol_EuropeN	Europe_1600BP_500BP	Laos_7800BP	0	0	postNeol
VK70	PostNeol_EuropeN	Europe_1600BP_500BP	Andaman_100BP	0	0	postNeol
VK70	PostNeol_EuropeN	Europe_1600BP_500BP	SEAsia_4200BP_2200BP	0	0	postNeol
VK70	PostNeol_EuropeN	Europe_1600BP_500BP	Thailand_1700BP	0	0	postNeol
VK70	PostNeol_EuropeN	Europe_1600BP_500BP	Japan_3700BP_2600BP	0	0	postNeol
VK70	PostNeol_EuropeN	Europe_1600BP_500BP	SteppeC_8300BP_7000BP	0	0	postNeol
VK70	PostNeol_EuropeN	Europe_1600BP_500BP	Botai_5600BP_5100BP	0	0	postNeol
VK70	PostNeol_EuropeN	Europe_1600BP_500BP	SteppeC_6700BP_4600BP	0	0	postNeol
VK70	PostNeol_EuropeN	Europe_1600BP_500BP	SteppeCE_7000BP_3600BP	0	0	postNeol
VK70	PostNeol_EuropeN	Europe_1600BP_500BP	SiberiaNE_9800BP	0	0	postNeol
VK70	PostNeol_EuropeN	Europe_1600BP_500BP	Amur_7500BP	0	0	postNeol
VK70	PostNeol_EuropeN	Europe_1600BP_500BP	Baikal_8000BP_7200BP	0	0	postNeol
VK92	PostNeol_EuropeN	Europe_1600BP_500BP	RussiaNW_11000BP_8000BP	0	0	postNeol
VK92	PostNeol_EuropeN	Europe_1600BP_500BP	MiddleDon_7500BP	0	0	postNeol
VK92	PostNeol_EuropeN	Europe_1600BP_500BP	Ukraine_10000BP_4000BP	0.029	0.021	postNeol
VK92	PostNeol_EuropeN	Europe_1600BP_500BP	Italy_15000BP_9000BP	0	0	postNeol
VK92	PostNeol_EuropeN	Europe_1600BP_500BP	Caucasus_13000BP_10000BP	0	0	postNeol
VK92	PostNeol_EuropeN	Europe_1600BP_500BP	Iran_10000BP_8500BP	0	0	postNeol
VK92	PostNeol_EuropeN	Europe_1600BP_500BP	Turkmenistan_7000BP_5000BP	0	0	postNeol
VK92	PostNeol_EuropeN	Europe_1600BP_500BP	LevantEuropeS_4700BP_1700BP	0.088	0.0321	postNeol
VK92	PostNeol_EuropeN	Europe_1600BP_500BP	EuropeS_8000BP_6000BP	0	0	postNeol
VK92	PostNeol_EuropeN	Europe_1600BP_500BP	EuropeCE_7000BP_5500BP	0	0	postNeol
VK92	PostNeol_EuropeN	Europe_1600BP_500BP	EuropeEW_8500BP_6500BP	0	0	postNeol
VK92	PostNeol_EuropeN	Europe_1600BP_500BP	Anatolia_8500BP_8000BP	0	0	postNeol
VK92	PostNeol_EuropeN	Europe_1600BP_500BP	EuropeSW_6000BP_3500BP	0.013	0.0441	postNeol
VK92	PostNeol_EuropeN	Europe_1600BP_500BP	Iberia_7300BP_3500BP	0	0	postNeol
VK92	PostNeol_EuropeN	Europe_1600BP_500BP	Italy_5500BP_4000BP	0	0	postNeol
VK92	PostNeol_EuropeN	Europe_1600BP_500BP	EuropeNW_6000BP_5000BP	0	0	postNeol
VK92	PostNeol_EuropeN	Europe_1600BP_500BP	Scotland_5200BP_4800BP	0	0	postNeol
VK92	PostNeol_EuropeN	Europe_1600BP_500BP	Scandinavia_5600BP_4600BP	0.066	0.0443	postNeol
VK92	PostNeol_EuropeN	Europe_1600BP_500BP	Poland_5000BP_4700BP	0.176	0.0414	postNeol
VK92	PostNeol_EuropeN	Europe_1600BP_500BP	CanaryIslands_1300BP_900BP	0	0	postNeol
VK92	PostNeol_EuropeN	Europe_1600BP_500BP	Steppe_5000BP_4300BP	0.628	0.0304	postNeol
VK92	PostNeol_EuropeN	Europe_1600BP_500BP	Laos_7800BP	0	0	postNeol
VK92	PostNeol_EuropeN	Europe_1600BP_500BP	Andaman_100BP	0	0	postNeol
VK92	PostNeol_EuropeN	Europe_1600BP_500BP	SEAsia_4200BP_2200BP	0	0	postNeol
VK92	PostNeol_EuropeN	Europe_1600BP_500BP	Thailand_1700BP	0	0	postNeol
VK92	PostNeol_EuropeN	Europe_1600BP_500BP	Japan_3700BP_2600BP	0	0	postNeol
VK92	PostNeol_EuropeN	Europe_1600BP_500BP	SteppeC_8300BP_7000BP	0	0	postNeol
VK92	PostNeol_EuropeN	Europe_1600BP_500BP	Botai_5600BP_5100BP	0	0	postNeol
VK92	PostNeol_EuropeN	Europe_1600BP_500BP	SteppeC_6700BP_4600BP	0	0	postNeol
VK92	PostNeol_EuropeN	Europe_1600BP_500BP	SteppeCE_7000BP_3600BP	0	0	postNeol
VK92	PostNeol_EuropeN	Europe_1600BP_500BP	SiberiaNE_9800BP	0	0	postNeol
VK92	PostNeol_EuropeN	Europe_1600BP_500BP	Amur_7500BP	0	0	postNeol
VK92	PostNeol_EuropeN	Europe_1600BP_500BP	Baikal_8000BP_7200BP	0	0	postNeol
VK138	PostNeol_EuropeN	Europe_1100BP_250BP	RussiaNW_11000BP_8000BP	0	0	postNeol
VK138	PostNeol_EuropeN	Europe_1100BP_250BP	MiddleDon_7500BP	0	0	postNeol
VK138	PostNeol_EuropeN	Europe_1100BP_250BP	Ukraine_10000BP_4000BP	0.038	0.0227	postNeol
VK138	PostNeol_EuropeN	Europe_1100BP_250BP	Italy_15000BP_9000BP	0	0.0094	postNeol
VK138	PostNeol_EuropeN	Europe_1100BP_250BP	Caucasus_13000BP_10000BP	0	0	postNeol
VK138	PostNeol_EuropeN	Europe_1100BP_250BP	Iran_10000BP_8500BP	0	0	postNeol
VK138	PostNeol_EuropeN	Europe_1100BP_250BP	Turkmenistan_7000BP_5000BP	0	0	postNeol
VK138	PostNeol_EuropeN	Europe_1100BP_250BP	LevantEuropeS_4700BP_1700BP	0.136	0.0497	postNeol
VK138	PostNeol_EuropeN	Europe_1100BP_250BP	EuropeS_8000BP_6000BP	0	0	postNeol
VK138	PostNeol_EuropeN	Europe_1100BP_250BP	EuropeCE_7000BP_5500BP	0.019	0.0791	postNeol
VK138	PostNeol_EuropeN	Europe_1100BP_250BP	EuropeEW_8500BP_6500BP	0	0.0443	postNeol
VK138	PostNeol_EuropeN	Europe_1100BP_250BP	Anatolia_8500BP_8000BP	0	0	postNeol
VK138	PostNeol_EuropeN	Europe_1100BP_250BP	EuropeSW_6000BP_3500BP	0.067	0.0573	postNeol
VK138	PostNeol_EuropeN	Europe_1100BP_250BP	Iberia_7300BP_3500BP	0	0	postNeol
VK138	PostNeol_EuropeN	Europe_1100BP_250BP	Italy_5500BP_4000BP	0	0	postNeol
VK138	PostNeol_EuropeN	Europe_1100BP_250BP	EuropeNW_6000BP_5000BP	0	0	postNeol
VK138	PostNeol_EuropeN	Europe_1100BP_250BP	Scotland_5200BP_4800BP	0	0	postNeol
VK138	PostNeol_EuropeN	Europe_1100BP_250BP	Scandinavia_5600BP_4600BP	0.124	0.0354	postNeol
VK138	PostNeol_EuropeN	Europe_1100BP_250BP	Poland_5000BP_4700BP	0.118	0.0318	postNeol
VK138	PostNeol_EuropeN	Europe_1100BP_250BP	CanaryIslands_1300BP_900BP	0	0	postNeol
VK138	PostNeol_EuropeN	Europe_1100BP_250BP	Steppe_5000BP_4300BP	0.498	0.0286	postNeol
VK138	PostNeol_EuropeN	Europe_1100BP_250BP	Laos_7800BP	0	0	postNeol
VK138	PostNeol_EuropeN	Europe_1100BP_250BP	Andaman_100BP	0	0	postNeol
VK138	PostNeol_EuropeN	Europe_1100BP_250BP	SEAsia_4200BP_2200BP	0	0	postNeol
VK138	PostNeol_EuropeN	Europe_1100BP_250BP	Thailand_1700BP	0	0	postNeol
VK138	PostNeol_EuropeN	Europe_1100BP_250BP	Japan_3700BP_2600BP	0	0	postNeol
VK138	PostNeol_EuropeN	Europe_1100BP_250BP	SteppeC_8300BP_7000BP	0	0	postNeol
VK138	PostNeol_EuropeN	Europe_1100BP_250BP	Botai_5600BP_5100BP	0	0	postNeol
VK138	PostNeol_EuropeN	Europe_1100BP_250BP	SteppeC_6700BP_4600BP	0	0	postNeol
VK138	PostNeol_EuropeN	Europe_1100BP_250BP	SteppeCE_7000BP_3600BP	0	0	postNeol
VK138	PostNeol_EuropeN	Europe_1100BP_250BP	SiberiaNE_9800BP	0	0	postNeol
VK138	PostNeol_EuropeN	Europe_1100BP_250BP	Amur_7500BP	0	0	postNeol
VK138	PostNeol_EuropeN	Europe_1100BP_250BP	Baikal_8000BP_7200BP	0	0	postNeol
VK297	PostNeol_EuropeN	Europe_1100BP_250BP	RussiaNW_11000BP_8000BP	0	0	postNeol
VK297	PostNeol_EuropeN	Europe_1100BP_250BP	MiddleDon_7500BP	0	0.0831	postNeol
VK297	PostNeol_EuropeN	Europe_1100BP_250BP	Ukraine_10000BP_4000BP	0.043	0.0462	postNeol
VK297	PostNeol_EuropeN	Europe_1100BP_250BP	Italy_15000BP_9000BP	0	0	postNeol
VK297	PostNeol_EuropeN	Europe_1100BP_250BP	Caucasus_13000BP_10000BP	0	0	postNeol
VK297	PostNeol_EuropeN	Europe_1100BP_250BP	Iran_10000BP_8500BP	0	0	postNeol
VK297	PostNeol_EuropeN	Europe_1100BP_250BP	Turkmenistan_7000BP_5000BP	0	0	postNeol
VK297	PostNeol_EuropeN	Europe_1100BP_250BP	LevantEuropeS_4700BP_1700BP	0.066	0.0572	postNeol
VK297	PostNeol_EuropeN	Europe_1100BP_250BP	EuropeS_8000BP_6000BP	0	0	postNeol
VK297	PostNeol_EuropeN	Europe_1100BP_250BP	EuropeCE_7000BP_5500BP	0	0.1022	postNeol
VK297	PostNeol_EuropeN	Europe_1100BP_250BP	EuropeEW_8500BP_6500BP	0.062	0.1489	postNeol
VK297	PostNeol_EuropeN	Europe_1100BP_250BP	Anatolia_8500BP_8000BP	0	0.0707	postNeol
VK297	PostNeol_EuropeN	Europe_1100BP_250BP	EuropeSW_6000BP_3500BP	0.011	0.0568	postNeol
VK297	PostNeol_EuropeN	Europe_1100BP_250BP	Iberia_7300BP_3500BP	0	0	postNeol
VK297	PostNeol_EuropeN	Europe_1100BP_250BP	Italy_5500BP_4000BP	0	0	postNeol
VK297	PostNeol_EuropeN	Europe_1100BP_250BP	EuropeNW_6000BP_5000BP	0	0	postNeol
VK297	PostNeol_EuropeN	Europe_1100BP_250BP	Scotland_5200BP_4800BP	0	0	postNeol
VK297	PostNeol_EuropeN	Europe_1100BP_250BP	Scandinavia_5600BP_4600BP	0.007	0.0395	postNeol
VK297	PostNeol_EuropeN	Europe_1100BP_250BP	Poland_5000BP_4700BP	0.257	0.0403	postNeol
VK297	PostNeol_EuropeN	Europe_1100BP_250BP	CanaryIslands_1300BP_900BP	0	0.0055	postNeol
VK297	PostNeol_EuropeN	Europe_1100BP_250BP	Steppe_5000BP_4300BP	0.554	0.0379	postNeol
VK297	PostNeol_EuropeN	Europe_1100BP_250BP	Laos_7800BP	0	0	postNeol
VK297	PostNeol_EuropeN	Europe_1100BP_250BP	Andaman_100BP	0	0	postNeol
VK297	PostNeol_EuropeN	Europe_1100BP_250BP	SEAsia_4200BP_2200BP	0	0	postNeol
VK297	PostNeol_EuropeN	Europe_1100BP_250BP	Thailand_1700BP	0	0	postNeol
VK297	PostNeol_EuropeN	Europe_1100BP_250BP	Japan_3700BP_2600BP	0	0	postNeol
VK297	PostNeol_EuropeN	Europe_1100BP_250BP	SteppeC_8300BP_7000BP	0	0	postNeol
VK297	PostNeol_EuropeN	Europe_1100BP_250BP	Botai_5600BP_5100BP	0	0	postNeol
VK297	PostNeol_EuropeN	Europe_1100BP_250BP	SteppeC_6700BP_4600BP	0	0	postNeol
VK297	PostNeol_EuropeN	Europe_1100BP_250BP	SteppeCE_7000BP_3600BP	0	0	postNeol
VK297	PostNeol_EuropeN	Europe_1100BP_250BP	SiberiaNE_9800BP	0	0	postNeol
VK297	PostNeol_EuropeN	Europe_1100BP_250BP	Amur_7500BP	0	0	postNeol
VK297	PostNeol_EuropeN	Europe_1100BP_250BP	Baikal_8000BP_7200BP	0	0	postNeol
VK316	PostNeol_EuropeN	Europe_1100BP_250BP	RussiaNW_11000BP_8000BP	0	0	postNeol
VK316	PostNeol_EuropeN	Europe_1100BP_250BP	MiddleDon_7500BP	0	0.0093	postNeol
VK316	PostNeol_EuropeN	Europe_1100BP_250BP	Ukraine_10000BP_4000BP	0.032	0.019	postNeol
VK316	PostNeol_EuropeN	Europe_1100BP_250BP	Italy_15000BP_9000BP	0	0	postNeol
VK316	PostNeol_EuropeN	Europe_1100BP_250BP	Caucasus_13000BP_10000BP	0	0	postNeol
VK316	PostNeol_EuropeN	Europe_1100BP_250BP	Iran_10000BP_8500BP	0	0	postNeol
VK316	PostNeol_EuropeN	Europe_1100BP_250BP	Turkmenistan_7000BP_5000BP	0	0	postNeol
VK316	PostNeol_EuropeN	Europe_1100BP_250BP	LevantEuropeS_4700BP_1700BP	0.035	0.0413	postNeol
VK316	PostNeol_EuropeN	Europe_1100BP_250BP	EuropeS_8000BP_6000BP	0	0	postNeol
VK316	PostNeol_EuropeN	Europe_1100BP_250BP	EuropeCE_7000BP_5500BP	0	0.0146	postNeol
VK316	PostNeol_EuropeN	Europe_1100BP_250BP	EuropeEW_8500BP_6500BP	0	0	postNeol
VK316	PostNeol_EuropeN	Europe_1100BP_250BP	Anatolia_8500BP_8000BP	0	0	postNeol
VK316	PostNeol_EuropeN	Europe_1100BP_250BP	EuropeSW_6000BP_3500BP	0	0	postNeol
VK316	PostNeol_EuropeN	Europe_1100BP_250BP	Iberia_7300BP_3500BP	0	0	postNeol
VK316	PostNeol_EuropeN	Europe_1100BP_250BP	Italy_5500BP_4000BP	0	0	postNeol
VK316	PostNeol_EuropeN	Europe_1100BP_250BP	EuropeNW_6000BP_5000BP	0	0	postNeol
VK316	PostNeol_EuropeN	Europe_1100BP_250BP	Scotland_5200BP_4800BP	0	0	postNeol
VK316	PostNeol_EuropeN	Europe_1100BP_250BP	Scandinavia_5600BP_4600BP	0.101	0.0363	postNeol
VK316	PostNeol_EuropeN	Europe_1100BP_250BP	Poland_5000BP_4700BP	0.239	0.0495	postNeol
VK316	PostNeol_EuropeN	Europe_1100BP_250BP	CanaryIslands_1300BP_900BP	0	0	postNeol
VK316	PostNeol_EuropeN	Europe_1100BP_250BP	Steppe_5000BP_4300BP	0.594	0.0314	postNeol
VK316	PostNeol_EuropeN	Europe_1100BP_250BP	Laos_7800BP	0	0	postNeol
VK316	PostNeol_EuropeN	Europe_1100BP_250BP	Andaman_100BP	0	0	postNeol
VK316	PostNeol_EuropeN	Europe_1100BP_250BP	SEAsia_4200BP_2200BP	0	0	postNeol
VK316	PostNeol_EuropeN	Europe_1100BP_250BP	Thailand_1700BP	0	0	postNeol
VK316	PostNeol_EuropeN	Europe_1100BP_250BP	Japan_3700BP_2600BP	0	0	postNeol
VK316	PostNeol_EuropeN	Europe_1100BP_250BP	SteppeC_8300BP_7000BP	0	0	postNeol
VK316	PostNeol_EuropeN	Europe_1100BP_250BP	Botai_5600BP_5100BP	0	0	postNeol
VK316	PostNeol_EuropeN	Europe_1100BP_250BP	SteppeC_6700BP_4600BP	0	0	postNeol
VK316	PostNeol_EuropeN	Europe_1100BP_250BP	SteppeCE_7000BP_3600BP	0	0	postNeol
VK316	PostNeol_EuropeN	Europe_1100BP_250BP	SiberiaNE_9800BP	0	0	postNeol
VK316	PostNeol_EuropeN	Europe_1100BP_250BP	Amur_7500BP	0	0	postNeol
VK316	PostNeol_EuropeN	Europe_1100BP_250BP	Baikal_8000BP_7200BP	0	0	postNeol
VK325	PostNeol_EuropeN	Europe_1100BP_250BP	RussiaNW_11000BP_8000BP	0	0	postNeol
VK325	PostNeol_EuropeN	Europe_1100BP_250BP	MiddleDon_7500BP	0	0	postNeol
VK325	PostNeol_EuropeN	Europe_1100BP_250BP	Ukraine_10000BP_4000BP	0.035	0.0137	postNeol
VK325	PostNeol_EuropeN	Europe_1100BP_250BP	Italy_15000BP_9000BP	0	0	postNeol
VK325	PostNeol_EuropeN	Europe_1100BP_250BP	Caucasus_13000BP_10000BP	0	0	postNeol
VK325	PostNeol_EuropeN	Europe_1100BP_250BP	Iran_10000BP_8500BP	0	0	postNeol
VK325	PostNeol_EuropeN	Europe_1100BP_250BP	Turkmenistan_7000BP_5000BP	0	0	postNeol
VK325	PostNeol_EuropeN	Europe_1100BP_250BP	LevantEuropeS_4700BP_1700BP	0.005	0.0376	postNeol
VK325	PostNeol_EuropeN	Europe_1100BP_250BP	EuropeS_8000BP_6000BP	0	0	postNeol
VK325	PostNeol_EuropeN	Europe_1100BP_250BP	EuropeCE_7000BP_5500BP	0.029	0.0561	postNeol
VK325	PostNeol_EuropeN	Europe_1100BP_250BP	EuropeEW_8500BP_6500BP	0	0.026	postNeol
VK325	PostNeol_EuropeN	Europe_1100BP_250BP	Anatolia_8500BP_8000BP	0	0	postNeol
VK325	PostNeol_EuropeN	Europe_1100BP_250BP	EuropeSW_6000BP_3500BP	0	0	postNeol
VK325	PostNeol_EuropeN	Europe_1100BP_250BP	Iberia_7300BP_3500BP	0	0	postNeol
VK325	PostNeol_EuropeN	Europe_1100BP_250BP	Italy_5500BP_4000BP	0	0	postNeol
VK325	PostNeol_EuropeN	Europe_1100BP_250BP	EuropeNW_6000BP_5000BP	0	0	postNeol
VK325	PostNeol_EuropeN	Europe_1100BP_250BP	Scotland_5200BP_4800BP	0	0	postNeol
VK325	PostNeol_EuropeN	Europe_1100BP_250BP	Scandinavia_5600BP_4600BP	0.071	0.0439	postNeol
VK325	PostNeol_EuropeN	Europe_1100BP_250BP	Poland_5000BP_4700BP	0.243	0.041	postNeol
VK325	PostNeol_EuropeN	Europe_1100BP_250BP	CanaryIslands_1300BP_900BP	0	0	postNeol
VK325	PostNeol_EuropeN	Europe_1100BP_250BP	Steppe_5000BP_4300BP	0.618	0.0321	postNeol
VK325	PostNeol_EuropeN	Europe_1100BP_250BP	Laos_7800BP	0	0	postNeol
VK325	PostNeol_EuropeN	Europe_1100BP_250BP	Andaman_100BP	0	0	postNeol
VK325	PostNeol_EuropeN	Europe_1100BP_250BP	SEAsia_4200BP_2200BP	0	0	postNeol
VK325	PostNeol_EuropeN	Europe_1100BP_250BP	Thailand_1700BP	0	0	postNeol
VK325	PostNeol_EuropeN	Europe_1100BP_250BP	Japan_3700BP_2600BP	0	0	postNeol
VK325	PostNeol_EuropeN	Europe_1100BP_250BP	SteppeC_8300BP_7000BP	0	0	postNeol
VK325	PostNeol_EuropeN	Europe_1100BP_250BP	Botai_5600BP_5100BP	0	0	postNeol
VK325	PostNeol_EuropeN	Europe_1100BP_250BP	SteppeC_6700BP_4600BP	0	0	postNeol
VK325	PostNeol_EuropeN	Europe_1100BP_250BP	SteppeCE_7000BP_3600BP	0	0	postNeol
VK325	PostNeol_EuropeN	Europe_1100BP_250BP	SiberiaNE_9800BP	0	0	postNeol
VK325	PostNeol_EuropeN	Europe_1100BP_250BP	Amur_7500BP	0	0	postNeol
VK325	PostNeol_EuropeN	Europe_1100BP_250BP	Baikal_8000BP_7200BP	0	0	postNeol
VK338	PostNeol_EuropeN	Europe_1100BP_250BP	RussiaNW_11000BP_8000BP	0	0	postNeol
VK338	PostNeol_EuropeN	Europe_1100BP_250BP	MiddleDon_7500BP	0	0	postNeol
VK338	PostNeol_EuropeN	Europe_1100BP_250BP	Ukraine_10000BP_4000BP	0.02	0.0191	postNeol
VK338	PostNeol_EuropeN	Europe_1100BP_250BP	Italy_15000BP_9000BP	0.01	0.0182	postNeol
VK338	PostNeol_EuropeN	Europe_1100BP_250BP	Caucasus_13000BP_10000BP	0	0	postNeol
VK338	PostNeol_EuropeN	Europe_1100BP_250BP	Iran_10000BP_8500BP	0	0	postNeol
VK338	PostNeol_EuropeN	Europe_1100BP_250BP	Turkmenistan_7000BP_5000BP	0	0	postNeol
VK338	PostNeol_EuropeN	Europe_1100BP_250BP	LevantEuropeS_4700BP_1700BP	0.033	0.03	postNeol
VK338	PostNeol_EuropeN	Europe_1100BP_250BP	EuropeS_8000BP_6000BP	0	0	postNeol
VK338	PostNeol_EuropeN	Europe_1100BP_250BP	EuropeCE_7000BP_5500BP	0	0.0084	postNeol
VK338	PostNeol_EuropeN	Europe_1100BP_250BP	EuropeEW_8500BP_6500BP	0	0	postNeol
VK338	PostNeol_EuropeN	Europe_1100BP_250BP	Anatolia_8500BP_8000BP	0	0	postNeol
VK338	PostNeol_EuropeN	Europe_1100BP_250BP	EuropeSW_6000BP_3500BP	0.008	0.0303	postNeol
VK338	PostNeol_EuropeN	Europe_1100BP_250BP	Iberia_7300BP_3500BP	0	0	postNeol
VK338	PostNeol_EuropeN	Europe_1100BP_250BP	Italy_5500BP_4000BP	0	0	postNeol
VK338	PostNeol_EuropeN	Europe_1100BP_250BP	EuropeNW_6000BP_5000BP	0	0	postNeol
VK338	PostNeol_EuropeN	Europe_1100BP_250BP	Scotland_5200BP_4800BP	0	0	postNeol
VK338	PostNeol_EuropeN	Europe_1100BP_250BP	Scandinavia_5600BP_4600BP	0.098	0.0316	postNeol
VK338	PostNeol_EuropeN	Europe_1100BP_250BP	Poland_5000BP_4700BP	0.211	0.0253	postNeol
VK338	PostNeol_EuropeN	Europe_1100BP_250BP	CanaryIslands_1300BP_900BP	0	0.0022	postNeol
VK338	PostNeol_EuropeN	Europe_1100BP_250BP	Steppe_5000BP_4300BP	0.62	0.0348	postNeol
VK338	PostNeol_EuropeN	Europe_1100BP_250BP	Laos_7800BP	0	0	postNeol
VK338	PostNeol_EuropeN	Europe_1100BP_250BP	Andaman_100BP	0	0	postNeol
VK338	PostNeol_EuropeN	Europe_1100BP_250BP	SEAsia_4200BP_2200BP	0	0	postNeol
VK338	PostNeol_EuropeN	Europe_1100BP_250BP	Thailand_1700BP	0	0	postNeol
VK338	PostNeol_EuropeN	Europe_1100BP_250BP	Japan_3700BP_2600BP	0	0	postNeol
VK338	PostNeol_EuropeN	Europe_1100BP_250BP	SteppeC_8300BP_7000BP	0	0	postNeol
VK338	PostNeol_EuropeN	Europe_1100BP_250BP	Botai_5600BP_5100BP	0	0	postNeol
VK338	PostNeol_EuropeN	Europe_1100BP_250BP	SteppeC_6700BP_4600BP	0	0	postNeol
VK338	PostNeol_EuropeN	Europe_1100BP_250BP	SteppeCE_7000BP_3600BP	0	0	postNeol
VK338	PostNeol_EuropeN	Europe_1100BP_250BP	SiberiaNE_9800BP	0	0	postNeol
VK338	PostNeol_EuropeN	Europe_1100BP_250BP	Amur_7500BP	0	0	postNeol
VK338	PostNeol_EuropeN	Europe_1100BP_250BP	Baikal_8000BP_7200BP	0	0	postNeol
VK363	PostNeol_EuropeN	Europe_1100BP_250BP	RussiaNW_11000BP_8000BP	0	0	postNeol
VK363	PostNeol_EuropeN	Europe_1100BP_250BP	MiddleDon_7500BP	0	0	postNeol
VK363	PostNeol_EuropeN	Europe_1100BP_250BP	Ukraine_10000BP_4000BP	0.029	0.0179	postNeol
VK363	PostNeol_EuropeN	Europe_1100BP_250BP	Italy_15000BP_9000BP	0	0	postNeol
VK363	PostNeol_EuropeN	Europe_1100BP_250BP	Caucasus_13000BP_10000BP	0	0	postNeol
VK363	PostNeol_EuropeN	Europe_1100BP_250BP	Iran_10000BP_8500BP	0	0	postNeol
VK363	PostNeol_EuropeN	Europe_1100BP_250BP	Turkmenistan_7000BP_5000BP	0	0	postNeol
VK363	PostNeol_EuropeN	Europe_1100BP_250BP	LevantEuropeS_4700BP_1700BP	0.229	0.0363	postNeol
VK363	PostNeol_EuropeN	Europe_1100BP_250BP	EuropeS_8000BP_6000BP	0	0	postNeol
VK363	PostNeol_EuropeN	Europe_1100BP_250BP	EuropeCE_7000BP_5500BP	0.032	0.0769	postNeol
VK363	PostNeol_EuropeN	Europe_1100BP_250BP	EuropeEW_8500BP_6500BP	0	0.0421	postNeol
VK363	PostNeol_EuropeN	Europe_1100BP_250BP	Anatolia_8500BP_8000BP	0	0	postNeol
VK363	PostNeol_EuropeN	Europe_1100BP_250BP	EuropeSW_6000BP_3500BP	0.045	0.0487	postNeol
VK363	PostNeol_EuropeN	Europe_1100BP_250BP	Iberia_7300BP_3500BP	0	0	postNeol
VK363	PostNeol_EuropeN	Europe_1100BP_250BP	Italy_5500BP_4000BP	0	0.0096	postNeol
VK363	PostNeol_EuropeN	Europe_1100BP_250BP	EuropeNW_6000BP_5000BP	0	0	postNeol
VK363	PostNeol_EuropeN	Europe_1100BP_250BP	Scotland_5200BP_4800BP	0	0	postNeol
VK363	PostNeol_EuropeN	Europe_1100BP_250BP	Scandinavia_5600BP_4600BP	0	0	postNeol
VK363	PostNeol_EuropeN	Europe_1100BP_250BP	Poland_5000BP_4700BP	0.219	0.0467	postNeol
VK363	PostNeol_EuropeN	Europe_1100BP_250BP	CanaryIslands_1300BP_900BP	0	0	postNeol
VK363	PostNeol_EuropeN	Europe_1100BP_250BP	Steppe_5000BP_4300BP	0.447	0.0279	postNeol
VK363	PostNeol_EuropeN	Europe_1100BP_250BP	Laos_7800BP	0	0	postNeol
VK363	PostNeol_EuropeN	Europe_1100BP_250BP	Andaman_100BP	0	0	postNeol
VK363	PostNeol_EuropeN	Europe_1100BP_250BP	SEAsia_4200BP_2200BP	0	0	postNeol
VK363	PostNeol_EuropeN	Europe_1100BP_250BP	Thailand_1700BP	0	0	postNeol
VK363	PostNeol_EuropeN	Europe_1100BP_250BP	Japan_3700BP_2600BP	0	0	postNeol
VK363	PostNeol_EuropeN	Europe_1100BP_250BP	SteppeC_8300BP_7000BP	0	0	postNeol
VK363	PostNeol_EuropeN	Europe_1100BP_250BP	Botai_5600BP_5100BP	0	0	postNeol
VK363	PostNeol_EuropeN	Europe_1100BP_250BP	SteppeC_6700BP_4600BP	0	0	postNeol
VK363	PostNeol_EuropeN	Europe_1100BP_250BP	SteppeCE_7000BP_3600BP	0	0	postNeol
VK363	PostNeol_EuropeN	Europe_1100BP_250BP	SiberiaNE_9800BP	0	0	postNeol
VK363	PostNeol_EuropeN	Europe_1100BP_250BP	Amur_7500BP	0	0	postNeol
VK363	PostNeol_EuropeN	Europe_1100BP_250BP	Baikal_8000BP_7200BP	0	0	postNeol
VK368	PostNeol_EuropeN	Europe_1100BP_250BP	RussiaNW_11000BP_8000BP	0	0	postNeol
VK368	PostNeol_EuropeN	Europe_1100BP_250BP	MiddleDon_7500BP	0	0	postNeol
VK368	PostNeol_EuropeN	Europe_1100BP_250BP	Ukraine_10000BP_4000BP	0	0	postNeol
VK368	PostNeol_EuropeN	Europe_1100BP_250BP	Italy_15000BP_9000BP	0	0	postNeol
VK368	PostNeol_EuropeN	Europe_1100BP_250BP	Caucasus_13000BP_10000BP	0	0	postNeol
VK368	PostNeol_EuropeN	Europe_1100BP_250BP	Iran_10000BP_8500BP	0	0	postNeol
VK368	PostNeol_EuropeN	Europe_1100BP_250BP	Turkmenistan_7000BP_5000BP	0	0	postNeol
VK368	PostNeol_EuropeN	Europe_1100BP_250BP	LevantEuropeS_4700BP_1700BP	0.122	0.0387	postNeol
VK368	PostNeol_EuropeN	Europe_1100BP_250BP	EuropeS_8000BP_6000BP	0	0	postNeol
VK368	PostNeol_EuropeN	Europe_1100BP_250BP	EuropeCE_7000BP_5500BP	0.009	0.1161	postNeol
VK368	PostNeol_EuropeN	Europe_1100BP_250BP	EuropeEW_8500BP_6500BP	0.032	0.139	postNeol
VK368	PostNeol_EuropeN	Europe_1100BP_250BP	Anatolia_8500BP_8000BP	0	0	postNeol
VK368	PostNeol_EuropeN	Europe_1100BP_250BP	EuropeSW_6000BP_3500BP	0.041	0.0784	postNeol
VK368	PostNeol_EuropeN	Europe_1100BP_250BP	Iberia_7300BP_3500BP	0	0	postNeol
VK368	PostNeol_EuropeN	Europe_1100BP_250BP	Italy_5500BP_4000BP	0	0	postNeol
VK368	PostNeol_EuropeN	Europe_1100BP_250BP	EuropeNW_6000BP_5000BP	0	0	postNeol
VK368	PostNeol_EuropeN	Europe_1100BP_250BP	Scotland_5200BP_4800BP	0	0	postNeol
VK368	PostNeol_EuropeN	Europe_1100BP_250BP	Scandinavia_5600BP_4600BP	0.017	0.0404	postNeol
VK368	PostNeol_EuropeN	Europe_1100BP_250BP	Poland_5000BP_4700BP	0.196	0.0447	postNeol
VK368	PostNeol_EuropeN	Europe_1100BP_250BP	CanaryIslands_1300BP_900BP	0	0	postNeol
VK368	PostNeol_EuropeN	Europe_1100BP_250BP	Steppe_5000BP_4300BP	0.583	0.0194	postNeol
VK368	PostNeol_EuropeN	Europe_1100BP_250BP	Laos_7800BP	0	0	postNeol
VK368	PostNeol_EuropeN	Europe_1100BP_250BP	Andaman_100BP	0	0	postNeol
VK368	PostNeol_EuropeN	Europe_1100BP_250BP	SEAsia_4200BP_2200BP	0	0	postNeol
VK368	PostNeol_EuropeN	Europe_1100BP_250BP	Thailand_1700BP	0	0	postNeol
VK368	PostNeol_EuropeN	Europe_1100BP_250BP	Japan_3700BP_2600BP	0	0	postNeol
VK368	PostNeol_EuropeN	Europe_1100BP_250BP	SteppeC_8300BP_7000BP	0	0	postNeol
VK368	PostNeol_EuropeN	Europe_1100BP_250BP	Botai_5600BP_5100BP	0	0	postNeol
VK368	PostNeol_EuropeN	Europe_1100BP_250BP	SteppeC_6700BP_4600BP	0	0	postNeol
VK368	PostNeol_EuropeN	Europe_1100BP_250BP	SteppeCE_7000BP_3600BP	0	0	postNeol
VK368	PostNeol_EuropeN	Europe_1100BP_250BP	SiberiaNE_9800BP	0	0	postNeol
VK368	PostNeol_EuropeN	Europe_1100BP_250BP	Amur_7500BP	0	0	postNeol
VK368	PostNeol_EuropeN	Europe_1100BP_250BP	Baikal_8000BP_7200BP	0	0	postNeol
VK84	PostNeol_EuropeN	Europe_1100BP_250BP	RussiaNW_11000BP_8000BP	0	0	postNeol
VK84	PostNeol_EuropeN	Europe_1100BP_250BP	MiddleDon_7500BP	0	0	postNeol
VK84	PostNeol_EuropeN	Europe_1100BP_250BP	Ukraine_10000BP_4000BP	0	0	postNeol
VK84	PostNeol_EuropeN	Europe_1100BP_250BP	Italy_15000BP_9000BP	0	0	postNeol
VK84	PostNeol_EuropeN	Europe_1100BP_250BP	Caucasus_13000BP_10000BP	0	0	postNeol
VK84	PostNeol_EuropeN	Europe_1100BP_250BP	Iran_10000BP_8500BP	0	0	postNeol
VK84	PostNeol_EuropeN	Europe_1100BP_250BP	Turkmenistan_7000BP_5000BP	0	0	postNeol
VK84	PostNeol_EuropeN	Europe_1100BP_250BP	LevantEuropeS_4700BP_1700BP	0.189	0.0355	postNeol
VK84	PostNeol_EuropeN	Europe_1100BP_250BP	EuropeS_8000BP_6000BP	0	0	postNeol
VK84	PostNeol_EuropeN	Europe_1100BP_250BP	EuropeCE_7000BP_5500BP	0	0	postNeol
VK84	PostNeol_EuropeN	Europe_1100BP_250BP	EuropeEW_8500BP_6500BP	0	0	postNeol
VK84	PostNeol_EuropeN	Europe_1100BP_250BP	Anatolia_8500BP_8000BP	0	0	postNeol
VK84	PostNeol_EuropeN	Europe_1100BP_250BP	EuropeSW_6000BP_3500BP	0.168	0.0336	postNeol
VK84	PostNeol_EuropeN	Europe_1100BP_250BP	Iberia_7300BP_3500BP	0	0	postNeol
VK84	PostNeol_EuropeN	Europe_1100BP_250BP	Italy_5500BP_4000BP	0	0	postNeol
VK84	PostNeol_EuropeN	Europe_1100BP_250BP	EuropeNW_6000BP_5000BP	0	0	postNeol
VK84	PostNeol_EuropeN	Europe_1100BP_250BP	Scotland_5200BP_4800BP	0	0	postNeol
VK84	PostNeol_EuropeN	Europe_1100BP_250BP	Scandinavia_5600BP_4600BP	0	0	postNeol
VK84	PostNeol_EuropeN	Europe_1100BP_250BP	Poland_5000BP_4700BP	0.163	0.0252	postNeol
VK84	PostNeol_EuropeN	Europe_1100BP_250BP	CanaryIslands_1300BP_900BP	0.004	0.0095	postNeol
VK84	PostNeol_EuropeN	Europe_1100BP_250BP	Steppe_5000BP_4300BP	0.477	0.0318	postNeol
VK84	PostNeol_EuropeN	Europe_1100BP_250BP	Laos_7800BP	0	0	postNeol
VK84	PostNeol_EuropeN	Europe_1100BP_250BP	Andaman_100BP	0	0	postNeol
VK84	PostNeol_EuropeN	Europe_1100BP_250BP	SEAsia_4200BP_2200BP	0	0	postNeol
VK84	PostNeol_EuropeN	Europe_1100BP_250BP	Thailand_1700BP	0	0	postNeol
VK84	PostNeol_EuropeN	Europe_1100BP_250BP	Japan_3700BP_2600BP	0	0	postNeol
VK84	PostNeol_EuropeN	Europe_1100BP_250BP	SteppeC_8300BP_7000BP	0	0	postNeol
VK84	PostNeol_EuropeN	Europe_1100BP_250BP	Botai_5600BP_5100BP	0	0	postNeol
VK84	PostNeol_EuropeN	Europe_1100BP_250BP	SteppeC_6700BP_4600BP	0	0	postNeol
VK84	PostNeol_EuropeN	Europe_1100BP_250BP	SteppeCE_7000BP_3600BP	0	0	postNeol
VK84	PostNeol_EuropeN	Europe_1100BP_250BP	SiberiaNE_9800BP	0	0	postNeol
VK84	PostNeol_EuropeN	Europe_1100BP_250BP	Amur_7500BP	0	0	postNeol
VK84	PostNeol_EuropeN	Europe_1100BP_250BP	Baikal_8000BP_7200BP	0	0	postNeol
VK372	PostNeol_EuropeN	EuropeAtlantic_1800BP_600BP	RussiaNW_11000BP_8000BP	0	0	postNeol
VK372	PostNeol_EuropeN	EuropeAtlantic_1800BP_600BP	MiddleDon_7500BP	0	0.0095	postNeol
VK372	PostNeol_EuropeN	EuropeAtlantic_1800BP_600BP	Ukraine_10000BP_4000BP	0.019	0.0197	postNeol
VK372	PostNeol_EuropeN	EuropeAtlantic_1800BP_600BP	Italy_15000BP_9000BP	0	0	postNeol
VK372	PostNeol_EuropeN	EuropeAtlantic_1800BP_600BP	Caucasus_13000BP_10000BP	0	0	postNeol
VK372	PostNeol_EuropeN	EuropeAtlantic_1800BP_600BP	Iran_10000BP_8500BP	0	0	postNeol
VK372	PostNeol_EuropeN	EuropeAtlantic_1800BP_600BP	Turkmenistan_7000BP_5000BP	0	0	postNeol
VK372	PostNeol_EuropeN	EuropeAtlantic_1800BP_600BP	LevantEuropeS_4700BP_1700BP	0.002	0.0391	postNeol
VK372	PostNeol_EuropeN	EuropeAtlantic_1800BP_600BP	EuropeS_8000BP_6000BP	0	0	postNeol
VK372	PostNeol_EuropeN	EuropeAtlantic_1800BP_600BP	EuropeCE_7000BP_5500BP	0	0.0877	postNeol
VK372	PostNeol_EuropeN	EuropeAtlantic_1800BP_600BP	EuropeEW_8500BP_6500BP	0.037	0.0999	postNeol
VK372	PostNeol_EuropeN	EuropeAtlantic_1800BP_600BP	Anatolia_8500BP_8000BP	0	0.0229	postNeol
VK372	PostNeol_EuropeN	EuropeAtlantic_1800BP_600BP	EuropeSW_6000BP_3500BP	0	0	postNeol
VK372	PostNeol_EuropeN	EuropeAtlantic_1800BP_600BP	Iberia_7300BP_3500BP	0	0	postNeol
VK372	PostNeol_EuropeN	EuropeAtlantic_1800BP_600BP	Italy_5500BP_4000BP	0	0	postNeol
VK372	PostNeol_EuropeN	EuropeAtlantic_1800BP_600BP	EuropeNW_6000BP_5000BP	0	0	postNeol
VK372	PostNeol_EuropeN	EuropeAtlantic_1800BP_600BP	Scotland_5200BP_4800BP	0	0	postNeol
VK372	PostNeol_EuropeN	EuropeAtlantic_1800BP_600BP	Scandinavia_5600BP_4600BP	0.075	0.0614	postNeol
VK372	PostNeol_EuropeN	EuropeAtlantic_1800BP_600BP	Poland_5000BP_4700BP	0.257	0.0479	postNeol
VK372	PostNeol_EuropeN	EuropeAtlantic_1800BP_600BP	CanaryIslands_1300BP_900BP	0	0	postNeol
VK372	PostNeol_EuropeN	EuropeAtlantic_1800BP_600BP	Steppe_5000BP_4300BP	0.61	0.0236	postNeol
VK372	PostNeol_EuropeN	EuropeAtlantic_1800BP_600BP	Laos_7800BP	0	0	postNeol
VK372	PostNeol_EuropeN	EuropeAtlantic_1800BP_600BP	Andaman_100BP	0	0	postNeol
VK372	PostNeol_EuropeN	EuropeAtlantic_1800BP_600BP	SEAsia_4200BP_2200BP	0	0	postNeol
VK372	PostNeol_EuropeN	EuropeAtlantic_1800BP_600BP	Thailand_1700BP	0	0	postNeol
VK372	PostNeol_EuropeN	EuropeAtlantic_1800BP_600BP	Japan_3700BP_2600BP	0	0	postNeol
VK372	PostNeol_EuropeN	EuropeAtlantic_1800BP_600BP	SteppeC_8300BP_7000BP	0	0	postNeol
VK372	PostNeol_EuropeN	EuropeAtlantic_1800BP_600BP	Botai_5600BP_5100BP	0	0	postNeol
VK372	PostNeol_EuropeN	EuropeAtlantic_1800BP_600BP	SteppeC_6700BP_4600BP	0	0	postNeol
VK372	PostNeol_EuropeN	EuropeAtlantic_1800BP_600BP	SteppeCE_7000BP_3600BP	0	0	postNeol
VK372	PostNeol_EuropeN	EuropeAtlantic_1800BP_600BP	SiberiaNE_9800BP	0	0	postNeol
VK372	PostNeol_EuropeN	EuropeAtlantic_1800BP_600BP	Amur_7500BP	0	0	postNeol
VK372	PostNeol_EuropeN	EuropeAtlantic_1800BP_600BP	Baikal_8000BP_7200BP	0	0	postNeol
VK445	PostNeol_EuropeN	EuropeAtlantic_1800BP_600BP	RussiaNW_11000BP_8000BP	0	0	postNeol
VK445	PostNeol_EuropeN	EuropeAtlantic_1800BP_600BP	MiddleDon_7500BP	0	0.0399	postNeol
VK445	PostNeol_EuropeN	EuropeAtlantic_1800BP_600BP	Ukraine_10000BP_4000BP	0.021	0.0263	postNeol
VK445	PostNeol_EuropeN	EuropeAtlantic_1800BP_600BP	Italy_15000BP_9000BP	0	0	postNeol
VK445	PostNeol_EuropeN	EuropeAtlantic_1800BP_600BP	Caucasus_13000BP_10000BP	0	0	postNeol
VK445	PostNeol_EuropeN	EuropeAtlantic_1800BP_600BP	Iran_10000BP_8500BP	0	0	postNeol
VK445	PostNeol_EuropeN	EuropeAtlantic_1800BP_600BP	Turkmenistan_7000BP_5000BP	0	0	postNeol
VK445	PostNeol_EuropeN	EuropeAtlantic_1800BP_600BP	LevantEuropeS_4700BP_1700BP	0.004	0.033	postNeol
VK445	PostNeol_EuropeN	EuropeAtlantic_1800BP_600BP	EuropeS_8000BP_6000BP	0	0	postNeol
VK445	PostNeol_EuropeN	EuropeAtlantic_1800BP_600BP	EuropeCE_7000BP_5500BP	0.039	0.1024	postNeol
VK445	PostNeol_EuropeN	EuropeAtlantic_1800BP_600BP	EuropeEW_8500BP_6500BP	0.002	0.0784	postNeol
VK445	PostNeol_EuropeN	EuropeAtlantic_1800BP_600BP	Anatolia_8500BP_8000BP	0	0.0505	postNeol
VK445	PostNeol_EuropeN	EuropeAtlantic_1800BP_600BP	EuropeSW_6000BP_3500BP	0	0	postNeol
VK445	PostNeol_EuropeN	EuropeAtlantic_1800BP_600BP	Iberia_7300BP_3500BP	0	0	postNeol
VK445	PostNeol_EuropeN	EuropeAtlantic_1800BP_600BP	Italy_5500BP_4000BP	0	0	postNeol
VK445	PostNeol_EuropeN	EuropeAtlantic_1800BP_600BP	EuropeNW_6000BP_5000BP	0	0	postNeol
VK445	PostNeol_EuropeN	EuropeAtlantic_1800BP_600BP	Scotland_5200BP_4800BP	0	0	postNeol
VK445	PostNeol_EuropeN	EuropeAtlantic_1800BP_600BP	Scandinavia_5600BP_4600BP	0.046	0.0354	postNeol
VK445	PostNeol_EuropeN	EuropeAtlantic_1800BP_600BP	Poland_5000BP_4700BP	0.272	0.0457	postNeol
VK445	PostNeol_EuropeN	EuropeAtlantic_1800BP_600BP	CanaryIslands_1300BP_900BP	0	0	postNeol
VK445	PostNeol_EuropeN	EuropeAtlantic_1800BP_600BP	Steppe_5000BP_4300BP	0.616	0.0306	postNeol
VK445	PostNeol_EuropeN	EuropeAtlantic_1800BP_600BP	Laos_7800BP	0	0	postNeol
VK445	PostNeol_EuropeN	EuropeAtlantic_1800BP_600BP	Andaman_100BP	0	0	postNeol
VK445	PostNeol_EuropeN	EuropeAtlantic_1800BP_600BP	SEAsia_4200BP_2200BP	0	0	postNeol
VK445	PostNeol_EuropeN	EuropeAtlantic_1800BP_600BP	Thailand_1700BP	0	0	postNeol
VK445	PostNeol_EuropeN	EuropeAtlantic_1800BP_600BP	Japan_3700BP_2600BP	0	0	postNeol
VK445	PostNeol_EuropeN	EuropeAtlantic_1800BP_600BP	SteppeC_8300BP_7000BP	0	0	postNeol
VK445	PostNeol_EuropeN	EuropeAtlantic_1800BP_600BP	Botai_5600BP_5100BP	0	0	postNeol
VK445	PostNeol_EuropeN	EuropeAtlantic_1800BP_600BP	SteppeC_6700BP_4600BP	0	0	postNeol
VK445	PostNeol_EuropeN	EuropeAtlantic_1800BP_600BP	SteppeCE_7000BP_3600BP	0	0	postNeol
VK445	PostNeol_EuropeN	EuropeAtlantic_1800BP_600BP	SiberiaNE_9800BP	0	0	postNeol
VK445	PostNeol_EuropeN	EuropeAtlantic_1800BP_600BP	Amur_7500BP	0	0	postNeol
VK445	PostNeol_EuropeN	EuropeAtlantic_1800BP_600BP	Baikal_8000BP_7200BP	0	0	postNeol
VK280	PostNeol_EuropeN	EuropeN_1500BP_800BP	RussiaNW_11000BP_8000BP	0	0	postNeol
VK280	PostNeol_EuropeN	EuropeN_1500BP_800BP	MiddleDon_7500BP	0	0	postNeol
VK280	PostNeol_EuropeN	EuropeN_1500BP_800BP	Ukraine_10000BP_4000BP	0.034	0.0145	postNeol
VK280	PostNeol_EuropeN	EuropeN_1500BP_800BP	Italy_15000BP_9000BP	0	0.006	postNeol
VK280	PostNeol_EuropeN	EuropeN_1500BP_800BP	Caucasus_13000BP_10000BP	0	0	postNeol
VK280	PostNeol_EuropeN	EuropeN_1500BP_800BP	Iran_10000BP_8500BP	0	0	postNeol
VK280	PostNeol_EuropeN	EuropeN_1500BP_800BP	Turkmenistan_7000BP_5000BP	0	0	postNeol
VK280	PostNeol_EuropeN	EuropeN_1500BP_800BP	LevantEuropeS_4700BP_1700BP	0.122	0.0564	postNeol
VK280	PostNeol_EuropeN	EuropeN_1500BP_800BP	EuropeS_8000BP_6000BP	0	0	postNeol
VK280	PostNeol_EuropeN	EuropeN_1500BP_800BP	EuropeCE_7000BP_5500BP	0.005	0.0454	postNeol
VK280	PostNeol_EuropeN	EuropeN_1500BP_800BP	EuropeEW_8500BP_6500BP	0	0.0376	postNeol
VK280	PostNeol_EuropeN	EuropeN_1500BP_800BP	Anatolia_8500BP_8000BP	0	0	postNeol
VK280	PostNeol_EuropeN	EuropeN_1500BP_800BP	EuropeSW_6000BP_3500BP	0.038	0.0521	postNeol
VK280	PostNeol_EuropeN	EuropeN_1500BP_800BP	Iberia_7300BP_3500BP	0	0	postNeol
VK280	PostNeol_EuropeN	EuropeN_1500BP_800BP	Italy_5500BP_4000BP	0	0	postNeol
VK280	PostNeol_EuropeN	EuropeN_1500BP_800BP	EuropeNW_6000BP_5000BP	0	0	postNeol
VK280	PostNeol_EuropeN	EuropeN_1500BP_800BP	Scotland_5200BP_4800BP	0	0	postNeol
[truncated: 1,237 more rows]

## Sheet: IVd
Supplementary Data IVd: Ancestry proportions for set "postBA"
Ancestry proportions inferred using the source group set 'postBA' (see Methods)
Individual	IBD cluster group	IBD cluster	Source cluster	p	se	Source group set
VK213	PostNeol_EuropeW	EuropeNW_2000BP_650BP	RussiaNW_11000BP_8000BP	0	0.0074	postBA
VK213	PostNeol_EuropeW	EuropeNW_2000BP_650BP	MiddleDon_7500BP	0.047	0.0522	postBA
VK213	PostNeol_EuropeW	EuropeNW_2000BP_650BP	Ukraine_10000BP_4000BP	0.002	0.0299	postBA
VK213	PostNeol_EuropeW	EuropeNW_2000BP_650BP	Italy_15000BP_9000BP	0	0	postBA
VK213	PostNeol_EuropeW	EuropeNW_2000BP_650BP	Caucasus_13000BP_10000BP	0	0	postBA
VK213	PostNeol_EuropeW	EuropeNW_2000BP_650BP	Iran_10000BP_8500BP	0	0	postBA
VK213	PostNeol_EuropeW	EuropeNW_2000BP_650BP	Turkmenistan_7000BP_5000BP	0.013	0.0187	postBA
VK213	PostNeol_EuropeW	EuropeNW_2000BP_650BP	Europe_4000BP_2000BP	0.321	0.1213	postBA
VK213	PostNeol_EuropeW	EuropeNW_2000BP_650BP	LevantEuropeS_4700BP_1700BP	0	0.048	postBA
VK213	PostNeol_EuropeW	EuropeNW_2000BP_650BP	EuropeS_8000BP_6000BP	0	0	postBA
VK213	PostNeol_EuropeW	EuropeNW_2000BP_650BP	EuropeCE_7000BP_5500BP	0	0	postBA
VK213	PostNeol_EuropeW	EuropeNW_2000BP_650BP	EuropeEW_8500BP_6500BP	0	0	postBA
VK213	PostNeol_EuropeW	EuropeNW_2000BP_650BP	Anatolia_8500BP_8000BP	0	0	postBA
VK213	PostNeol_EuropeW	EuropeNW_2000BP_650BP	EuropeSW_6000BP_3500BP	0	0.0268	postBA
VK213	PostNeol_EuropeW	EuropeNW_2000BP_650BP	Iberia_7300BP_3500BP	0	0	postBA
VK213	PostNeol_EuropeW	EuropeNW_2000BP_650BP	Italy_5500BP_4000BP	0	0	postBA
VK213	PostNeol_EuropeW	EuropeNW_2000BP_650BP	EuropeNW_6000BP_5000BP	0	0	postBA
VK213	PostNeol_EuropeW	EuropeNW_2000BP_650BP	Scotland_5200BP_4800BP	0	0	postBA
VK213	PostNeol_EuropeW	EuropeNW_2000BP_650BP	Scandinavia_5600BP_4600BP	0	0	postBA
VK213	PostNeol_EuropeW	EuropeNW_2000BP_650BP	Poland_5000BP_4700BP	0	0	postBA
VK213	PostNeol_EuropeW	EuropeNW_2000BP_650BP	CanaryIslands_1300BP_900BP	0.013	0.0067	postBA
VK213	PostNeol_EuropeW	EuropeNW_2000BP_650BP	Steppe_5000BP_4300BP	0	0	postBA
VK213	PostNeol_EuropeW	EuropeNW_2000BP_650BP	Steppe_4000BP_2500BP	0	0	postBA
VK213	PostNeol_EuropeW	EuropeNW_2000BP_650BP	Europe_4500BP_2000BP	0	0	postBA
VK213	PostNeol_EuropeW	EuropeNW_2000BP_650BP	EuropeNW_4000BP_500BP	0.489	0.1174	postBA
VK213	PostNeol_EuropeW	EuropeNW_2000BP_650BP	Scandinavia_4600BP_3800BP	0	0	postBA
VK213	PostNeol_EuropeW	EuropeNW_2000BP_650BP	Scandinavia_4200BP_3200BP	0	0	postBA
VK213	PostNeol_EuropeW	EuropeNW_2000BP_650BP	EuropeNE_4800BP_3000BP	0	0	postBA
VK213	PostNeol_EuropeW	EuropeNW_2000BP_650BP	Scandinavia_4000BP_3000BP	0.102	0.0538	postBA
VK213	PostNeol_EuropeW	EuropeNW_2000BP_650BP	EuropeE_4000BP_2500BP	0	0	postBA
VK213	PostNeol_EuropeW	EuropeNW_2000BP_650BP	Estonia_3000BP_2500BP	0.013	0.0168	postBA
VK213	PostNeol_EuropeW	EuropeNW_2000BP_650BP	Botai_5600BP_5100BP	0	0	postBA
VK213	PostNeol_EuropeW	EuropeNW_2000BP_650BP	SteppeC_6700BP_4600BP	0	0	postBA
VK213	PostNeol_EuropeW	EuropeNW_2000BP_650BP	SteppeCE_7000BP_3600BP	0	0	postBA
VK213	PostNeol_EuropeW	EuropeNW_2000BP_650BP	EurasiaN_2000BP_1000BP	0	0	postBA
VK213	PostNeol_EuropeW	EuropeNW_2000BP_650BP	SiberiaNE_3000BP	0	0	postBA
VK213	PostNeol_EuropeW	EuropeNW_2000BP_650BP	Greenland_4000BP	0	0	postBA
VK213	PostNeol_EuropeW	EuropeNW_2000BP_650BP	Amur_7500BP	0	0	postBA
VK213	PostNeol_EuropeW	EuropeNW_2000BP_650BP	Baikal_4800BP_4200BP	0	0	postBA
VK276	PostNeol_EuropeW	EuropeNW_2000BP_650BP	RussiaNW_11000BP_8000BP	0	0	postBA
VK276	PostNeol_EuropeW	EuropeNW_2000BP_650BP	MiddleDon_7500BP	0	0	postBA
VK276	PostNeol_EuropeW	EuropeNW_2000BP_650BP	Ukraine_10000BP_4000BP	0	0	postBA
VK276	PostNeol_EuropeW	EuropeNW_2000BP_650BP	Italy_15000BP_9000BP	0	0	postBA
VK276	PostNeol_EuropeW	EuropeNW_2000BP_650BP	Caucasus_13000BP_10000BP	0	0	postBA
VK276	PostNeol_EuropeW	EuropeNW_2000BP_650BP	Iran_10000BP_8500BP	0	0	postBA
VK276	PostNeol_EuropeW	EuropeNW_2000BP_650BP	Turkmenistan_7000BP_5000BP	0	0	postBA
VK276	PostNeol_EuropeW	EuropeNW_2000BP_650BP	Europe_4000BP_2000BP	0.18	0.1282	postBA
VK276	PostNeol_EuropeW	EuropeNW_2000BP_650BP	LevantEuropeS_4700BP_1700BP	0.204	0.0475	postBA
VK276	PostNeol_EuropeW	EuropeNW_2000BP_650BP	EuropeS_8000BP_6000BP	0	0	postBA
VK276	PostNeol_EuropeW	EuropeNW_2000BP_650BP	EuropeCE_7000BP_5500BP	0	0	postBA
VK276	PostNeol_EuropeW	EuropeNW_2000BP_650BP	EuropeEW_8500BP_6500BP	0	0	postBA
VK276	PostNeol_EuropeW	EuropeNW_2000BP_650BP	Anatolia_8500BP_8000BP	0	0	postBA
VK276	PostNeol_EuropeW	EuropeNW_2000BP_650BP	EuropeSW_6000BP_3500BP	0	0	postBA
VK276	PostNeol_EuropeW	EuropeNW_2000BP_650BP	Iberia_7300BP_3500BP	0	0	postBA
VK276	PostNeol_EuropeW	EuropeNW_2000BP_650BP	Italy_5500BP_4000BP	0	0	postBA
VK276	PostNeol_EuropeW	EuropeNW_2000BP_650BP	EuropeNW_6000BP_5000BP	0	0	postBA
VK276	PostNeol_EuropeW	EuropeNW_2000BP_650BP	Scotland_5200BP_4800BP	0	0	postBA
VK276	PostNeol_EuropeW	EuropeNW_2000BP_650BP	Scandinavia_5600BP_4600BP	0	0	postBA
VK276	PostNeol_EuropeW	EuropeNW_2000BP_650BP	Poland_5000BP_4700BP	0	0	postBA
VK276	PostNeol_EuropeW	EuropeNW_2000BP_650BP	CanaryIslands_1300BP_900BP	0	0	postBA
VK276	PostNeol_EuropeW	EuropeNW_2000BP_650BP	Steppe_5000BP_4300BP	0	0	postBA
VK276	PostNeol_EuropeW	EuropeNW_2000BP_650BP	Steppe_4000BP_2500BP	0	0	postBA
VK276	PostNeol_EuropeW	EuropeNW_2000BP_650BP	Europe_4500BP_2000BP	0	0	postBA
VK276	PostNeol_EuropeW	EuropeNW_2000BP_650BP	EuropeNW_4000BP_500BP	0.425	0.1073	postBA
VK276	PostNeol_EuropeW	EuropeNW_2000BP_650BP	Scandinavia_4600BP_3800BP	0	0	postBA
VK276	PostNeol_EuropeW	EuropeNW_2000BP_650BP	Scandinavia_4200BP_3200BP	0	0	postBA
VK276	PostNeol_EuropeW	EuropeNW_2000BP_650BP	EuropeNE_4800BP_3000BP	0	0	postBA
VK276	PostNeol_EuropeW	EuropeNW_2000BP_650BP	Scandinavia_4000BP_3000BP	0.158	0.0344	postBA
VK276	PostNeol_EuropeW	EuropeNW_2000BP_650BP	EuropeE_4000BP_2500BP	0.001	0.0397	postBA
VK276	PostNeol_EuropeW	EuropeNW_2000BP_650BP	Estonia_3000BP_2500BP	0.032	0.0357	postBA
VK276	PostNeol_EuropeW	EuropeNW_2000BP_650BP	Botai_5600BP_5100BP	0	0	postBA
VK276	PostNeol_EuropeW	EuropeNW_2000BP_650BP	SteppeC_6700BP_4600BP	0	0	postBA
VK276	PostNeol_EuropeW	EuropeNW_2000BP_650BP	SteppeCE_7000BP_3600BP	0	0	postBA
VK276	PostNeol_EuropeW	EuropeNW_2000BP_650BP	EurasiaN_2000BP_1000BP	0	0	postBA
VK276	PostNeol_EuropeW	EuropeNW_2000BP_650BP	SiberiaNE_3000BP	0	0	postBA
VK276	PostNeol_EuropeW	EuropeNW_2000BP_650BP	Greenland_4000BP	0	0	postBA
VK276	PostNeol_EuropeW	EuropeNW_2000BP_650BP	Amur_7500BP	0	0	postBA
VK276	PostNeol_EuropeW	EuropeNW_2000BP_650BP	Baikal_4800BP_4200BP	0	0	postBA
VK292	PostNeol_EuropeW	EuropeNW_2000BP_650BP	RussiaNW_11000BP_8000BP	0.008	0.0213	postBA
VK292	PostNeol_EuropeW	EuropeNW_2000BP_650BP	MiddleDon_7500BP	0.013	0.0526	postBA
VK292	PostNeol_EuropeW	EuropeNW_2000BP_650BP	Ukraine_10000BP_4000BP	0	0.0195	postBA
VK292	PostNeol_EuropeW	EuropeNW_2000BP_650BP	Italy_15000BP_9000BP	0	0	postBA
VK292	PostNeol_EuropeW	EuropeNW_2000BP_650BP	Caucasus_13000BP_10000BP	0	0	postBA
VK292	PostNeol_EuropeW	EuropeNW_2000BP_650BP	Iran_10000BP_8500BP	0	0	postBA
VK292	PostNeol_EuropeW	EuropeNW_2000BP_650BP	Turkmenistan_7000BP_5000BP	0	0.0097	postBA
VK292	PostNeol_EuropeW	EuropeNW_2000BP_650BP	Europe_4000BP_2000BP	0	0.0303	postBA
VK292	PostNeol_EuropeW	EuropeNW_2000BP_650BP	LevantEuropeS_4700BP_1700BP	0.095	0.0406	postBA
VK292	PostNeol_EuropeW	EuropeNW_2000BP_650BP	EuropeS_8000BP_6000BP	0	0	postBA
VK292	PostNeol_EuropeW	EuropeNW_2000BP_650BP	EuropeCE_7000BP_5500BP	0	0	postBA
VK292	PostNeol_EuropeW	EuropeNW_2000BP_650BP	EuropeEW_8500BP_6500BP	0	0	postBA
VK292	PostNeol_EuropeW	EuropeNW_2000BP_650BP	Anatolia_8500BP_8000BP	0	0	postBA
VK292	PostNeol_EuropeW	EuropeNW_2000BP_650BP	EuropeSW_6000BP_3500BP	0	0	postBA
VK292	PostNeol_EuropeW	EuropeNW_2000BP_650BP	Iberia_7300BP_3500BP	0	0	postBA
VK292	PostNeol_EuropeW	EuropeNW_2000BP_650BP	Italy_5500BP_4000BP	0	0	postBA
VK292	PostNeol_EuropeW	EuropeNW_2000BP_650BP	EuropeNW_6000BP_5000BP	0	0	postBA
VK292	PostNeol_EuropeW	EuropeNW_2000BP_650BP	Scotland_5200BP_4800BP	0	0	postBA
VK292	PostNeol_EuropeW	EuropeNW_2000BP_650BP	Scandinavia_5600BP_4600BP	0	0	postBA
VK292	PostNeol_EuropeW	EuropeNW_2000BP_650BP	Poland_5000BP_4700BP	0	0	postBA
VK292	PostNeol_EuropeW	EuropeNW_2000BP_650BP	CanaryIslands_1300BP_900BP	0	0.004	postBA
VK292	PostNeol_EuropeW	EuropeNW_2000BP_650BP	Steppe_5000BP_4300BP	0	0	postBA
VK292	PostNeol_EuropeW	EuropeNW_2000BP_650BP	Steppe_4000BP_2500BP	0	0	postBA
VK292	PostNeol_EuropeW	EuropeNW_2000BP_650BP	Europe_4500BP_2000BP	0	0	postBA
VK292	PostNeol_EuropeW	EuropeNW_2000BP_650BP	EuropeNW_4000BP_500BP	0.319	0.104	postBA
VK292	PostNeol_EuropeW	EuropeNW_2000BP_650BP	Scandinavia_4600BP_3800BP	0	0	postBA
VK292	PostNeol_EuropeW	EuropeNW_2000BP_650BP	Scandinavia_4200BP_3200BP	0	0	postBA
VK292	PostNeol_EuropeW	EuropeNW_2000BP_650BP	EuropeNE_4800BP_3000BP	0	0	postBA
VK292	PostNeol_EuropeW	EuropeNW_2000BP_650BP	Scandinavia_4000BP_3000BP	0.441	0.0588	postBA
VK292	PostNeol_EuropeW	EuropeNW_2000BP_650BP	EuropeE_4000BP_2500BP	0.114	0.0807	postBA
VK292	PostNeol_EuropeW	EuropeNW_2000BP_650BP	Estonia_3000BP_2500BP	0.01	0.0313	postBA
VK292	PostNeol_EuropeW	EuropeNW_2000BP_650BP	Botai_5600BP_5100BP	0	0	postBA
VK292	PostNeol_EuropeW	EuropeNW_2000BP_650BP	SteppeC_6700BP_4600BP	0	0	postBA
VK292	PostNeol_EuropeW	EuropeNW_2000BP_650BP	SteppeCE_7000BP_3600BP	0	0	postBA
VK292	PostNeol_EuropeW	EuropeNW_2000BP_650BP	EurasiaN_2000BP_1000BP	0	0	postBA
VK292	PostNeol_EuropeW	EuropeNW_2000BP_650BP	SiberiaNE_3000BP	0	0	postBA
VK292	PostNeol_EuropeW	EuropeNW_2000BP_650BP	Greenland_4000BP	0	0	postBA
VK292	PostNeol_EuropeW	EuropeNW_2000BP_650BP	Amur_7500BP	0	0	postBA
VK292	PostNeol_EuropeW	EuropeNW_2000BP_650BP	Baikal_4800BP_4200BP	0	0	postBA
VK314	PostNeol_EuropeW	EuropeNW_2000BP_650BP	RussiaNW_11000BP_8000BP	0	0.0003	postBA
VK314	PostNeol_EuropeW	EuropeNW_2000BP_650BP	MiddleDon_7500BP	0	0	postBA
VK314	PostNeol_EuropeW	EuropeNW_2000BP_650BP	Ukraine_10000BP_4000BP	0	0	postBA
VK314	PostNeol_EuropeW	EuropeNW_2000BP_650BP	Italy_15000BP_9000BP	0	0	postBA
VK314	PostNeol_EuropeW	EuropeNW_2000BP_650BP	Caucasus_13000BP_10000BP	0	0	postBA
VK314	PostNeol_EuropeW	EuropeNW_2000BP_650BP	Iran_10000BP_8500BP	0	0	postBA
VK314	PostNeol_EuropeW	EuropeNW_2000BP_650BP	Turkmenistan_7000BP_5000BP	0	0	postBA
VK314	PostNeol_EuropeW	EuropeNW_2000BP_650BP	Europe_4000BP_2000BP	0.182	0.128	postBA
VK314	PostNeol_EuropeW	EuropeNW_2000BP_650BP	LevantEuropeS_4700BP_1700BP	0.221	0.0473	postBA
VK314	PostNeol_EuropeW	EuropeNW_2000BP_650BP	EuropeS_8000BP_6000BP	0	0	postBA
VK314	PostNeol_EuropeW	EuropeNW_2000BP_650BP	EuropeCE_7000BP_5500BP	0	0	postBA
VK314	PostNeol_EuropeW	EuropeNW_2000BP_650BP	EuropeEW_8500BP_6500BP	0	0	postBA
VK314	PostNeol_EuropeW	EuropeNW_2000BP_650BP	Anatolia_8500BP_8000BP	0	0	postBA
VK314	PostNeol_EuropeW	EuropeNW_2000BP_650BP	EuropeSW_6000BP_3500BP	0	0.0519	postBA
VK314	PostNeol_EuropeW	EuropeNW_2000BP_650BP	Iberia_7300BP_3500BP	0	0	postBA
VK314	PostNeol_EuropeW	EuropeNW_2000BP_650BP	Italy_5500BP_4000BP	0	0	postBA
VK314	PostNeol_EuropeW	EuropeNW_2000BP_650BP	EuropeNW_6000BP_5000BP	0	0	postBA
VK314	PostNeol_EuropeW	EuropeNW_2000BP_650BP	Scotland_5200BP_4800BP	0	0	postBA
VK314	PostNeol_EuropeW	EuropeNW_2000BP_650BP	Scandinavia_5600BP_4600BP	0	0	postBA
VK314	PostNeol_EuropeW	EuropeNW_2000BP_650BP	Poland_5000BP_4700BP	0	0	postBA
VK314	PostNeol_EuropeW	EuropeNW_2000BP_650BP	CanaryIslands_1300BP_900BP	0.01	0.0082	postBA
VK314	PostNeol_EuropeW	EuropeNW_2000BP_650BP	Steppe_5000BP_4300BP	0	0	postBA
VK314	PostNeol_EuropeW	EuropeNW_2000BP_650BP	Steppe_4000BP_2500BP	0	0	postBA
VK314	PostNeol_EuropeW	EuropeNW_2000BP_650BP	Europe_4500BP_2000BP	0	0.0106	postBA
VK314	PostNeol_EuropeW	EuropeNW_2000BP_650BP	EuropeNW_4000BP_500BP	0.427	0.0872	postBA
VK314	PostNeol_EuropeW	EuropeNW_2000BP_650BP	Scandinavia_4600BP_3800BP	0	0	postBA
VK314	PostNeol_EuropeW	EuropeNW_2000BP_650BP	Scandinavia_4200BP_3200BP	0	0.0289	postBA
VK314	PostNeol_EuropeW	EuropeNW_2000BP_650BP	EuropeNE_4800BP_3000BP	0	0	postBA
VK314	PostNeol_EuropeW	EuropeNW_2000BP_650BP	Scandinavia_4000BP_3000BP	0.16	0.0376	postBA
VK314	PostNeol_EuropeW	EuropeNW_2000BP_650BP	EuropeE_4000BP_2500BP	0	0	postBA
VK314	PostNeol_EuropeW	EuropeNW_2000BP_650BP	Estonia_3000BP_2500BP	0	0	postBA
VK314	PostNeol_EuropeW	EuropeNW_2000BP_650BP	Botai_5600BP_5100BP	0	0	postBA
VK314	PostNeol_EuropeW	EuropeNW_2000BP_650BP	SteppeC_6700BP_4600BP	0	0	postBA
VK314	PostNeol_EuropeW	EuropeNW_2000BP_650BP	SteppeCE_7000BP_3600BP	0	0	postBA
VK314	PostNeol_EuropeW	EuropeNW_2000BP_650BP	EurasiaN_2000BP_1000BP	0	0	postBA
VK314	PostNeol_EuropeW	EuropeNW_2000BP_650BP	SiberiaNE_3000BP	0	0	postBA
VK314	PostNeol_EuropeW	EuropeNW_2000BP_650BP	Greenland_4000BP	0	0	postBA
VK314	PostNeol_EuropeW	EuropeNW_2000BP_650BP	Amur_7500BP	0	0	postBA
VK314	PostNeol_EuropeW	EuropeNW_2000BP_650BP	Baikal_4800BP_4200BP	0	0	postBA
VK90	PostNeol_EuropeW	EuropeNW_2000BP_650BP	RussiaNW_11000BP_8000BP	0	0.0135	postBA
VK90	PostNeol_EuropeW	EuropeNW_2000BP_650BP	MiddleDon_7500BP	0.032	0.0493	postBA
VK90	PostNeol_EuropeW	EuropeNW_2000BP_650BP	Ukraine_10000BP_4000BP	0	0.0229	postBA
VK90	PostNeol_EuropeW	EuropeNW_2000BP_650BP	Italy_15000BP_9000BP	0	0	postBA
VK90	PostNeol_EuropeW	EuropeNW_2000BP_650BP	Caucasus_13000BP_10000BP	0	0	postBA
VK90	PostNeol_EuropeW	EuropeNW_2000BP_650BP	Iran_10000BP_8500BP	0	0	postBA
VK90	PostNeol_EuropeW	EuropeNW_2000BP_650BP	Turkmenistan_7000BP_5000BP	0	0.0006	postBA
VK90	PostNeol_EuropeW	EuropeNW_2000BP_650BP	Europe_4000BP_2000BP	0	0.259	postBA
VK90	PostNeol_EuropeW	EuropeNW_2000BP_650BP	LevantEuropeS_4700BP_1700BP	0.158	0.0463	postBA
VK90	PostNeol_EuropeW	EuropeNW_2000BP_650BP	EuropeS_8000BP_6000BP	0	0	postBA
VK90	PostNeol_EuropeW	EuropeNW_2000BP_650BP	EuropeCE_7000BP_5500BP	0	0	postBA
VK90	PostNeol_EuropeW	EuropeNW_2000BP_650BP	EuropeEW_8500BP_6500BP	0	0	postBA
VK90	PostNeol_EuropeW	EuropeNW_2000BP_650BP	Anatolia_8500BP_8000BP	0	0	postBA
VK90	PostNeol_EuropeW	EuropeNW_2000BP_650BP	EuropeSW_6000BP_3500BP	0.265	0.1197	postBA
VK90	PostNeol_EuropeW	EuropeNW_2000BP_650BP	Iberia_7300BP_3500BP	0	0	postBA
VK90	PostNeol_EuropeW	EuropeNW_2000BP_650BP	Italy_5500BP_4000BP	0	0	postBA
VK90	PostNeol_EuropeW	EuropeNW_2000BP_650BP	EuropeNW_6000BP_5000BP	0	0	postBA
VK90	PostNeol_EuropeW	EuropeNW_2000BP_650BP	Scotland_5200BP_4800BP	0	0	postBA
VK90	PostNeol_EuropeW	EuropeNW_2000BP_650BP	Scandinavia_5600BP_4600BP	0	0	postBA
VK90	PostNeol_EuropeW	EuropeNW_2000BP_650BP	Poland_5000BP_4700BP	0	0	postBA
VK90	PostNeol_EuropeW	EuropeNW_2000BP_650BP	CanaryIslands_1300BP_900BP	0.016	0.0097	postBA
VK90	PostNeol_EuropeW	EuropeNW_2000BP_650BP	Steppe_5000BP_4300BP	0	0	postBA
VK90	PostNeol_EuropeW	EuropeNW_2000BP_650BP	Steppe_4000BP_2500BP	0	0	postBA
VK90	PostNeol_EuropeW	EuropeNW_2000BP_650BP	Europe_4500BP_2000BP	0	0.0604	postBA
VK90	PostNeol_EuropeW	EuropeNW_2000BP_650BP	EuropeNW_4000BP_500BP	0.338	0.1799	postBA
VK90	PostNeol_EuropeW	EuropeNW_2000BP_650BP	Scandinavia_4600BP_3800BP	0	0	postBA
VK90	PostNeol_EuropeW	EuropeNW_2000BP_650BP	Scandinavia_4200BP_3200BP	0	0	postBA
VK90	PostNeol_EuropeW	EuropeNW_2000BP_650BP	EuropeNE_4800BP_3000BP	0	0	postBA
VK90	PostNeol_EuropeW	EuropeNW_2000BP_650BP	Scandinavia_4000BP_3000BP	0.184	0.0437	postBA
VK90	PostNeol_EuropeW	EuropeNW_2000BP_650BP	EuropeE_4000BP_2500BP	0	0	postBA
VK90	PostNeol_EuropeW	EuropeNW_2000BP_650BP	Estonia_3000BP_2500BP	0.007	0.0198	postBA
VK90	PostNeol_EuropeW	EuropeNW_2000BP_650BP	Botai_5600BP_5100BP	0	0	postBA
VK90	PostNeol_EuropeW	EuropeNW_2000BP_650BP	SteppeC_6700BP_4600BP	0	0	postBA
VK90	PostNeol_EuropeW	EuropeNW_2000BP_650BP	SteppeCE_7000BP_3600BP	0	0	postBA
VK90	PostNeol_EuropeW	EuropeNW_2000BP_650BP	EurasiaN_2000BP_1000BP	0	0	postBA
VK90	PostNeol_EuropeW	EuropeNW_2000BP_650BP	SiberiaNE_3000BP	0	0	postBA
VK90	PostNeol_EuropeW	EuropeNW_2000BP_650BP	Greenland_4000BP	0	0	postBA
VK90	PostNeol_EuropeW	EuropeNW_2000BP_650BP	Amur_7500BP	0	0	postBA
VK90	PostNeol_EuropeW	EuropeNW_2000BP_650BP	Baikal_4800BP_4200BP	0	0	postBA
VK94	PostNeol_EuropeW	EuropeNW_2000BP_650BP	RussiaNW_11000BP_8000BP	0	0	postBA
VK94	PostNeol_EuropeW	EuropeNW_2000BP_650BP	MiddleDon_7500BP	0	0	postBA
VK94	PostNeol_EuropeW	EuropeNW_2000BP_650BP	Ukraine_10000BP_4000BP	0	0.0053	postBA
VK94	PostNeol_EuropeW	EuropeNW_2000BP_650BP	Italy_15000BP_9000BP	0.005	0.013	postBA
VK94	PostNeol_EuropeW	EuropeNW_2000BP_650BP	Caucasus_13000BP_10000BP	0	0	postBA
VK94	PostNeol_EuropeW	EuropeNW_2000BP_650BP	Iran_10000BP_8500BP	0	0	postBA
VK94	PostNeol_EuropeW	EuropeNW_2000BP_650BP	Turkmenistan_7000BP_5000BP	0	0	postBA
VK94	PostNeol_EuropeW	EuropeNW_2000BP_650BP	Europe_4000BP_2000BP	0.339	0.1495	postBA
VK94	PostNeol_EuropeW	EuropeNW_2000BP_650BP	LevantEuropeS_4700BP_1700BP	0.06	0.0588	postBA
VK94	PostNeol_EuropeW	EuropeNW_2000BP_650BP	EuropeS_8000BP_6000BP	0	0	postBA
VK94	PostNeol_EuropeW	EuropeNW_2000BP_650BP	EuropeCE_7000BP_5500BP	0	0	postBA
VK94	PostNeol_EuropeW	EuropeNW_2000BP_650BP	EuropeEW_8500BP_6500BP	0	0	postBA
VK94	PostNeol_EuropeW	EuropeNW_2000BP_650BP	Anatolia_8500BP_8000BP	0	0	postBA
VK94	PostNeol_EuropeW	EuropeNW_2000BP_650BP	EuropeSW_6000BP_3500BP	0	0.0228	postBA
VK94	PostNeol_EuropeW	EuropeNW_2000BP_650BP	Iberia_7300BP_3500BP	0	0	postBA
VK94	PostNeol_EuropeW	EuropeNW_2000BP_650BP	Italy_5500BP_4000BP	0	0	postBA
VK94	PostNeol_EuropeW	EuropeNW_2000BP_650BP	EuropeNW_6000BP_5000BP	0	0	postBA
VK94	PostNeol_EuropeW	EuropeNW_2000BP_650BP	Scotland_5200BP_4800BP	0	0	postBA
VK94	PostNeol_EuropeW	EuropeNW_2000BP_650BP	Scandinavia_5600BP_4600BP	0	0	postBA
VK94	PostNeol_EuropeW	EuropeNW_2000BP_650BP	Poland_5000BP_4700BP	0	0	postBA
VK94	PostNeol_EuropeW	EuropeNW_2000BP_650BP	CanaryIslands_1300BP_900BP	0	0	postBA
VK94	PostNeol_EuropeW	EuropeNW_2000BP_650BP	Steppe_5000BP_4300BP	0	0	postBA
VK94	PostNeol_EuropeW	EuropeNW_2000BP_650BP	Steppe_4000BP_2500BP	0	0	postBA
VK94	PostNeol_EuropeW	EuropeNW_2000BP_650BP	Europe_4500BP_2000BP	0	0	postBA
VK94	PostNeol_EuropeW	EuropeNW_2000BP_650BP	EuropeNW_4000BP_500BP	0.404	0.1111	postBA
VK94	PostNeol_EuropeW	EuropeNW_2000BP_650BP	Scandinavia_4600BP_3800BP	0	0	postBA
VK94	PostNeol_EuropeW	EuropeNW_2000BP_650BP	Scandinavia_4200BP_3200BP	0	0	postBA
VK94	PostNeol_EuropeW	EuropeNW_2000BP_650BP	EuropeNE_4800BP_3000BP	0	0	postBA
VK94	PostNeol_EuropeW	EuropeNW_2000BP_650BP	Scandinavia_4000BP_3000BP	0.191	0.0437	postBA
VK94	PostNeol_EuropeW	EuropeNW_2000BP_650BP	EuropeE_4000BP_2500BP	0	0.0027	postBA
VK94	PostNeol_EuropeW	EuropeNW_2000BP_650BP	Estonia_3000BP_2500BP	0	0.0017	postBA
VK94	PostNeol_EuropeW	EuropeNW_2000BP_650BP	Botai_5600BP_5100BP	0	0	postBA
VK94	PostNeol_EuropeW	EuropeNW_2000BP_650BP	SteppeC_6700BP_4600BP	0	0	postBA
VK94	PostNeol_EuropeW	EuropeNW_2000BP_650BP	SteppeCE_7000BP_3600BP	0	0	postBA
VK94	PostNeol_EuropeW	EuropeNW_2000BP_650BP	EurasiaN_2000BP_1000BP	0	0	postBA
VK94	PostNeol_EuropeW	EuropeNW_2000BP_650BP	SiberiaNE_3000BP	0	0	postBA
VK94	PostNeol_EuropeW	EuropeNW_2000BP_650BP	Greenland_4000BP	0	0	postBA
VK94	PostNeol_EuropeW	EuropeNW_2000BP_650BP	Amur_7500BP	0	0	postBA
VK94	PostNeol_EuropeW	EuropeNW_2000BP_650BP	Baikal_4800BP_4200BP	0	0	postBA
VK286	PostNeol_EuropeW	EuropeNW_4000BP_500BP	RussiaNW_11000BP_8000BP	0	0	postBA
VK286	PostNeol_EuropeW	EuropeNW_4000BP_500BP	MiddleDon_7500BP	0	0	postBA
VK286	PostNeol_EuropeW	EuropeNW_4000BP_500BP	Ukraine_10000BP_4000BP	0	0.0038	postBA
VK286	PostNeol_EuropeW	EuropeNW_4000BP_500BP	Italy_15000BP_9000BP	0	0.0019	postBA
VK286	PostNeol_EuropeW	EuropeNW_4000BP_500BP	Caucasus_13000BP_10000BP	0	0	postBA
VK286	PostNeol_EuropeW	EuropeNW_4000BP_500BP	Iran_10000BP_8500BP	0	0	postBA
VK286	PostNeol_EuropeW	EuropeNW_4000BP_500BP	Turkmenistan_7000BP_5000BP	0	0	postBA
VK286	PostNeol_EuropeW	EuropeNW_4000BP_500BP	Europe_4000BP_2000BP	0.02	0.2262	postBA
VK286	PostNeol_EuropeW	EuropeNW_4000BP_500BP	LevantEuropeS_4700BP_1700BP	0.268	0.0499	postBA
VK286	PostNeol_EuropeW	EuropeNW_4000BP_500BP	EuropeS_8000BP_6000BP	0	0	postBA
VK286	PostNeol_EuropeW	EuropeNW_4000BP_500BP	EuropeCE_7000BP_5500BP	0	0	postBA
VK286	PostNeol_EuropeW	EuropeNW_4000BP_500BP	EuropeEW_8500BP_6500BP	0	0	postBA
VK286	PostNeol_EuropeW	EuropeNW_4000BP_500BP	Anatolia_8500BP_8000BP	0	0	postBA
VK286	PostNeol_EuropeW	EuropeNW_4000BP_500BP	EuropeSW_6000BP_3500BP	0.059	0.0968	postBA
VK286	PostNeol_EuropeW	EuropeNW_4000BP_500BP	Iberia_7300BP_3500BP	0	0	postBA
VK286	PostNeol_EuropeW	EuropeNW_4000BP_500BP	Italy_5500BP_4000BP	0	0	postBA
VK286	PostNeol_EuropeW	EuropeNW_4000BP_500BP	EuropeNW_6000BP_5000BP	0	0	postBA
VK286	PostNeol_EuropeW	EuropeNW_4000BP_500BP	Scotland_5200BP_4800BP	0	0	postBA
VK286	PostNeol_EuropeW	EuropeNW_4000BP_500BP	Scandinavia_5600BP_4600BP	0	0	postBA
VK286	PostNeol_EuropeW	EuropeNW_4000BP_500BP	Poland_5000BP_4700BP	0	0	postBA
VK286	PostNeol_EuropeW	EuropeNW_4000BP_500BP	CanaryIslands_1300BP_900BP	0	0	postBA
VK286	PostNeol_EuropeW	EuropeNW_4000BP_500BP	Steppe_5000BP_4300BP	0	0	postBA
VK286	PostNeol_EuropeW	EuropeNW_4000BP_500BP	Steppe_4000BP_2500BP	0	0	postBA
VK286	PostNeol_EuropeW	EuropeNW_4000BP_500BP	Europe_4500BP_2000BP	0	0	postBA
VK286	PostNeol_EuropeW	EuropeNW_4000BP_500BP	EuropeNW_4000BP_500BP	0.469	0.1241	postBA
VK286	PostNeol_EuropeW	EuropeNW_4000BP_500BP	Scandinavia_4600BP_3800BP	0	0	postBA
VK286	PostNeol_EuropeW	EuropeNW_4000BP_500BP	Scandinavia_4200BP_3200BP	0	0	postBA
VK286	PostNeol_EuropeW	EuropeNW_4000BP_500BP	EuropeNE_4800BP_3000BP	0	0	postBA
VK286	PostNeol_EuropeW	EuropeNW_4000BP_500BP	Scandinavia_4000BP_3000BP	0.184	0.0415	postBA
VK286	PostNeol_EuropeW	EuropeNW_4000BP_500BP	EuropeE_4000BP_2500BP	0	0	postBA
VK286	PostNeol_EuropeW	EuropeNW_4000BP_500BP	Estonia_3000BP_2500BP	0	0.0001	postBA
VK286	PostNeol_EuropeW	EuropeNW_4000BP_500BP	Botai_5600BP_5100BP	0	0	postBA
VK286	PostNeol_EuropeW	EuropeNW_4000BP_500BP	SteppeC_6700BP_4600BP	0	0	postBA
VK286	PostNeol_EuropeW	EuropeNW_4000BP_500BP	SteppeCE_7000BP_3600BP	0	0	postBA
VK286	PostNeol_EuropeW	EuropeNW_4000BP_500BP	EurasiaN_2000BP_1000BP	0	0	postBA
VK286	PostNeol_EuropeW	EuropeNW_4000BP_500BP	SiberiaNE_3000BP	0	0	postBA
VK286	PostNeol_EuropeW	EuropeNW_4000BP_500BP	Greenland_4000BP	0	0	postBA
VK286	PostNeol_EuropeW	EuropeNW_4000BP_500BP	Amur_7500BP	0	0	postBA
VK286	PostNeol_EuropeW	EuropeNW_4000BP_500BP	Baikal_4800BP_4200BP	0	0	postBA
VK322	PostNeol_EuropeW	EuropeNW_4000BP_500BP	RussiaNW_11000BP_8000BP	0	0	postBA
VK322	PostNeol_EuropeW	EuropeNW_4000BP_500BP	MiddleDon_7500BP	0	0	postBA
VK322	PostNeol_EuropeW	EuropeNW_4000BP_500BP	Ukraine_10000BP_4000BP	0	0	postBA
VK322	PostNeol_EuropeW	EuropeNW_4000BP_500BP	Italy_15000BP_9000BP	0	0	postBA
VK322	PostNeol_EuropeW	EuropeNW_4000BP_500BP	Caucasus_13000BP_10000BP	0	0	postBA
VK322	PostNeol_EuropeW	EuropeNW_4000BP_500BP	Iran_10000BP_8500BP	0	0	postBA
VK322	PostNeol_EuropeW	EuropeNW_4000BP_500BP	Turkmenistan_7000BP_5000BP	0	0	postBA
VK322	PostNeol_EuropeW	EuropeNW_4000BP_500BP	Europe_4000BP_2000BP	0	0	postBA
VK322	PostNeol_EuropeW	EuropeNW_4000BP_500BP	LevantEuropeS_4700BP_1700BP	0.101	0.0531	postBA
VK322	PostNeol_EuropeW	EuropeNW_4000BP_500BP	EuropeS_8000BP_6000BP	0	0	postBA
VK322	PostNeol_EuropeW	EuropeNW_4000BP_500BP	EuropeCE_7000BP_5500BP	0	0	postBA
VK322	PostNeol_EuropeW	EuropeNW_4000BP_500BP	EuropeEW_8500BP_6500BP	0	0	postBA
VK322	PostNeol_EuropeW	EuropeNW_4000BP_500BP	Anatolia_8500BP_8000BP	0.055	0.0491	postBA
VK322	PostNeol_EuropeW	EuropeNW_4000BP_500BP	EuropeSW_6000BP_3500BP	0	0.0409	postBA
VK322	PostNeol_EuropeW	EuropeNW_4000BP_500BP	Iberia_7300BP_3500BP	0	0.0343	postBA
VK322	PostNeol_EuropeW	EuropeNW_4000BP_500BP	Italy_5500BP_4000BP	0	0	postBA
VK322	PostNeol_EuropeW	EuropeNW_4000BP_500BP	EuropeNW_6000BP_5000BP	0	0	postBA
VK322	PostNeol_EuropeW	EuropeNW_4000BP_500BP	Scotland_5200BP_4800BP	0	0.0045	postBA
VK322	PostNeol_EuropeW	EuropeNW_4000BP_500BP	Scandinavia_5600BP_4600BP	0	0	postBA
VK322	PostNeol_EuropeW	EuropeNW_4000BP_500BP	Poland_5000BP_4700BP	0	0	postBA
VK322	PostNeol_EuropeW	EuropeNW_4000BP_500BP	CanaryIslands_1300BP_900BP	0	0	postBA
VK322	PostNeol_EuropeW	EuropeNW_4000BP_500BP	Steppe_5000BP_4300BP	0	0	postBA
VK322	PostNeol_EuropeW	EuropeNW_4000BP_500BP	Steppe_4000BP_2500BP	0	0	postBA
VK322	PostNeol_EuropeW	EuropeNW_4000BP_500BP	Europe_4500BP_2000BP	0	0	postBA
VK322	PostNeol_EuropeW	EuropeNW_4000BP_500BP	EuropeNW_4000BP_500BP	0.689	0.0779	postBA
VK322	PostNeol_EuropeW	EuropeNW_4000BP_500BP	Scandinavia_4600BP_3800BP	0	0	postBA
VK322	PostNeol_EuropeW	EuropeNW_4000BP_500BP	Scandinavia_4200BP_3200BP	0	0	postBA
VK322	PostNeol_EuropeW	EuropeNW_4000BP_500BP	EuropeNE_4800BP_3000BP	0	0	postBA
VK322	PostNeol_EuropeW	EuropeNW_4000BP_500BP	Scandinavia_4000BP_3000BP	0.151	0.0481	postBA
VK322	PostNeol_EuropeW	EuropeNW_4000BP_500BP	EuropeE_4000BP_2500BP	0	0	postBA
VK322	PostNeol_EuropeW	EuropeNW_4000BP_500BP	Estonia_3000BP_2500BP	0.004	0.0164	postBA
VK322	PostNeol_EuropeW	EuropeNW_4000BP_500BP	Botai_5600BP_5100BP	0	0	postBA
VK322	PostNeol_EuropeW	EuropeNW_4000BP_500BP	SteppeC_6700BP_4600BP	0	0	postBA
VK322	PostNeol_EuropeW	EuropeNW_4000BP_500BP	SteppeCE_7000BP_3600BP	0	0	postBA
VK322	PostNeol_EuropeW	EuropeNW_4000BP_500BP	EurasiaN_2000BP_1000BP	0	0	postBA
VK322	PostNeol_EuropeW	EuropeNW_4000BP_500BP	SiberiaNE_3000BP	0	0	postBA
VK322	PostNeol_EuropeW	EuropeNW_4000BP_500BP	Greenland_4000BP	0	0	postBA
VK322	PostNeol_EuropeW	EuropeNW_4000BP_500BP	Amur_7500BP	0	0	postBA
VK322	PostNeol_EuropeW	EuropeNW_4000BP_500BP	Baikal_4800BP_4200BP	0	0	postBA
VK330	PostNeol_EuropeW	EuropeNW_4000BP_500BP	RussiaNW_11000BP_8000BP	0	0	postBA
VK330	PostNeol_EuropeW	EuropeNW_4000BP_500BP	MiddleDon_7500BP	0	0	postBA
VK330	PostNeol_EuropeW	EuropeNW_4000BP_500BP	Ukraine_10000BP_4000BP	0	0	postBA
VK330	PostNeol_EuropeW	EuropeNW_4000BP_500BP	Italy_15000BP_9000BP	0	0	postBA
VK330	PostNeol_EuropeW	EuropeNW_4000BP_500BP	Caucasus_13000BP_10000BP	0	0	postBA
VK330	PostNeol_EuropeW	EuropeNW_4000BP_500BP	Iran_10000BP_8500BP	0	0	postBA
VK330	PostNeol_EuropeW	EuropeNW_4000BP_500BP	Turkmenistan_7000BP_5000BP	0	0	postBA
VK330	PostNeol_EuropeW	EuropeNW_4000BP_500BP	Europe_4000BP_2000BP	0.046	0.2708	postBA
VK330	PostNeol_EuropeW	EuropeNW_4000BP_500BP	LevantEuropeS_4700BP_1700BP	0.154	0.0639	postBA
VK330	PostNeol_EuropeW	EuropeNW_4000BP_500BP	EuropeS_8000BP_6000BP	0	0	postBA
VK330	PostNeol_EuropeW	EuropeNW_4000BP_500BP	EuropeCE_7000BP_5500BP	0	0	postBA
VK330	PostNeol_EuropeW	EuropeNW_4000BP_500BP	EuropeEW_8500BP_6500BP	0	0	postBA
VK330	PostNeol_EuropeW	EuropeNW_4000BP_500BP	Anatolia_8500BP_8000BP	0	0	postBA
VK330	PostNeol_EuropeW	EuropeNW_4000BP_500BP	EuropeSW_6000BP_3500BP	0.07	0.1073	postBA
VK330	PostNeol_EuropeW	EuropeNW_4000BP_500BP	Iberia_7300BP_3500BP	0	0.0044	postBA
VK330	PostNeol_EuropeW	EuropeNW_4000BP_500BP	Italy_5500BP_4000BP	0	0	postBA
VK330	PostNeol_EuropeW	EuropeNW_4000BP_500BP	EuropeNW_6000BP_5000BP	0	0	postBA
VK330	PostNeol_EuropeW	EuropeNW_4000BP_500BP	Scotland_5200BP_4800BP	0	0	postBA
VK330	PostNeol_EuropeW	EuropeNW_4000BP_500BP	Scandinavia_5600BP_4600BP	0	0	postBA
VK330	PostNeol_EuropeW	EuropeNW_4000BP_500BP	Poland_5000BP_4700BP	0	0	postBA
VK330	PostNeol_EuropeW	EuropeNW_4000BP_500BP	CanaryIslands_1300BP_900BP	0.008	0.008	postBA
VK330	PostNeol_EuropeW	EuropeNW_4000BP_500BP	Steppe_5000BP_4300BP	0	0	postBA
VK330	PostNeol_EuropeW	EuropeNW_4000BP_500BP	Steppe_4000BP_2500BP	0	0	postBA
VK330	PostNeol_EuropeW	EuropeNW_4000BP_500BP	Europe_4500BP_2000BP	0	0	postBA
VK330	PostNeol_EuropeW	EuropeNW_4000BP_500BP	EuropeNW_4000BP_500BP	0.511	0.1542	postBA
VK330	PostNeol_EuropeW	EuropeNW_4000BP_500BP	Scandinavia_4600BP_3800BP	0	0	postBA
VK330	PostNeol_EuropeW	EuropeNW_4000BP_500BP	Scandinavia_4200BP_3200BP	0	0	postBA
VK330	PostNeol_EuropeW	EuropeNW_4000BP_500BP	EuropeNE_4800BP_3000BP	0	0	postBA
VK330	PostNeol_EuropeW	EuropeNW_4000BP_500BP	Scandinavia_4000BP_3000BP	0.211	0.0382	postBA
VK330	PostNeol_EuropeW	EuropeNW_4000BP_500BP	EuropeE_4000BP_2500BP	0	0	postBA
VK330	PostNeol_EuropeW	EuropeNW_4000BP_500BP	Estonia_3000BP_2500BP	0	0	postBA
VK330	PostNeol_EuropeW	EuropeNW_4000BP_500BP	Botai_5600BP_5100BP	0	0	postBA
VK330	PostNeol_EuropeW	EuropeNW_4000BP_500BP	SteppeC_6700BP_4600BP	0	0	postBA
VK330	PostNeol_EuropeW	EuropeNW_4000BP_500BP	SteppeCE_7000BP_3600BP	0	0	postBA
VK330	PostNeol_EuropeW	EuropeNW_4000BP_500BP	EurasiaN_2000BP_1000BP	0	0	postBA
VK330	PostNeol_EuropeW	EuropeNW_4000BP_500BP	SiberiaNE_3000BP	0	0	postBA
VK330	PostNeol_EuropeW	EuropeNW_4000BP_500BP	Greenland_4000BP	0	0	postBA
VK330	PostNeol_EuropeW	EuropeNW_4000BP_500BP	Amur_7500BP	0	0	postBA
VK330	PostNeol_EuropeW	EuropeNW_4000BP_500BP	Baikal_4800BP_4200BP	0	0	postBA
VK365	PostNeol_EuropeW	EuropeNW_4000BP_500BP	RussiaNW_11000BP_8000BP	0	0	postBA
VK365	PostNeol_EuropeW	EuropeNW_4000BP_500BP	MiddleDon_7500BP	0	0	postBA
VK365	PostNeol_EuropeW	EuropeNW_4000BP_500BP	Ukraine_10000BP_4000BP	0	0	postBA
VK365	PostNeol_EuropeW	EuropeNW_4000BP_500BP	Italy_15000BP_9000BP	0	0	postBA
VK365	PostNeol_EuropeW	EuropeNW_4000BP_500BP	Caucasus_13000BP_10000BP	0	0	postBA
VK365	PostNeol_EuropeW	EuropeNW_4000BP_500BP	Iran_10000BP_8500BP	0	0	postBA
VK365	PostNeol_EuropeW	EuropeNW_4000BP_500BP	Turkmenistan_7000BP_5000BP	0	0	postBA
VK365	PostNeol_EuropeW	EuropeNW_4000BP_500BP	Europe_4000BP_2000BP	0	0	postBA
VK365	PostNeol_EuropeW	EuropeNW_4000BP_500BP	LevantEuropeS_4700BP_1700BP	0.173	0.0547	postBA
VK365	PostNeol_EuropeW	EuropeNW_4000BP_500BP	EuropeS_8000BP_6000BP	0	0	postBA
VK365	PostNeol_EuropeW	EuropeNW_4000BP_500BP	EuropeCE_7000BP_5500BP	0	0	postBA
VK365	PostNeol_EuropeW	EuropeNW_4000BP_500BP	EuropeEW_8500BP_6500BP	0	0	postBA
VK365	PostNeol_EuropeW	EuropeNW_4000BP_500BP	Anatolia_8500BP_8000BP	0	0	postBA
VK365	PostNeol_EuropeW	EuropeNW_4000BP_500BP	EuropeSW_6000BP_3500BP	0.146	0.3621	postBA
VK365	PostNeol_EuropeW	EuropeNW_4000BP_500BP	Iberia_7300BP_3500BP	0.055	0.3232	postBA
VK365	PostNeol_EuropeW	EuropeNW_4000BP_500BP	Italy_5500BP_4000BP	0	0	postBA
VK365	PostNeol_EuropeW	EuropeNW_4000BP_500BP	EuropeNW_6000BP_5000BP	0	0	postBA
VK365	PostNeol_EuropeW	EuropeNW_4000BP_500BP	Scotland_5200BP_4800BP	0	0	postBA
VK365	PostNeol_EuropeW	EuropeNW_4000BP_500BP	Scandinavia_5600BP_4600BP	0	0	postBA
VK365	PostNeol_EuropeW	EuropeNW_4000BP_500BP	Poland_5000BP_4700BP	0	0	postBA
VK365	PostNeol_EuropeW	EuropeNW_4000BP_500BP	CanaryIslands_1300BP_900BP	0	0	postBA
VK365	PostNeol_EuropeW	EuropeNW_4000BP_500BP	Steppe_5000BP_4300BP	0	0	postBA
VK365	PostNeol_EuropeW	EuropeNW_4000BP_500BP	Steppe_4000BP_2500BP	0	0	postBA
VK365	PostNeol_EuropeW	EuropeNW_4000BP_500BP	Europe_4500BP_2000BP	0	0	postBA
VK365	PostNeol_EuropeW	EuropeNW_4000BP_500BP	EuropeNW_4000BP_500BP	0.422	0.0631	postBA
VK365	PostNeol_EuropeW	EuropeNW_4000BP_500BP	Scandinavia_4600BP_3800BP	0	0	postBA
VK365	PostNeol_EuropeW	EuropeNW_4000BP_500BP	Scandinavia_4200BP_3200BP	0	0	postBA
VK365	PostNeol_EuropeW	EuropeNW_4000BP_500BP	EuropeNE_4800BP_3000BP	0	0	postBA
VK365	PostNeol_EuropeW	EuropeNW_4000BP_500BP	Scandinavia_4000BP_3000BP	0.201	0.0524	postBA
VK365	PostNeol_EuropeW	EuropeNW_4000BP_500BP	EuropeE_4000BP_2500BP	0	0	postBA
VK365	PostNeol_EuropeW	EuropeNW_4000BP_500BP	Estonia_3000BP_2500BP	0.004	0.028	postBA
VK365	PostNeol_EuropeW	EuropeNW_4000BP_500BP	Botai_5600BP_5100BP	0	0	postBA
VK365	PostNeol_EuropeW	EuropeNW_4000BP_500BP	SteppeC_6700BP_4600BP	0	0	postBA
VK365	PostNeol_EuropeW	EuropeNW_4000BP_500BP	SteppeCE_7000BP_3600BP	0	0	postBA
VK365	PostNeol_EuropeW	EuropeNW_4000BP_500BP	EurasiaN_2000BP_1000BP	0	0	postBA
VK365	PostNeol_EuropeW	EuropeNW_4000BP_500BP	SiberiaNE_3000BP	0	0	postBA
VK365	PostNeol_EuropeW	EuropeNW_4000BP_500BP	Greenland_4000BP	0	0	postBA
VK365	PostNeol_EuropeW	EuropeNW_4000BP_500BP	Amur_7500BP	0	0	postBA
VK365	PostNeol_EuropeW	EuropeNW_4000BP_500BP	Baikal_4800BP_4200BP	0	0	postBA
VK134	PostNeol_EuropeN	Scandinavia_4000BP_3000BP	RussiaNW_11000BP_8000BP	0	0.0045	postBA
VK134	PostNeol_EuropeN	Scandinavia_4000BP_3000BP	MiddleDon_7500BP	0	0	postBA
VK134	PostNeol_EuropeN	Scandinavia_4000BP_3000BP	Ukraine_10000BP_4000BP	0	0	postBA
VK134	PostNeol_EuropeN	Scandinavia_4000BP_3000BP	Italy_15000BP_9000BP	0	0	postBA
VK134	PostNeol_EuropeN	Scandinavia_4000BP_3000BP	Caucasus_13000BP_10000BP	0	0	postBA
VK134	PostNeol_EuropeN	Scandinavia_4000BP_3000BP	Iran_10000BP_8500BP	0	0	postBA
VK134	PostNeol_EuropeN	Scandinavia_4000BP_3000BP	Turkmenistan_7000BP_5000BP	0	0	postBA
VK134	PostNeol_EuropeN	Scandinavia_4000BP_3000BP	Europe_4000BP_2000BP	0	0.0043	postBA
VK134	PostNeol_EuropeN	Scandinavia_4000BP_3000BP	LevantEuropeS_4700BP_1700BP	0.051	0.025	postBA
VK134	PostNeol_EuropeN	Scandinavia_4000BP_3000BP	EuropeS_8000BP_6000BP	0	0	postBA
VK134	PostNeol_EuropeN	Scandinavia_4000BP_3000BP	EuropeCE_7000BP_5500BP	0	0	postBA
VK134	PostNeol_EuropeN	Scandinavia_4000BP_3000BP	EuropeEW_8500BP_6500BP	0	0	postBA
VK134	PostNeol_EuropeN	Scandinavia_4000BP_3000BP	Anatolia_8500BP_8000BP	0	0	postBA
VK134	PostNeol_EuropeN	Scandinavia_4000BP_3000BP	EuropeSW_6000BP_3500BP	0	0	postBA
VK134	PostNeol_EuropeN	Scandinavia_4000BP_3000BP	Iberia_7300BP_3500BP	0	0	postBA
VK134	PostNeol_EuropeN	Scandinavia_4000BP_3000BP	Italy_5500BP_4000BP	0	0	postBA
VK134	PostNeol_EuropeN	Scandinavia_4000BP_3000BP	EuropeNW_6000BP_5000BP	0	0	postBA
VK134	PostNeol_EuropeN	Scandinavia_4000BP_3000BP	Scotland_5200BP_4800BP	0	0	postBA
VK134	PostNeol_EuropeN	Scandinavia_4000BP_3000BP	Scandinavia_5600BP_4600BP	0	0	postBA
VK134	PostNeol_EuropeN	Scandinavia_4000BP_3000BP	Poland_5000BP_4700BP	0	0	postBA
VK134	PostNeol_EuropeN	Scandinavia_4000BP_3000BP	CanaryIslands_1300BP_900BP	0	0	postBA
VK134	PostNeol_EuropeN	Scandinavia_4000BP_3000BP	Steppe_5000BP_4300BP	0	0	postBA
VK134	PostNeol_EuropeN	Scandinavia_4000BP_3000BP	Steppe_4000BP_2500BP	0	0	postBA
VK134	PostNeol_EuropeN	Scandinavia_4000BP_3000BP	Europe_4500BP_2000BP	0	0	postBA
VK134	PostNeol_EuropeN	Scandinavia_4000BP_3000BP	EuropeNW_4000BP_500BP	0.208	0.0699	postBA
VK134	PostNeol_EuropeN	Scandinavia_4000BP_3000BP	Scandinavia_4600BP_3800BP	0	0	postBA
VK134	PostNeol_EuropeN	Scandinavia_4000BP_3000BP	Scandinavia_4200BP_3200BP	0	0	postBA
VK134	PostNeol_EuropeN	Scandinavia_4000BP_3000BP	EuropeNE_4800BP_3000BP	0	0	postBA
VK134	PostNeol_EuropeN	Scandinavia_4000BP_3000BP	Scandinavia_4000BP_3000BP	0.692	0.057	postBA
VK134	PostNeol_EuropeN	Scandinavia_4000BP_3000BP	EuropeE_4000BP_2500BP	0	0.0362	postBA
VK134	PostNeol_EuropeN	Scandinavia_4000BP_3000BP	Estonia_3000BP_2500BP	0.049	0.0277	postBA
VK134	PostNeol_EuropeN	Scandinavia_4000BP_3000BP	Botai_5600BP_5100BP	0	0	postBA
VK134	PostNeol_EuropeN	Scandinavia_4000BP_3000BP	SteppeC_6700BP_4600BP	0	0	postBA
VK134	PostNeol_EuropeN	Scandinavia_4000BP_3000BP	SteppeCE_7000BP_3600BP	0	0	postBA
VK134	PostNeol_EuropeN	Scandinavia_4000BP_3000BP	EurasiaN_2000BP_1000BP	0	0	postBA
VK134	PostNeol_EuropeN	Scandinavia_4000BP_3000BP	SiberiaNE_3000BP	0	0	postBA
VK134	PostNeol_EuropeN	Scandinavia_4000BP_3000BP	Greenland_4000BP	0	0	postBA
VK134	PostNeol_EuropeN	Scandinavia_4000BP_3000BP	Amur_7500BP	0	0	postBA
VK134	PostNeol_EuropeN	Scandinavia_4000BP_3000BP	Baikal_4800BP_4200BP	0	0	postBA
VK521	PostNeol_EuropeN	Scandinavia_4000BP_3000BP	RussiaNW_11000BP_8000BP	0	0	postBA
VK521	PostNeol_EuropeN	Scandinavia_4000BP_3000BP	MiddleDon_7500BP	0	0	postBA
VK521	PostNeol_EuropeN	Scandinavia_4000BP_3000BP	Ukraine_10000BP_4000BP	0	0	postBA
VK521	PostNeol_EuropeN	Scandinavia_4000BP_3000BP	Italy_15000BP_9000BP	0	0	postBA
VK521	PostNeol_EuropeN	Scandinavia_4000BP_3000BP	Caucasus_13000BP_10000BP	0	0	postBA
VK521	PostNeol_EuropeN	Scandinavia_4000BP_3000BP	Iran_10000BP_8500BP	0	0	postBA
VK521	PostNeol_EuropeN	Scandinavia_4000BP_3000BP	Turkmenistan_7000BP_5000BP	0	0	postBA
VK521	PostNeol_EuropeN	Scandinavia_4000BP_3000BP	Europe_4000BP_2000BP	0	0	postBA
VK521	PostNeol_EuropeN	Scandinavia_4000BP_3000BP	LevantEuropeS_4700BP_1700BP	0.016	0.0246	postBA
VK521	PostNeol_EuropeN	Scandinavia_4000BP_3000BP	EuropeS_8000BP_6000BP	0	0	postBA
VK521	PostNeol_EuropeN	Scandinavia_4000BP_3000BP	EuropeCE_7000BP_5500BP	0	0	postBA
VK521	PostNeol_EuropeN	Scandinavia_4000BP_3000BP	EuropeEW_8500BP_6500BP	0	0	postBA
VK521	PostNeol_EuropeN	Scandinavia_4000BP_3000BP	Anatolia_8500BP_8000BP	0	0	postBA
VK521	PostNeol_EuropeN	Scandinavia_4000BP_3000BP	EuropeSW_6000BP_3500BP	0	0	postBA
VK521	PostNeol_EuropeN	Scandinavia_4000BP_3000BP	Iberia_7300BP_3500BP	0	0	postBA
VK521	PostNeol_EuropeN	Scandinavia_4000BP_3000BP	Italy_5500BP_4000BP	0	0	postBA
VK521	PostNeol_EuropeN	Scandinavia_4000BP_3000BP	EuropeNW_6000BP_5000BP	0	0	postBA
VK521	PostNeol_EuropeN	Scandinavia_4000BP_3000BP	Scotland_5200BP_4800BP	0	0	postBA
VK521	PostNeol_EuropeN	Scandinavia_4000BP_3000BP	Scandinavia_5600BP_4600BP	0	0	postBA
VK521	PostNeol_EuropeN	Scandinavia_4000BP_3000BP	Poland_5000BP_4700BP	0	0	postBA
VK521	PostNeol_EuropeN	Scandinavia_4000BP_3000BP	CanaryIslands_1300BP_900BP	0	0	postBA
VK521	PostNeol_EuropeN	Scandinavia_4000BP_3000BP	Steppe_5000BP_4300BP	0	0	postBA
VK521	PostNeol_EuropeN	Scandinavia_4000BP_3000BP	Steppe_4000BP_2500BP	0	0	postBA
VK521	PostNeol_EuropeN	Scandinavia_4000BP_3000BP	Europe_4500BP_2000BP	0	0	postBA
VK521	PostNeol_EuropeN	Scandinavia_4000BP_3000BP	EuropeNW_4000BP_500BP	0.19	0.0697	postBA
VK521	PostNeol_EuropeN	Scandinavia_4000BP_3000BP	Scandinavia_4600BP_3800BP	0	0	postBA
VK521	PostNeol_EuropeN	Scandinavia_4000BP_3000BP	Scandinavia_4200BP_3200BP	0	0	postBA
VK521	PostNeol_EuropeN	Scandinavia_4000BP_3000BP	EuropeNE_4800BP_3000BP	0	0	postBA
VK521	PostNeol_EuropeN	Scandinavia_4000BP_3000BP	Scandinavia_4000BP_3000BP	0.794	0.0576	postBA
VK521	PostNeol_EuropeN	Scandinavia_4000BP_3000BP	EuropeE_4000BP_2500BP	0	0	postBA
VK521	PostNeol_EuropeN	Scandinavia_4000BP_3000BP	Estonia_3000BP_2500BP	0	0	postBA
VK521	PostNeol_EuropeN	Scandinavia_4000BP_3000BP	Botai_5600BP_5100BP	0	0	postBA
VK521	PostNeol_EuropeN	Scandinavia_4000BP_3000BP	SteppeC_6700BP_4600BP	0	0	postBA
VK521	PostNeol_EuropeN	Scandinavia_4000BP_3000BP	SteppeCE_7000BP_3600BP	0	0	postBA
VK521	PostNeol_EuropeN	Scandinavia_4000BP_3000BP	EurasiaN_2000BP_1000BP	0	0	postBA
VK521	PostNeol_EuropeN	Scandinavia_4000BP_3000BP	SiberiaNE_3000BP	0	0	postBA
VK521	PostNeol_EuropeN	Scandinavia_4000BP_3000BP	Greenland_4000BP	0	0	postBA
VK521	PostNeol_EuropeN	Scandinavia_4000BP_3000BP	Amur_7500BP	0	0	postBA
VK521	PostNeol_EuropeN	Scandinavia_4000BP_3000BP	Baikal_4800BP_4200BP	0	0	postBA
VK312	PostNeol_EuropeN	Europe_1900BP_500BP	RussiaNW_11000BP_8000BP	0	0	postBA
VK312	PostNeol_EuropeN	Europe_1900BP_500BP	MiddleDon_7500BP	0	0	postBA
VK312	PostNeol_EuropeN	Europe_1900BP_500BP	Ukraine_10000BP_4000BP	0	0.0028	postBA
VK312	PostNeol_EuropeN	Europe_1900BP_500BP	Italy_15000BP_9000BP	0	0	postBA
VK312	PostNeol_EuropeN	Europe_1900BP_500BP	Caucasus_13000BP_10000BP	0	0	postBA
VK312	PostNeol_EuropeN	Europe_1900BP_500BP	Iran_10000BP_8500BP	0	0	postBA
VK312	PostNeol_EuropeN	Europe_1900BP_500BP	Turkmenistan_7000BP_5000BP	0	0	postBA
VK312	PostNeol_EuropeN	Europe_1900BP_500BP	Europe_4000BP_2000BP	0	0.0503	postBA
VK312	PostNeol_EuropeN	Europe_1900BP_500BP	LevantEuropeS_4700BP_1700BP	0.026	0.0382	postBA
VK312	PostNeol_EuropeN	Europe_1900BP_500BP	EuropeS_8000BP_6000BP	0	0	postBA
VK312	PostNeol_EuropeN	Europe_1900BP_500BP	EuropeCE_7000BP_5500BP	0	0	postBA
VK312	PostNeol_EuropeN	Europe_1900BP_500BP	EuropeEW_8500BP_6500BP	0	0	postBA
VK312	PostNeol_EuropeN	Europe_1900BP_500BP	Anatolia_8500BP_8000BP	0	0	postBA
VK312	PostNeol_EuropeN	Europe_1900BP_500BP	EuropeSW_6000BP_3500BP	0	0	postBA
VK312	PostNeol_EuropeN	Europe_1900BP_500BP	Iberia_7300BP_3500BP	0	0.0149	postBA
VK312	PostNeol_EuropeN	Europe_1900BP_500BP	Italy_5500BP_4000BP	0	0	postBA
VK312	PostNeol_EuropeN	Europe_1900BP_500BP	EuropeNW_6000BP_5000BP	0	0	postBA
VK312	PostNeol_EuropeN	Europe_1900BP_500BP	Scotland_5200BP_4800BP	0	0	postBA
VK312	PostNeol_EuropeN	Europe_1900BP_500BP	Scandinavia_5600BP_4600BP	0	0	postBA
VK312	PostNeol_EuropeN	Europe_1900BP_500BP	Poland_5000BP_4700BP	0	0	postBA
VK312	PostNeol_EuropeN	Europe_1900BP_500BP	CanaryIslands_1300BP_900BP	0	0	postBA
VK312	PostNeol_EuropeN	Europe_1900BP_500BP	Steppe_5000BP_4300BP	0	0	postBA
VK312	PostNeol_EuropeN	Europe_1900BP_500BP	Steppe_4000BP_2500BP	0	0	postBA
VK312	PostNeol_EuropeN	Europe_1900BP_500BP	Europe_4500BP_2000BP	0	0	postBA
VK312	PostNeol_EuropeN	Europe_1900BP_500BP	EuropeNW_4000BP_500BP	0.563	0.0426	postBA
VK312	PostNeol_EuropeN	Europe_1900BP_500BP	Scandinavia_4600BP_3800BP	0	0	postBA
VK312	PostNeol_EuropeN	Europe_1900BP_500BP	Scandinavia_4200BP_3200BP	0	0	postBA
VK312	PostNeol_EuropeN	Europe_1900BP_500BP	EuropeNE_4800BP_3000BP	0	0	postBA
VK312	PostNeol_EuropeN	Europe_1900BP_500BP	Scandinavia_4000BP_3000BP	0.411	0.0386	postBA
VK312	PostNeol_EuropeN	Europe_1900BP_500BP	EuropeE_4000BP_2500BP	0	0	postBA
VK312	PostNeol_EuropeN	Europe_1900BP_500BP	Estonia_3000BP_2500BP	0	0.0078	postBA
VK312	PostNeol_EuropeN	Europe_1900BP_500BP	Botai_5600BP_5100BP	0	0	postBA
VK312	PostNeol_EuropeN	Europe_1900BP_500BP	SteppeC_6700BP_4600BP	0	0	postBA
VK312	PostNeol_EuropeN	Europe_1900BP_500BP	SteppeCE_7000BP_3600BP	0	0	postBA
VK312	PostNeol_EuropeN	Europe_1900BP_500BP	EurasiaN_2000BP_1000BP	0	0	postBA
[truncated: 2,500 more rows]

## Sheet: IVe
Supplementary Data IVe: Ancestry proportions for set "postNeolScand"
[truncated: 420 more rows]
